# Supplementary material for: Transcriptional Landscapes of Divergent Sporophyte Development in Two Mosses, Physcomitrium (Physcomitrella) patens and Funaria hygrometrica
Source: Front Plant Sci. 2020 Jun 10;11:747. doi: 10.3389/fpls.2020.00747 (PMC7299128; doi:10.3389/fpls.2020.00747)
Supplement: Supplementary file 1 [file Presentation_1.zip]

Archive with 9 entries (9 files):
- Data Sheet10_v1.CSV
- Data Sheet2_v1.CSV
- Data Sheet3_v1.CSV
- Data Sheet4_v1.CSV
- Data Sheet5_v1.CSV
- Data Sheet6_v1.CSV
- Data Sheet7_v1.CSV
- Data Sheet8_v1.CSV
- Data Sheet9_v1.CSV
