# Supplementary material for: Transcriptional Landscapes of Divergent Sporophyte Development in Two Mosses, Physcomitrium (Physcomitrella) patens and Funaria hygrometrica
Source: Front Plant Sci. 2020 Jun 10;11:747. doi: 10.3389/fpls.2020.00747 (PMC7299128; doi:10.3389/fpls.2020.00747)
Supplement: Supplementary file 1 [file Presentation_1.zip › Data Sheet10_v1.CSV]

Fh.ID	core.mem.Fh	core.Fh	DevStage.Fh	Pp.ID	core.mem.Pp	core.Pp	DevStage.Pp	Family
Fh_19448	0.341101570056369	4	early	Pp3c9_1370	0.409888040473213	4	early	M-type_MADS
Fh_6243	0.32440994038527	6	late	Pp3c4_25130	0.420982743537892	8	late	ERF
Fh_24053	0.392062309923431	1	early	Pp3c2_31200	0.572663607964069	10	early	bHLH
Fh_6853	0.548222501228007	11	mid	Pp3c11_7140	0.452286139893174	3	mid	bHLH
Fh_1431	0.319788479082898	5	late	Pp3c14_16620	0.557277932897669	9	late	bHLH
Fh_13995	0.417263422527126	12	early	Pp3c10_19020	0.583327234901572	1	early	bHLH
Fh_13301	0.453949814416931	4	early	Pp3c15_9180	0.344905453835857	1	early	Nin-like
Fh_18042	0.656933244846092	9	late	Pp3c16_6460	0.736189075605268	8	late	Dof
Fh_12265	0.534561258477198	12	early	Pp3c18_6880	0.383555225958076	1	early	bHLH
Fh_9721	0.339682274886889	9	late	Pp3c18_16260	0.323868464608365	6	late	bZIP
Fh_3222	0.333884833561943	5	late	Pp3c21_440	0.334153483884156	5	late	C2H2
Fh_1556	0.337801857405807	8	late	Pp3c1_16920	0.491816493062698	9	late	C2H2
Fh_15643	0.422639672362885	4	early	Pp3c19_18560	0.603387244405599	10	early	GRAS
Fh_13423	0.329547848114994	1	early	Pp3c17_17000	0.327265338925547	10	early	bHLH
Fh_15592	0.534526109525822	5	late	Pp3c3_25610	0.342073539953667	9	late	NAC
Fh_10093	0.498821397138573	2	mid	Pp3c8_16910	0.373968901350789	2	mid	G2-like
Fh_19335	0.356138825287667	5	late	Pp3c21_15110	0.407036498669776	9	late	GATA
Fh_10941	0.349196121691126	8	late	Pp3c18_1800	0.350762196870049	8	late	ERF
Fh_13061	0.437902950885072	8	late	Pp3c6_21370	0.548923118522181	9	late	ARF
Fh_21684	0.388508025010773	1	early	Pp3c19_19400	0.350331164470927	12	early	LBD
Fh_6794	0.358563784831297	5	late	Pp3c3_35020	0.404414347807592	9	late	CO-like
Fh_3701	0.704697150947087	9	late	Pp3c9_22420	0.577644233563194	5	late	HD-ZIP
Fh_22445	0.675908129903298	1	early	Pp3c18_18720	0.572128675312726	10	early	TALE
Fh_17423	0.401557378870683	5	late	Pp3c1_40270	0.333267145727475	6	late	ARF
Fh_23723	0.366311451594073	9	late	Pp3c20_12200	0.612631487677439	9	late	WRKY
Fh_9347	0.321777299477603	12	early	Pp3c2_30010	0.392310218151382	1	early	E2F/DP
Fh_25297	0.503139623840592	4	early	Pp3c10_20400	0.554384420952914	1	early	TCP
Fh_2236	0.392013525450429	4	early	Pp3c3_24450	0.319021628963677	12	early	TCP
Fh_16846	0.701981391258612	9	late	Pp3c6_9520	0.667869380972532	9	late	bHLH
Fh_23936	0.568754652889781	4	early	Pp3c16_7710	0.462744481353698	4	early	bHLH
Fh_6178	0.59067013058218	9	late	Pp3c4_17700	0.375693811110737	9	late	C2H2
Fh_22762	0.43248618274706	5	late	Pp3c15_5200	0.462342815715318	9	late	NF-YB
Fh_6048	0.392023025667519	8	late	Pp3c12_12460	0.307132385861572	5	late	AP2
Fh_12299	0.536740209306497	4	early	Pp3c20_10200	0.555225041956551	12	early	LBD
Fh_2177	0.371225621083472	5	late	Pp3c4_2590	0.440989420469379	5	late	MYB_related
Fh_16580	0.473969805857594	6	late	Pp3c17_11650	0.307914178662157	8	late	bZIP
Fh_17128	0.568807735354455	1	early	Pp3c2_6080	0.492385166036674	1	early	C2H2
Fh_20409	0.646444137838063	5	late	Pp3c14_17020	0.83026782135427	8	late	WRKY
Fh_18520	0.402085689071302	4	early	Pp3c15_13960	0.344996162102677	10	early	G2-like
Fh_13656	0.623894652214517	9	late	Pp3c15_24080	0.457909514593953	5	late	MYB
Fh_14904	0.425989893632298	1	early	Pp3c5_17790	0.566355167334964	1	early	GRAS
Fh_8277	0.348923080324746	4	early	Pp3c2_23660	0.515356813650643	1	early	RAV
Fh_19855	0.457219423920562	5	late	Pp3c4_5300	0.325447182459318	5	late	HD-ZIP
Fh_23273	0.602618408822364	1	early	Pp3c13_2080	0.413949516505146	10	early	bHLH
Fh_4971	0.58482022039148	10	early	Pp3c5_3550	0.480960379829073	1	early	C3H
Fh_12009	0.326111689212064	9	late	Pp3c23_13220	0.385166698779165	6	late	C2H2
Fh_12139	0.31732120897774	6	late	Pp3c5_19550	0.361066688074527	8	late	ERF
Fh_3617	0.551142046871767	6	late	Pp3c6_9830	0.482758990927153	8	late	ERF
Fh_13630	0.369282577546345	4	early	Pp3c9_8580	0.3899965319864	4	early	G2-like
Fh_14852	0.696431467444175	10	early	Pp3c11_11230	0.517684739466195	1	early	LBD
Fh_4006	0.389375039596382	10	early	Pp3c7_9340	0.318598135199142	10	early	LBD
Fh_15626	0.33108625765043	4	early	Pp3c15_4190	0.64868927063686	4	early	Trihelix
Fh_15700	0.328453781564358	5	late	Pp3c2_30770	0.581390822754416	5	late	GRAS
Fh_23912	0.579336159327502	9	late	Pp3c9_20090	0.56326485284671	9	late	B3
Fh_4738	0.348702436906365	3	mid	Pp3c2_4600	0.41762345431285	3	mid	bZIP
Fh_22159	0.31587621776267	5	late	Pp3c13_22410	0.538652896512403	9	late	bHLH
Fh_3866	0.656706656158155	1	early	Pp3c18_4830	0.509715078610491	10	early	GRAS
Fh_7163	0.508370540216475	1	early	Pp3c11_24520	0.346125355111294	1	early	ERF
Fh_7163	0.508370540216475	1	early	Pp3c11_24520	0.335571537623215	10	early	ERF
Fh_14808	0.491510667497377	1	early	Pp3c15_21740	0.444435365250358	1	early	Trihelix
Fh_16503	0.401324691167936	8	late	Pp3c13_10800	0.843242226860752	8	late	NAC
Fh_3282	0.752033828675743	10	early	Pp3c24_5330	0.332854929492057	1	early	C2H2
Fh_1959	0.510549634436313	10	early	Pp3c22_10880	0.315534697605765	1	early	ERF
Fh_1959	0.510549634436313	10	early	Pp3c22_10880	0.370275076353747	10	early	ERF
Fh_21467	0.755871493770518	8	late	Pp3c16_15450	0.372099181252773	8	late	HD-ZIP
Fh_21467	0.755871493770518	8	late	Pp3c16_15450	0.300700534805016	9	late	HD-ZIP
Fh_21637	0.373002922195065	6	late	Pp3c6_9970	0.609477802632946	9	late	MYB
Fh_7805	0.644478661887142	9	late	Pp3c16_9970	0.484389733247467	9	late	MYB
Fh_10835	0.55484035216349	1	early	Pp3c7_7980	0.547183575528287	1	early	C2H2
Fh_13659	0.89713948261084	8	late	Pp3c15_24050	0.871696024665191	8	late	C3H
Fh_13905	0.458782053684389	10	early	Pp3c6_22390	0.364502430376079	1	early	BES1
Fh_14020	0.372858975195991	8	late	Pp3c5_4880	0.619337486832153	8	late	BES1
Fh_17677	0.328143727616506	10	early	Pp3c13_19170	0.595220105855229	12	early	MYB_related
Fh_9851	0.641006256004115	8	late	Pp3c11_26670	0.316696919315065	5	late	TCP
Fh_8989	0.320636818473027	9	late	Pp3c24_8270	0.937401782973395	8	late	NAC
Fh_8367	0.399350120774959	5	late	Pp3c4_3920	0.350877298599374	6	late	bHLH
Fh_8229	0.506422022998022	6	late	Pp3c19_16060	0.441926786691948	5	late	GRAS
Fh_22225	0.934559755246669	8	late	Pp3c3_33930	0.638417419686478	8	late	ERF
Fh_17126	0.481522979521602	9	late	Pp3c9_14080	0.590227449793267	8	late	ERF
Fh_24563	0.463325869590038	1	early	Pp3c7_12210	0.471158171170159	10	early	C3H
Fh_4346	0.393124313856561	9	late	Pp3c7_1720	0.315660856537902	5	late	bHLH
Fh_18449	0.535980919817166	8	late	Pp3c14_4980	0.305967704962245	5	late	Nin-like
Fh_10473	0.639289379686755	9	late	Pp3c20_8930	0.395504052435097	5	late	GATA
Fh_10888	0.34505506195332	8	late	Pp3c1_33270	0.433666732418068	6	late	bHLH
Fh_11608	0.300418083353621	6	late	Pp3c16_13260	0.424195799568347	8	late	ERF
Fh_13547	0.345994423277963	8	late	Pp3c7_23450	0.373984331696769	9	late	MYB
Fh_14268	0.655682059461723	1	early	Pp3c15_4400	0.674486651535547	4	early	AP2
Fh_16140	0.305722797936624	1	early	Pp3c21_13490	0.436133686655872	1	early	Trihelix
Fh_16266	0.611001870348716	9	late	Pp3c5_570	0.324046114791644	8	late	NAC
Fh_17619	0.38245968209935	12	early	Pp3c17_12730	0.547887331290079	4	early	MYB
Fh_18296	0.487553442073759	11	mid	Pp3c23_18290	0.554073408597095	3	mid	MYB_related
Fh_19501	0.438042049295883	9	late	Pp3c4_23930	0.307172599825275	8	late	ERF
Fh_19793	0.633371368925247	4	early	Pp3c12_5150	0.677289725803746	4	early	BBR-BPC
Fh_20705	0.461165024357521	10	early	Pp3c26_13140	0.648523367591103	10	early	C2H2
Fh_21113	0.309522220968907	2	mid	Pp3c23_3290	0.36160196517598	11	mid	bHLH
Fh_21698	0.716024228186146	1	early	Pp3c26_9880	0.643176842713499	10	early	ERF
Fh_23302	0.782784875683491	10	early	Pp3c3_8460	0.718413751014185	1	early	bHLH
Fh_23512	0.329826966712101	8	late	Pp3c25_3170	0.365436913861932	6	late	MYB
Fh_23921	0.351219651886154	6	late	Pp3c15_17620	0.361500435688469	9	late	GRAS
Fh_2955	0.566366878932498	4	early	Pp3c12_11150	0.514010850448621	4	early	G2-like
Fh_5075	0.559442149732958	1	early	Pp3c6_1310	0.615557857596505	1	early	NAC
Fh_6778	0.696854014755022	4	early	Pp3c3_34700	0.470270744960085	1	early	G2-like
Fh_7877	0.444049874449557	12	early	Pp3c18_19990	0.505886517469944	12	early	bHLH
Fh_8033	0.39862457597303	9	late	Pp3c16_13060	0.517906015552563	9	late	ERF
Fh_9593	0.505288206785404	8	late	Pp3c17_23070	0.683369074081181	8	late	bHLH
Fh_9972	0.490861322806087	8	late	Pp3c17_3860	0.641517733419018	8	late	Dof
Fh_13071	0.375550296501657	12	early	Pp3c14_22180	0.803839951568734	8	late	MIKC_MADS
Fh_21241	0.668164857371975	8	late	Pp3c3_31810	0.355377244389217	12	early	M-type_MADS
Fh_21240	0.67225800631278	8	late	Pp3c3_31770	0.324605307112593	7	7	M-type_MADS
Fh_14399	0.495792134549444	3	mid	Pp3c16_21410	0.389050111782867	5	late	HD-ZIP
Fh_4965	0.327329804420154	4	early	Pp3c6_2730	0.572814329014222	9	late	HD-ZIP
Fh_18882	0.494757091289886	12	early	Pp3c11_23440	0.528541274251815	6	late	HD-ZIP
Fh_10965	0.418977394506001	6	late	Pp3c2_310	0.402305160221338	1	early	G2-like
Fh_5788	0.351098496793561	1	early	Pp3c2_15730	0.766010391642611	8	late	ERF
Fh_2164	0.331989753779906	3	mid	Pp3c4_2660	0.631233205989693	9	late	ERF
Fh_24641	0.469568499908426	2	mid	Pp3c1_8740	0.343530619034898	8	late	bHLH
Fh_24641	0.469568499908426	2	mid	Pp3c1_8740	0.328140692036639	9	late	bHLH
Fh_20942	0.374736386885652	8	late	Pp3c17_10200	0.740509194671171	1	early	bHLH
Fh_22886	0.462789279887965	9	late	Pp3c1_40040	0.386361392994951	1	early	bHLH
Fh_11767	0.338527942372532	10	early	Pp3c10_22600	0.706895474522691	9	late	GATA
Fh_12705	0.437346874511112	6	late	Pp3c5_14440	0.369103189124326	7	7	Dof
Fh_19377	0.752719214330972	3	mid	Pp3c3_31490	0.820261031573579	8	late	ERF
Fh_1232	0.504176491908881	7	7	Pp3c16_7540	0.310100425235388	6	late	SBP
Fh_20399	0.339199134366548	8	late	Pp3c11_3780	0.542528018640001	10	early	Trihelix
Fh_12375	0.710259644662913	8	late	Pp3c7_24150	0.711606816914021	1	early	Trihelix
Fh_18038	0.55289092221079	11	mid	Pp3c19_2450	0.340968363044664	8	late	CO-like
Fh_18038	0.55289092221079	11	mid	Pp3c19_2450	0.301966705167648	9	late	CO-like
Fh_23839	0.629995897342541	3	mid	Pp3c7_23900	0.719609873848476	12	early	CO-like
Fh_6313	0.369996081115561	2	mid	Pp3c9_25570	0.323477800155581	1	early	AP2
Fh_6311	0.357546379494057	2	mid	Pp3c9_25400	0.396610844077148	12	early	AP2
Fh_7585	0.307967070063	7	7	Pp3c14_19410	0.315538698278337	11	mid	B3
Fh_6545	0.500948344593246	5	late	Pp3c22_2550	0.60378291672238	7	7	B3
Fh_11314	0.643775420822138	7	7	Pp3c17_16150	0.479244161478575	10	early	B3
Fh_17132	0.504683254338649	7	7	Pp3c2_5990	0.384792541060345	1	early	B3
Fh_9573	0.388856915944659	6	late	Pp3c19_10050	0.603171660354034	12	early	ERF
Fh_24542	0.352749733573006	7	7	Pp3c27_60	0.322126693507221	5	late	ARF
Fh_20383	0.582468694826559	9	late	Pp3c15_11920	0.334193632401354	3	mid	bZIP
Fh_2300	0.430078594624303	2	mid	Pp3c12_21300	0.398274524483063	5	late	CO-like
Fh_17715	0.40299830521332	4	early	Pp3c5_6470	0.594219408293181	8	late	HD-ZIP
Fh_13637	0.58884522465643	9	late	Pp3c15_21200	0.432841159084377	11	mid	HD-ZIP
Fh_3008	0.482301866646727	12	early	Pp3c2_21160	0.608959952479222	9	late	ZF-HD
Fh_20715	0.418366651755582	8	late	Pp3c7_25430	0.466053785394857	4	early	E2F/DP
Fh_2640	0.304013541455155	6	late	Pp3c14_14900	0.328521739703814	2	mid	MIKC_MADS
Fh_10016	0.403027071464212	11	mid	Pp3c27_400	0.594995702029555	4	early	bHLH
Fh_1283	0.735093238404485	3	mid	Pp3c13_23600	0.308588923908806	1	early	C2H2
Fh_23226	0.503510624303827	2	mid	Pp3c3_2760	0.492219032003949	6	late	bHLH
Fh_23076	0.555510970174444	2	mid	Pp3c19_19050	0.421726058454094	5	late	Dof
Fh_8096	0.336692019299532	2	mid	Pp3c22_5870	0.341311853510383	7	7	Dof
Fh_25306	0.455002900205402	12	early	Pp3c9_23930	0.331304565765271	11	mid	LBD
Fh_7500	0.369652379383838	4	early	Pp3c26_1390	0.334928190831597	11	mid	MYB
Fh_17500	0.341823129207569	11	mid	Pp3c15_1270	0.555623508515312	8	late	MYB
Fh_15523	0.336209191068142	2	mid	Pp3c3_9970	0.342936491711979	9	late	bHLH
Fh_20565	0.340933618874264	5	late	Pp3c14_6250	0.420880870480032	1	early	bZIP
Fh_4901	0.328629139945454	5	late	Pp3c7_20880	0.332297582528888	7	7	MYB_related
Fh_25215	0.617995742853485	11	mid	Pp3c11_12260	0.321212483547131	10	early	LSD
Fh_2715	0.351860008509674	10	early	Pp3c13_21530	0.444094170988776	11	mid	E2F/DP
Fh_5141	0.911945864318768	8	late	Pp3c15_12700	0.310644254912092	11	mid	C3H
Fh_10490	0.46324659865785	9	late	Pp3c21_18550	0.53802864316617	11	mid	Trihelix
Fh_15455	0.355633553263409	11	mid	Pp3c17_14230	0.593462950374735	5	late	DBB
Fh_11481	0.475369923151968	6	late	Pp3c12_17180	0.481683497406025	3	mid	MYB
Fh_1712	0.461460816066232	4	early	Pp3c19_8310	0.318222538252724	8	late	GRAS
Fh_7786	0.367747869365251	11	mid	Pp3c6_16410	0.712919301463917	1	early	GRAS
Fh_17468	0.461169636622097	9	late	Pp3c17_1930	0.31778509052249	2	mid	B3
Fh_1933	0.617942783408107	3	mid	Pp3c26_15000	0.439847932107061	8	late	bHLH
Fh_8405	0.324771203238441	5	late	Pp3c9_13630	0.430789535475557	1	early	Trihelix
Fh_13581	0.562022445223578	8	late	Pp3c24_2500	0.481899095742538	10	early	C2H2
Fh_7738	0.393385026695894	3	mid	Pp3c21_11270	0.47582462505562	8	late	WRKY
Fh_25857	0.318966801273659	12	early	Pp3c21_18170	0.410231991479146	5	late	Trihelix
Fh_21166	0.362573754903277	8	late	Pp3c4_15980	0.347953222602553	12	early	C3H
Fh_25811	0.444723101658725	9	late	Pp3c12_8190	0.423607483592664	7	7	MYB_related
Fh_8518	0.34066158150646	5	late	Pp3c18_9980	0.449463275921382	12	early	LBD
Fh_9442	0.464419469178807	9	late	Pp3c4_270	0.383797515516755	1	early	Trihelix
Fh_24835	0.597166333159117	8	late	Pp3c4_27870	0.425964755958418	3	mid	ERF
Fh_4828	0.901177289186942	8	late	Pp3c21_8710	0.614543975920404	7	7	ERF
Fh_18749	0.430220056777161	8	late	Pp3c18_10680	0.301843991389162	10	early	ERF
Fh_3609	0.387262452004795	4	early	Pp3c15_20000	0.344574076464309	11	mid	WOX
Fh_7725	0.355433728788741	8	late	Pp3c11_23930	0.558263184074834	10	early	GRAS
Fh_9830	0.364871632503662	5	late	Pp3c12_2070	0.41612477816322	12	early	Nin-like
Fh_1794	0.52577128897886	4	early	Pp3c10_16180	0.720865924342544	9	late	bHLH
Fh_23808	0.343044887065096	4	early	Pp3c6_23360	0.355641448121893	7	7	MYB
Fh_24361	0.55808237100684	1	early	Pp3c5_25680	0.327922537457955	5	late	C3H
Fh_11087	0.350920163552247	10	early	Pp3c2_24250	0.367104882445544	3	mid	NF-X1
Fh_19237	0.439589880598289	1	early	Pp3c21_17550	0.512168504197934	3	mid	Trihelix
Fh_12031	0.787990167722462	8	late	Pp3c10_17870	0.422334478695161	2	mid	ERF
Fh_13733	0.493866194964955	10	early	Pp3c19_20650	0.736739020972508	9	late	ERF
Fh_6795	0.350921651156625	3	mid	Pp3c3_34900	0.515618160695559	1	early	G2-like
Fh_17691	0.390466461573409	5	late	Pp3c4_23130	0.622379776305154	11	mid	G2-like
Fh_20616	0.308271327139375	5	late	Pp3c20_21160	0.49630669531104	1	early	STAT
Fh_22607	0.469924012529548	1	early	Pp3c16_14300	0.435660576907107	5	late	C3H
Fh_7272	0.366049249773349	4	early	Pp3c2_9730	0.365574284320885	2	mid	GRAS
Fh_12919	0.404959684592707	1	early	Pp3c8_20710	0.334118860478578	3	mid	Trihelix
Fh_13945	0.759919309067576	10	early	Pp3c25_1760	0.385435154001962	11	mid	ERF
Fh_21320	0.338922410892154	1	early	Pp3c21_13130	0.356541124888392	5	late	ERF
Fh_21413	0.319928500072138	12	early	Pp3c10_680	0.311354528546915	2	mid	ERF
Fh_8436	0.566288203122862	10	early	Pp3c15_4950	0.332585461625989	9	late	C2H2
Fh_12120	0.453869952005027	5	late	Pp3c27_3080	0.327827454341286	2	mid	HRT-like
Fh_12993	0.312930905354474	3	mid	Pp3c1_32440	0.634261675850954	9	late	ERF
Fh_13060	0.427737604122826	12	early	Pp3c17_18130	0.532215236317242	9	late	HD-ZIP
Fh_13524	0.312729394806778	9	late	Pp3c16_19830	0.3623607037741	4	early	NAC
Fh_13551	0.499796850075141	3	mid	Pp3c7_23340	0.421232237588241	6	late	bZIP
Fh_14328	0.577984368983851	6	late	Pp3c17_11070	0.368485447967749	1	early	bHLH
Fh_1586	0.543739728006268	12	early	Pp3c9_1880	0.315195095630232	8	late	bHLH
Fh_1586	0.543739728006268	12	early	Pp3c9_1880	0.352443201715022	9	late	bHLH
Fh_16479	0.428556704816385	8	late	Pp3c8_4430	0.580458245587064	4	early	LBD
Fh_16632	0.866865189639652	8	late	Pp3c18_3900	0.661781267743134	1	early	AP2
Fh_18262	0.413381824985638	9	late	Pp3c13_7150	0.479638356863044	1	early	TALE
Fh_18431	0.532973162633371	9	late	Pp3c7_2300	0.307383751648975	7	7	ERF
Fh_20656	0.367315155091036	11	mid	Pp3c9_2020	0.570780537189328	6	late	ERF
Fh_21505	0.329469022585012	2	mid	Pp3c9_4910	0.503567764710352	6	late	Dof
Fh_21739	0.502113764723829	10	early	Pp3c12_21760	0.709484641945842	3	mid	HD-ZIP
Fh_23613	0.400675038751522	3	mid	Pp3c5_10960	0.725004049580854	9	late	ERF
Fh_23776	0.481943816211688	2	mid	Pp3c15_3180	0.384566606035676	5	late	Dof
Fh_23923	0.399471085383995	9	late	Pp3c15_17600	0.408178030561278	12	early	GRAS
Fh_24977	0.318111730873953	2	mid	Pp3c6_29350	0.516407446536943	10	early	GRAS
Fh_3630	0.473999773219209	3	mid	Pp3c4_2530	0.68469940079538	8	late	ERF
Fh_4840	0.432427100976941	6	late	Pp3c6_26790	0.355752784717955	1	early	LBD
Fh_4840	0.432427100976941	6	late	Pp3c6_26790	0.307334035860155	12	early	LBD
Fh_5950	0.625832907165267	4	early	Pp3c14_21680	0.405643230725648	7	7	HD-ZIP
Fh_7348	0.825099538316674	8	late	Pp3c5_810	0.498930790367976	7	7	ERF
Fh_9313	0.373679680420171	8	late	Pp3c21_1680	0.489716167777638	10	early	bHLH
