# Supplementary material for: Transcriptional Landscapes of Divergent Sporophyte Development in Two Mosses, Physcomitrium (Physcomitrella) patens and Funaria hygrometrica
Source: Front Plant Sci. 2020 Jun 10;11:747. doi: 10.3389/fpls.2020.00747 (PMC7299128; doi:10.3389/fpls.2020.00747)
Supplement: Supplementary file 1 [file Presentation_1.zip › Data Sheet2_v1.CSV]

	gene_ID	baseMean	log2FoldChange	lfcSE	stat	pvalue	padj
1	Fh_19848	3088.15438351409	0.835634135765523	0.17968942097732	4.65043590891752	3.312341717282e-06	1.21155013910564e-05
2	Fh_19849	5175.83654151099	1.42311261791915	0.153580115150787	9.26625570323297	1.9279522607165e-20	3.51539554006267e-19
3	Fh_19846	9684.98206333381	4.83029613168219	0.389563647858033	12.3992476152253	2.6378877140445e-35	1.41579517371991e-33
4	Fh_19847	1978.59508811847	0.566824850782519	0.132585693269708	4.27515847904853	1.91001381037874e-05	6.17146149940384e-05
5	Fh_19844	15073.2032536263	0.535579261418155	0.188361807485916	2.84335380174244	0.00446414846949708	0.00918794456357382
6	Fh_19845	285.960792596512	0.171356239243938	0.258006552979146	0.664154600979411	0.506591366813559	0.585050462954294
7	Fh_19842	680.085810127667	-0.665410081058367	0.614107625319775	-1.08353984484703	0.278568875100335	0.354340051103133
8	Fh_19843	376.250432229661	1.2346554920704	0.294872255166928	4.18708600228072	2.8255877971175e-05	8.86733393700911e-05
9	Fh_19840	692.471238997286	-0.217642708884714	0.192672002159165	-1.12960215519492	0.25864390246836	0.332506981250039
10	Fh_19841	209.00021357098	-0.907036814263857	0.218947420856005	-4.14271522686895	3.43218016882983e-05	0.000106266693496656
11	Fh_15172	15775.6539142178	1.95094541219485	0.211499425970807	9.22435322573471	2.85277319675556e-20	5.12520282652408e-19
12	Fh_15173	2101.16014513638	-0.76375383933108	0.22845588640639	-3.34311298056234	0.000828441633326406	0.00198484031593098
13	Fh_15170	5613.43747470174	0.333206135646857	0.102282966883808	3.25768938659525	0.00112323279417552	0.00261944708068111
14	Fh_15171	59.1190171630923	-0.20044852591164	0.615797577829677	-0.325510416293131	0.744794800453724	0.796220960315039
15	Fh_15176	479.834961511747	0.433607568461861	0.185651440603258	2.33560034359492	0.0195120806689074	0.0346976106994399
16	Fh_15177	1020.77625051676	-0.0261410655068373	0.133373120674809	-0.195999504057302	0.844610554173615	0.878333350925176
17	Fh_15174	2879.73668572099	-0.129041939795447	0.309022311375673	-0.417581304149179	0.676253268361987	0.738110087208116
18	Fh_15175	480.151446915707	-1.43742669936345	0.349844323988165	-4.10876095680797	3.97787549325065e-05	0.000121824514479343
19	Fh_15178	655.014154733847	0.427522334890734	0.201277624903379	2.1240430231426	0.0336665461670564	0.0562534350602991
20	Fh_15179	12.074146606805	-4.51512126517579	1.3841812702473	-3.2619436212781	0.001106511479244	0.00258491640866918
21	Fh_10522	1579.76351445646	0.331912813386838	0.11587958176154	2.86429074338442	0.00417944198548925	0.0086526455889063
22	Fh_10523	1686.28853432926	0.595750710064749	0.135575303167535	4.3942421381021	1.11159861649203e-05	3.72785130798731e-05
23	Fh_10520	3593.37140715688	0.522828777882948	0.197536968172734	2.64673890016255	0.00812720766004661	0.0157646690245347
24	Fh_10521	1818.01063659911	0.398299487374791	0.101201154332539	3.93572079292702	8.29473641240294e-05	0.000240372148040435
25	Fh_10526	40.0528433443663	1.32714719830099	0.489440115457779	2.71156195903495	0.00669670243206743	0.0132360478347219
26	Fh_10527	1420.31225623579	0.20517526783925	0.203034479532301	1.01054396431522	0.312234747135892	0.390229372747431
27	Fh_10524	6063.67669091771	-0.466907104979359	0.518762276641823	-0.90004058892226	0.368098650861003	0.449265979440487
28	Fh_10525	0	0	0	0	1	NA
29	Fh_10528	3714.78214294351	0.229680642696199	0.129376539824702	1.77528818599881	0.0758503150861752	0.115637023623474
30	Fh_10529	3713.60160190437	0.229202366756485	0.129445027908186	1.77065407965345	0.0766182430257084	0.116669101663375
31	Fh_5660	96.2571532145166	0.539549765700583	0.268211475579174	2.0116580192383	0.0442559988268566	0.0718145256105633
32	Fh_5661	38.376634025735	0.628646528463376	0.253017545767885	2.48459657829457	0.0129698321836122	0.0240107551357028
33	Fh_5662	1885.81554377322	-1.56618294499219	0.396633399631378	-3.94869152836792	7.85795318053569e-05	0.00022893003502912
34	Fh_5663	1877.66404704124	-0.227220137690813	0.13750694022102	-1.65242668715916	0.0984475989305003	0.145555160820769
35	Fh_5664	3436.03783755393	-0.441466310928275	0.195306514442069	-2.26037678358763	0.0237978761456937	0.0413781438507469
36	Fh_5665	679.316949255086	1.99937055662194	0.346726714464313	5.76641623853799	8.09749253735935e-09	4.3144583810167e-08
37	Fh_5666	1985.83320610756	1.81896210340811	0.260776780511766	6.97516895422384	3.05503445586563e-12	2.50485487265045e-11
38	Fh_5667	2453.90547310803	-0.117766270914147	0.163441084004642	-0.720542644655994	0.471190953152355	0.551050914123338
39	Fh_5668	3894.18591318923	1.17425216065225	0.423817544856833	2.77065490775968	0.00559436825834697	0.011254098460589
40	Fh_5669	503.534294281341	1.75324636199364	0.485288987891536	3.61278826789594	0.000302922048573786	0.000791391563763796
41	Fh_3848	746.333955233089	0.662606333867841	0.349196045366536	1.89751958150709	0.0577593968936673	0.0909313529275304
42	Fh_3849	2048.53437263272	-0.120977892867083	0.147531909453869	-0.820011706721053	0.412209433521381	0.493851659406385
43	Fh_3842	247.948219642066	0.701592961645294	0.26565875559886	2.64095553735367	0.00826725682376408	0.0160084892304074
44	Fh_3843	343.148707930443	0.468503853653413	0.133751275787883	3.50279913887638	0.000460396498011774	0.00115946521610799
45	Fh_3840	3511.03147266124	-0.335739660539218	0.145072078580139	-2.31429551313524	0.0206515177526218	0.0364705179973957
46	Fh_3841	3384.75160892927	1.46584105677555	0.376056901421411	3.89792356219231	9.70210283718723e-05	0.000277426937458803
47	Fh_3846	4205.78733010281	0.222573349298999	0.295975519521995	0.75199918445437	0.452051549233588	0.532772073483449
48	Fh_3847	2448.39107690065	0.195252532214399	0.0746636348654001	2.61509545532293	0.00892025219242318	0.0171523119448194
49	Fh_3844	874.980431952559	0.14606402300478	0.166912248508918	0.875094693826353	0.381522383982048	0.462918878218854
50	Fh_3845	576.238792294884	-0.371180755038199	0.23834078276665	-1.5573530921966	0.119386676574795	0.171771924599089
51	Fh_18719	3428.05153530182	0.584806764707351	0.376132596351438	1.55478884409406	0.119996366912419	0.172484692578335
52	Fh_18718	5.97735230049323	1.57101862886137	0.816839926920722	1.92328824422639	0.0544438601370207	0.0863528427706502
53	Fh_18715	16.2355042622089	-3.83371124457966	0.396320468920483	-9.67326077056304	3.91694820332406e-22	8.33244661329011e-21
54	Fh_18714	13.2525038142529	-7.65637551975001	0.794272860849676	-9.63947768725168	5.44643890571174e-22	1.1347279739243e-20
55	Fh_18717	861.173016323874	4.30159374376406	0.477968360711593	8.99974579354981	2.26240916450582e-19	3.76407957946801e-18
56	Fh_18716	13659.2253807439	4.60301037973426	0.503805359648631	9.13648553271554	6.45148538400797e-20	1.12136082335179e-18
57	Fh_18711	437.956061411456	-0.277833820191506	0.928162161687746	-0.299337585240816	0.764682479629458	0.813272925301094
58	Fh_18710	1282.33408447377	-0.262678352534066	0.241117435303927	-1.0894208135673	0.27596835711272	0.351520192727612
59	Fh_18713	33.4817576944144	7.14761242450552	1.11403587111773	6.41596254646111	1.39935849748546e-10	9.40789891325718e-10
60	Fh_18712	990.943505008293	2.04202314064415	0.214853768519313	9.50424632863999	2.01501815637528e-21	4.02611299079501e-20
61	Fh_6311	509.687946325114	3.07090739951608	0.735983127616345	4.1725241847078	3.01243612160228e-05	9.41225778829699e-05
62	Fh_6310	131.236286092062	3.14843923461323	0.805411926715976	3.90910431069828	9.26389594330119e-05	0.00026587453901487
63	Fh_6313	2603.72491338946	0.822023193669762	0.411275966997218	1.99871439041641	0.0456392650907342	0.0737652205570961
64	Fh_6312	1041.9729732989	-2.07793134648402	0.185945778406433	-11.1749315541984	5.40920578902991e-29	1.90361007568673e-27
65	Fh_6315	1288.97291135815	0.553200438448316	0.254743833528381	2.17159501286489	0.0298862235221534	0.0506460839197335
66	Fh_6314	8.36048518813685	5.13086506112058	1.312858540229	3.90816291618563	9.30005882764575e-05	0.000266763203514369
67	Fh_6317	7140.71179611711	-1.14913764385169	0.188052168531817	-6.11073859356887	9.91710917584419e-10	5.99631006142547e-09
68	Fh_6316	2202.79236984216	-0.10678131544805	0.197604853636648	-0.54037799923881	0.588936377156788	0.659731148194804
69	Fh_6319	9875.47055978323	-1.46690587290093	0.247770669869293	-5.92041775434826	3.21124857587205e-09	1.81383932659616e-08
70	Fh_6318	1272.84548663969	0.0333459265856294	0.133841309638201	0.249145250265183	0.803248428123933	0.84496882061422
71	Fh_208	8.43818082101939	-1.74832236978254	0.691816972083818	-2.52714582083238	0.0114993745829169	0.0215246209634271
72	Fh_209	264.043368534005	-0.936051541280627	0.296768063717491	-3.15415186376558	0.00160965299900176	0.00363038661005627
73	Fh_204	1249.06695080905	2.1774833043992	0.845852190103674	2.57430710693355	0.0100441075413049	0.0190846970057901
74	Fh_205	31.7109653722072	-0.588911614328606	0.492264105160256	-1.19633263558164	0.231566777960706	0.302743172187375
75	Fh_206	12.0558188599958	-1.65352773725789	0.50274672162069	-3.28898760777089	0.00100548450597021	0.00236896914323315
76	Fh_207	373.722680260333	-0.535831716476493	0.259814341881205	-2.06236388875519	0.0391731046126099	0.0643685389634604
77	Fh_200	72.7399593553113	-1.4087748379851	0.339482599675153	-4.1497703839111	3.32808955189484e-05	0.000103280679150674
78	Fh_201	312.653705763521	-1.0983638788074	0.520537399528718	-2.11005756704865	0.0348533976481702	0.0580249134759121
79	Fh_202	17.2298852455244	-8.53946566032207	0.9094859730396	-9.38933190116419	6.03820391220254e-21	1.15518360453062e-19
80	Fh_203	19.8498622351956	4.50625315447737	0.893514746306192	5.04328907061277	4.57597146955356e-07	1.91137329943661e-06
81	Fh_9992	819.579033620063	0.109927021029922	0.114367097707326	0.961176975140469	0.336463191328551	0.416058378249096
82	Fh_9993	3589.56998336884	-0.32143131297139	0.240843895895948	-1.3346043576303	0.182005871062952	0.245898184323558
83	Fh_9990	489.826110882948	6.36403268338413	0.684971792915637	9.29094124634696	1.52929860626421e-20	2.8084578198789e-19
84	Fh_9991	3876.9426797436	0.831140770381241	0.142590969012076	5.82884579675486	5.58120459569068e-09	3.05365331419161e-08
85	Fh_9996	192.535977408389	-5.27165405408583	0.866696775561721	-6.08246644354848	1.1834767142312e-09	7.07576208426973e-09
86	Fh_9997	1476.46054451391	-0.581810220788596	0.188814128832492	-3.08139133647543	0.00206035663884191	0.00454891992852748
87	Fh_9994	5122.70415280398	1.49917499695743	0.284835599062007	5.26329925716579	1.41492986440404e-07	6.35171052865889e-07
88	Fh_9995	293.483092316582	-0.482291571966874	0.183718670993901	-2.62516362304235	0.00866073368153479	0.0166960567027183
89	Fh_9998	410.959703493029	-0.662667635817219	0.372856375756382	-1.7772731778367	0.0755233044974097	0.115186396580527
90	Fh_9999	2.53500655434608	3.39342618665005	1.88535677454059	1.79988542883452	0.0718787309146606	0.110296599175526
91	Fh_11399	1.15442003152419	2.26103274786577	3.12521978905399	0.723479595190386	0.469385285784174	0.54939000441594
92	Fh_23348	736.871127327943	2.72004470059852	0.463451359389317	5.86910502146909	4.3815384159314e-09	2.4320287334643e-08
93	Fh_12335	118.939554251523	5.5127333851535	0.587754822065825	9.37930779670594	6.6407253344648e-21	1.26385614581376e-19
94	Fh_12334	1.67318841654923	1.41838366789752	1.27590889017987	1.11166532251183	0.26628207501214	0.340857530906918
95	Fh_6902	2124.50175544218	0.621885014801329	0.124374934987379	5.00008313463188	5.73055999368746e-07	2.35907440048222e-06
96	Fh_6903	83.0062080162895	-4.46769915192259	0.41095078829655	-10.8716159675513	1.57388177828114e-27	5.06624052971174e-26
97	Fh_12331	59.4282532975197	7.97158641251384	0.939953534866696	8.48083029300419	2.23592546160289e-17	3.04958361070825e-16
98	Fh_6905	1226.05638443414	-0.289059275738405	0.181116495475531	-1.59598536278799	0.110492061343624	0.160714017109121
99	Fh_12333	629.848657365979	7.81304925556983	0.606874748962119	12.8742368485948	6.28572927277871e-38	3.90460979402271e-36
100	Fh_12332	1110.5174853183	2.22043711533912	0.390614111143847	5.68447747275936	1.3121321612645e-08	6.78547683879072e-08
101	Fh_20699	12.3987963631269	-3.59457059109812	0.954875982912723	-3.76443711583714	0.000166924667314995	0.000457967312583273
102	Fh_20698	518.059439577683	3.76759169287473	0.379673753072954	9.92323452011387	3.29888864803224e-23	7.57003472855698e-22
103	Fh_20693	1813.17031306065	-0.274764730377159	0.263422946947567	-1.04305541169065	0.296922629873223	0.373904190320402
104	Fh_20692	13.8947813255804	-0.419783968674547	0.571937169188303	-0.733968679235006	0.462967827296986	0.543341244707419
105	Fh_20691	135.588552868694	-5.52561125087888	0.549805257289283	-10.0501244351899	9.17514906571859e-24	2.19169878287719e-22
106	Fh_20690	66.3267319522985	6.00605587308293	0.651940698409129	9.21258005174237	3.1837854643418e-20	5.69198718381108e-19
107	Fh_20697	1379.36922660882	-0.00741624759981987	0.127167002194456	-0.0583189622452483	0.953494563532631	0.964510016064571
108	Fh_20696	246.465751821583	0.6570478426599	0.160953848840229	4.08221268018337	4.46089447636111e-05	0.000135340879601519
109	Fh_20695	4461.6687754895	1.31094615318759	0.309968552452391	4.22928759325978	2.3443250045868e-05	7.45459320682626e-05
110	Fh_20694	183.1443374443	1.69226111611102	0.392891989911456	4.30719169533691	1.65340313111417e-05	5.3932685732656e-05
111	Fh_13839	1265.94214881276	1.15673476015433	0.459879065077278	2.51530206090148	0.0118930439135763	0.0222112573052923
112	Fh_20529	3657.13111469755	0.609438722452089	0.18869510103023	3.22975381514782	0.00123896852793234	0.00286383796595227
113	Fh_20528	3.15339136258862	2.11496444842019	1.20351647738468	1.75732072486132	0.07886315718988	0.1197250901063
114	Fh_20525	1122.01461630837	-0.361644924509861	0.28149292936333	-1.28473892871063	0.198883529868932	0.265277995153762
115	Fh_20524	4702.17331040354	-0.545066381817982	0.253187940533931	-2.15281336334001	0.0313333494793334	0.0528331962466184
116	Fh_20527	4639.8689338908	-0.799899978965893	0.481169842441641	-1.66240671881449	0.0964312526611037	0.142944692148877
117	Fh_20526	1809.38341802456	-2.34592084211929	0.238548293833603	-9.83415477184533	8.02385271738744e-23	1.79626475972578e-21
118	Fh_20521	105.140862287785	-0.526608932572456	0.254637073655058	-2.06807643919841	0.0386328358146858	0.0635622011688427
119	Fh_20520	4557.95975669136	0.350440277970615	0.18664954071465	1.87753088825635	0.0604453679714765	0.0946545757985857
120	Fh_20523	982.474409544599	-6.44712661316616	0.434409047777748	-14.8411425732197	7.93921135048916e-50	8.52219528020081e-48
121	Fh_20522	312.251487362325	0.420993315611792	0.538538213968055	0.781733412211978	0.43437126126258	0.515606103164368
122	Fh_17321	4932.00807663547	0.519568757164355	0.232070513134002	2.23884004110572	0.0251663259204303	0.0434629479292252
123	Fh_17320	5139.87141952128	-0.410631690943189	0.259659947488114	-1.58142098893394	0.11378181151401	0.164733203972456
124	Fh_17323	4713.35952575518	-1.39883171287308	0.526929434584211	-2.65468508886179	0.00793824769892048	0.0154394540902445
125	Fh_17322	14.2666948067641	4.3852174266577	0.862823629855179	5.08240302527845	3.72689593976223e-07	1.57674002860488e-06
126	Fh_17325	725.827938955659	10.6203198897469	0.946212755978798	11.2240295035559	3.10779684365026e-29	1.11355486066826e-27
127	Fh_17324	6123.46516530967	0.48708764754393	0.0870832116200245	5.59335879422165	2.22718370333097e-08	1.11707522793658e-07
128	Fh_17327	353.924892129902	6.465503892922	0.610163695960789	10.5963431382805	3.09860542734708e-26	8.96220092881505e-25
129	Fh_17326	15.6971166346081	-6.7147118153994	1.46926789837534	-4.57010720973642	4.87474772807697e-06	1.73263581274334e-05
130	Fh_17329	85.8265436104574	-0.968317818582948	0.48985287920921	-1.97675232642532	0.048069632886632	0.077274668319227
131	Fh_17328	1505.47322243005	-0.628684304769449	0.67291177398787	-0.934274490463562	0.350162319501044	0.430962547699653
132	Fh_16050	2158.88857893182	0.0324221038312297	0.226564945736626	0.143102913497127	0.886208903988603	0.91157890348533
133	Fh_16051	1057.87329093973	-0.90093588540561	0.336052872278312	-2.68093493532015	0.00734167891231189	0.0143911042554524
134	Fh_16052	41.048236420406	0.452815964678913	0.38818250928159	1.16650275025771	0.243411237279159	0.315756449026487
135	Fh_16053	747.114506510034	-0.831381736458971	0.205484740536225	-4.0459536522733	5.2110543301467e-05	0.000156416987059686
136	Fh_16054	2852.72153556394	0.364340583930164	0.140266024452576	2.59749704429205	0.00939059284303003	0.0179881773604073
137	Fh_16055	4082.42796352694	-0.301910973803255	0.209905338833589	-1.43831965151971	0.150343378551942	0.208918826603297
138	Fh_16056	40.3115455175647	22.3132697521309	3.15229275467588	7.07842560594446	1.45801359303019e-12	1.23368531428726e-11
139	Fh_16057	461.376460939692	-1.88200901858129	0.337891008689563	-5.56987007698209	2.54929360923027e-08	1.27116925125797e-07
140	Fh_16058	2575.35585030998	0.509952776297437	0.0984925086558044	5.1775793231091	2.24783380670904e-07	9.80251169660386e-07
141	Fh_16059	1601.89922977709	0.406569100419888	0.156005315304825	2.60612338512618	0.0091573467643603	0.0175794471146112
142	Fh_25348	2136.54111493983	2.29289118086531	1.13344538069525	2.02293927869631	0.0430794082690936	0.0700603625447604
143	Fh_25349	1196.89918498279	-0.0981222969073191	0.137490907097874	-0.713663899514968	0.475435034470287	0.555052824088064
144	Fh_25342	4285.27134310395	-2.95109341534103	0.591355492383959	-4.99038810554401	6.02580984222419e-07	2.47307873143916e-06
145	Fh_25343	1215.84228932116	-0.0756466975889717	0.0975079990349956	-0.775799917315728	0.437867132791071	0.51877164919899
146	Fh_25340	8813.36216072809	3.95101639656736	0.359330325623065	10.99549944669	4.01683536855736e-28	1.34357120443727e-26
147	Fh_25341	951.391287381648	-0.374034921289857	0.149602888605748	-2.50018515535191	0.0124128412363501	0.023079536303708
148	Fh_25346	4.23492309529033	1.90488036542314	1.20782354221442	1.57711809618376	0.114768354071141	0.166058435716831
149	Fh_25347	0	0	0	0	1	NA
150	Fh_25344	1763.20677824558	-0.10617261089646	0.132831011186387	-0.799305899640259	0.42411305883012	0.505464114293725
151	Fh_25345	534.527810612752	-0.595981606572337	0.680324150522117	-0.876025944566202	0.381015929593804	0.462379764311631
152	Fh_5509	14949.734377451	0.48661744026184	0.535170493163676	0.909275542052378	0.363204697511848	0.444328668860162
153	Fh_7055	51.3251911051548	7.76049415307378	1.09708940122063	7.07371171796882	1.50843492714059e-12	1.27173506591495e-11
154	Fh_2026	8813.10830504617	0.28840740217913	0.160444441354765	1.79755309528874	0.0722478569811636	0.110796746419496
155	Fh_5501	48.4554573161388	-0.67396954132014	0.34790782917363	-1.93720717041922	0.0527200241098266	0.0838675648625039
156	Fh_5500	1853.55802718457	-0.494833076551755	0.222447824727637	-2.22449051663069	0.0261154598547118	0.0449297292497741
157	Fh_5503	193.098704284163	1.18686243722546	0.303872878070549	3.90578601407762	9.39195971997929e-05	0.000269098421505549
158	Fh_5502	1527.14046339925	0.596845749488203	0.1239293215231	4.81601724396558	1.464518731907e-06	5.67299230968957e-06
159	Fh_5505	0	0	0	0	1	NA
160	Fh_7057	1714.77339962865	12.8240324827201	0.977390932295886	13.1206787979877	2.50679467505555e-39	1.67915972293864e-37
161	Fh_5507	1630.72736268323	-0.611878617229407	0.270480603591964	-2.26219037189248	0.0236856439218162	0.0411941695352311
162	Fh_5506	1473.15336755553	-0.157959359651817	1.61605123906221	-0.097744029294195	0.922135552604257	0.939904155822892
163	Fh_2024	261.195854636123	1.57940434156393	0.636755737886118	2.48039279050266	0.0131237723155019	0.0242694715457509
164	Fh_2023	1209.7761385601	-0.162956862890446	0.196960858256924	-0.827356584108089	0.408034980841887	0.48978325146206
165	Fh_2022	4230.01288890741	0.759172323469031	0.488996274654904	1.55251146648264	0.120539891225554	0.173091397592723
166	Fh_2021	214.391759335161	0.218918077610243	0.238635821600039	0.917373075602859	0.358947176524311	0.439980401993846
167	Fh_7052	8663.99436185874	-0.183326662538619	0.219679399154781	-0.834519136723655	0.403988508197019	0.485698728984232
168	Fh_22589	166.831904932079	0.0774319772262143	0.41952780797007	0.184569355726089	0.853566823529441	0.885529413144397
169	Fh_22588	4.54256263873716	2.05704852882173	1.03840265952368	1.98097386399733	0.04759420465793	0.0765679639116571
170	Fh_11585	872.051933498939	-0.196489161629955	0.10942975446272	-1.79557344887303	0.0725623817236923	0.111225900885543
171	Fh_11584	1532.473220453	3.20278163150197	0.546967440850163	5.85552519638796	4.755049199552e-09	2.62571647039403e-08
172	Fh_11583	4.23349195031828	2.30325878545318	0.812555080767248	2.83458788206499	0.00458848355804977	0.00941439104940554
173	Fh_11582	101.204218798749	0.843296183008622	0.513064804964719	1.64364457442488	0.100249640902319	0.14781060559477
174	Fh_11581	9.31503946077288	3.84017050573235	1.48474924482916	2.58641014239021	0.00969814537254865	0.0185164783458165
175	Fh_11580	406.191191656734	-0.191303833406798	0.421451933701256	-0.453916136359224	0.649889188919367	0.715360498636734
176	Fh_22581	1531.99159444991	0.639212646151551	0.199246362448417	3.20815215041649	0.0013359080367819	0.0030655385226869
177	Fh_22580	788.932058476353	0.44210276975034	0.364891682397869	1.21160002016237	0.225665526855382	0.296150651771181
178	Fh_22583	2644.49196475745	-3.55111691480987	0.262882960840719	-13.5083571162358	1.39602076126218e-41	1.02328321800518e-39
179	Fh_22582	1979.8553249819	0.572897571801885	0.226138123538801	2.53339668180093	0.0112963035917488	0.0211943389076107
180	Fh_22585	3617.40543023446	-0.0338140223597947	0.189973048943832	-0.177993786738625	0.858727855290902	0.889876120995601
181	Fh_22584	1081.57292851049	1.81751111640268	0.198304286888307	9.16526387261804	4.94259018044388e-20	8.69533458260326e-19
182	Fh_22587	3.57007760573916	3.89947892368883	1.34337476389333	2.90274838302565	0.00369903701085676	0.00774115299074396
183	Fh_11588	2576.92271562443	0.667224094972522	0.213314662551487	3.12788669560619	0.00176068040978086	0.00394018282562176
184	Fh_16588	12.750672624592	1.38551648806504	0.44291528085327	3.12817495344902	0.00175895446322957	0.00393666376639227
185	Fh_16589	2028.4641684045	-0.474641738800578	0.215930439939905	-2.19812333514753	0.0279403180316257	0.0476887006254645
186	Fh_16582	14.72721984285	1.18816602114953	0.520847650884675	2.28121605066548	0.0225356654311181	0.0394266568900256
187	Fh_16583	870.786017300524	-1.39601544944891	0.260224397356853	-5.36466013036631	8.11017827379607e-08	3.76795768950087e-07
188	Fh_16580	4384.0640449421	-1.17634800163606	0.487591916359923	-2.41256666110871	0.0158406404538785	0.0287812769719725
189	Fh_16581	1003.08547745604	-0.592591087248029	0.277039800308506	-2.13901066412888	0.0324348047138503	0.0544470925167722
190	Fh_16586	135.641291758525	1.11862213455371	0.408048440204665	2.74139544313083	0.00611788284658947	0.0122076910966207
191	Fh_16587	8588.48077571979	0.508184877739814	0.215361007783402	2.35968842721482	0.018290289571742	0.0327291189902378
192	Fh_16584	360.094082378205	-0.811112700798222	0.246711845966572	-3.28769256141889	0.00101012082548599	0.00237923703432271
193	Fh_16585	891.730325976	0.251528231713717	0.448239664586987	0.56114675158317	0.574697499373167	0.646859314106024
194	Fh_11059	371.905993790228	-1.25748693943329	0.35221890163412	-3.57018585203458	0.000356728039621994	0.000918308032962297
195	Fh_11058	1279.9532461111	1.229985407012	0.254283017335236	4.83707256544956	1.31765333858932e-06	5.13661564189347e-06
196	Fh_11051	1165.63478652605	0.341953682149768	0.186468940911412	1.83383720891204	0.0666781625903944	0.103244521507734
197	Fh_11050	563.960982371389	5.40761664664156	0.41338122979484	13.0814276432564	4.2046812131048e-39	2.77303590031372e-37
198	Fh_11053	2091.47501254748	3.62489779948281	0.865350922214582	4.18893388384688	2.80268033515205e-05	8.80190525135583e-05
199	Fh_11052	2207.97899228373	0.459622194546572	0.233095654186439	1.97181794808988	0.0486303926917602	0.0780685016273768
200	Fh_11055	125.538125739986	-11.4968756971461	0.793048293919091	-14.4970688233005	1.26434784846467e-47	1.24757092509081e-45
201	Fh_11054	535.389488753604	-0.272594658414493	0.255246569408455	-1.06796600262343	0.285535847721652	0.361838585986613
202	Fh_11057	1919.97801312211	-0.0837495015906047	0.166834101552322	-0.50199270299867	0.615672653885031	0.68400666617965
203	Fh_11056	411.067210464794	3.26404290246487	1.01407494052449	3.21873933772258	0.00128755469999079	0.00296465767620388
204	Fh_23186	998.530895633579	0.126873076829582	0.181133018642843	0.700441464401088	0.483651649058146	0.563159036744281
205	Fh_23187	7.83596217919683	3.05652601775591	0.824525422049245	3.70701246561851	0.000209718623830269	0.000565042143915727
206	Fh_23184	11729.9704575575	0.209226548850215	0.161060377830412	1.29905661261095	0.193924501410481	0.25964892665758
207	Fh_23185	1035.07629489933	-2.80969270110002	0.807818515614404	-3.478123671086	0.000504936903016503	0.00126074513351712
208	Fh_23182	313.734624066079	-1.0389456046108	0.345626773216845	-3.00597547736551	0.00264730346552298	0.0057115945175336
209	Fh_23183	391.098747293168	-1.36311635732184	0.475340014993172	-2.86766591140328	0.00413511930281191	0.0085733381051915
210	Fh_23180	419.501313964236	0.42190162652524	0.175911892840956	2.39836897728504	0.0164682669579731	0.0298136225074725
211	Fh_23181	2484.65999520877	0.124194320980425	0.247649740976673	0.50149182668486	0.616025028614378	0.684324158990341
212	Fh_23188	11.7719560716435	2.40478409863566	0.702070559465342	3.42527409277354	0.000614179464487265	0.00150970337850156
213	Fh_23189	99.5503209046513	2.49507292816544	0.695406736880684	3.58793321352815	0.000333309636006062	0.000863394457970065
214	Fh_15770	109.153658847749	0.0427980155427233	0.293996921197377	0.145573005895495	0.88425847911389	0.910339136503486
215	Fh_15771	1109.95759834112	0.999277745470313	0.270698723236968	3.69147565057244	0.00022295674417935	0.000597758937393795
216	Fh_15772	41.5996518755391	0.040266275505412	0.257834475562072	0.156171029563182	0.875898211578781	0.9041632244821
217	Fh_15773	8.82330587507831	1.62373510385579	0.90669198586995	1.79083429561568	0.0733198899658434	0.11225289592849
218	Fh_15774	11.9989591984195	-0.696175132093537	0.813565272252691	-0.855709008038025	0.392158756337113	0.473606971417814
219	Fh_15775	2357.93205864047	0.824587769614143	0.233758733981218	3.52751640792338	0.000419477761971263	0.00106498782616257
220	Fh_15776	239.356235755861	0.494264716899828	0.414011692564521	1.19384241019425	0.232539618484019	0.303819714412686
221	Fh_15777	2435.48985230213	-0.635712830848621	0.222638601723454	-2.85535763307685	0.00429883912389945	0.00887476605163276
222	Fh_15778	8256.89754439823	0.401118441422648	0.132310316498157	3.03164902056776	0.00243221830491406	0.00528666954270695
223	Fh_15779	90.6947382807808	-0.293869665027063	0.288173415158077	-1.01976674311147	0.307839099228207	0.385437388516332
224	Fh_10720	4297.95160524514	-0.372243036801085	0.2384650735946	-1.56099604520665	0.118524683989356	0.170725112801929
225	Fh_10721	3348.89125809581	2.7537760483876	0.328249532293688	8.38927638112754	4.89143535751273e-17	6.4752205416403e-16
226	Fh_10722	580.536755052411	-6.96543919027566	0.355565758480869	-19.5897355809374	1.89170152691097e-85	7.13700039307366e-83
227	Fh_10723	23.9108948850191	1.35261780502804	0.572195321596242	2.36390923514486	0.018083242321861	0.0324038263440207
228	Fh_10724	2267.12310063959	0.356799852259348	0.186689370563572	1.91119532505922	0.0559794844390571	0.088487595396427
229	Fh_10725	709.357673235907	9.89944603326295	1.03688103070136	9.5473306388553	1.33081011011364e-21	2.69258149644839e-20
230	Fh_10726	5060.24248401832	0.800628368542651	0.200258621660126	3.99797203189312	6.38874977061764e-05	0.000189090188469307
231	Fh_10727	3341.84037479193	0.789657260077178	0.144279660597584	5.47310173039318	4.42226073740809e-08	2.13137514969387e-07
232	Fh_10728	6.08315959493936	-0.134774605998232	0.605688288983664	-0.222514795893415	0.823913156506645	0.861945603318435
233	Fh_10729	39.0575401678368	-2.15674030696885	0.330047912080925	-6.53462793741303	6.37678647576593e-11	4.48086707849288e-10
234	Fh_12768	868.327348941293	0.451170571598431	0.220718897834527	2.04409579798044	0.0409440841971288	0.0669015018200968
235	Fh_12769	1480.55960730316	2.6571238306487	0.325157712147485	8.17180011847137	3.03821606769583e-16	3.7365979490286e-15
236	Fh_12762	3390.31861553348	1.45221294180846	0.510696115277335	2.84359504285603	0.00446077030614759	0.00918172835399682
237	Fh_12763	2023.89974235568	-0.539049178076472	0.242361365477737	-2.22415473280533	0.0261380354771846	0.0449565097993544
238	Fh_23028	17496.5925632362	1.42532070624052	0.334905458651546	4.25588974267361	2.08219305144486e-05	6.67816761280382e-05
239	Fh_12761	4032.34375972233	-0.019531655371346	0.415725548339855	-0.04698209058679	0.962527501406257	0.971350058057202
240	Fh_12766	329.517377838291	-0.143786677812578	0.179506221024696	-0.801012226717178	0.423124567598958	0.504543842981699
241	Fh_12767	875.569077173061	1.88973061789238	0.381148995156193	4.95798399551854	7.12284293156085e-07	2.88774550267373e-06
242	Fh_12764	377.706914893563	-4.31921964034211	0.796245300663462	-5.42448368203011	5.81222993512503e-08	2.7464992222169e-07
243	Fh_12765	959.250979709915	0.0826840387129714	0.148474762906415	0.556889515055755	0.577602918735772	0.649559587961524
244	Fh_10898	232.508984911033	-0.407424958173506	0.307553064728184	-1.32473060716722	0.18526051775827	0.249747303825126
245	Fh_10899	930.52554229042	0.590379358019685	0.212323533630913	2.78056486685059	0.00542644174625636	0.0109437436522449
246	Fh_10892	84.4220152104147	-1.20775491879244	0.499680936629882	-2.41705222324107	0.0156467720730713	0.0284713765185222
247	Fh_10893	46.8175274876742	-1.78913498720435	0.489860658699444	-3.65233450662157	0.000259867068764265	0.000687946512139843
248	Fh_10890	603.910823547487	-0.230798526723803	0.167068391329927	-1.38146135775032	0.167137151339267	0.228607575698364
249	Fh_10891	50.9260253772839	-2.12739537312956	0.195983325053452	-10.8549815273791	1.88844977462268e-27	6.04092007081605e-26
250	Fh_10896	5398.97655755051	-0.184828023278848	0.174096340186323	-1.06164220960096	0.288398143916483	0.364871012041491
251	Fh_10897	17.2854219460585	1.47772856214348	0.619645683889378	2.38479602224952	0.0170885934503313	0.0308095387653555
252	Fh_10894	392.454623771594	-1.70788293420793	0.241204316521123	-7.08064830198991	1.434816220316e-12	1.21606244242507e-11
253	Fh_10895	707.274937765948	-1.14937705019001	0.604444014616787	-1.90154426612811	0.057230760169239	0.090215370331295
254	Fh_17048	32.1394585707599	5.85844230421165	0.830464075305395	7.05441990619192	1.7332224923117e-12	1.4517082285425e-11
255	Fh_17049	369.928450580092	-0.0117195700586191	0.368216593697517	-0.0318279248116845	0.974609277134183	0.980571826537412
256	Fh_17040	862.718621614229	0.314723676148658	0.282109783392702	1.11560709580411	0.264590353433664	0.33899560166784
257	Fh_17041	4569.67131491234	0.185053363730913	0.12235593979622	1.51241831037474	0.130427479723544	0.185031906232444
258	Fh_17042	172.441175260365	-0.461516155587776	0.296936315934459	-1.55425972109671	0.120122477185237	0.172598272315164
259	Fh_17043	1798.96218790384	0.0189276928009978	0.218528461553808	0.086614314064245	0.930978087683903	0.946998249059535
260	Fh_17044	42.1850120835464	-1.2816881606381	0.425840391180169	-3.00978532610786	0.00261432396982448	0.00564787176742711
261	Fh_17045	1280.30455561352	-3.24377074941625	0.79874419155028	-4.06108837313787	4.88444766712778e-05	0.000147290439418413
262	Fh_17046	16.3207646743751	-1.22453061966583	0.686725858904325	-1.78314330789811	0.074562978183249	0.113897779415972
263	Fh_17047	2633.50851635577	0.475388653388826	0.102284139461257	4.64772599048842	3.35614317985547e-06	1.22669686962804e-05
264	Fh_12498	64.3109935379189	-1.10447601147169	1.16830270730432	-0.945368015126918	0.344471025553538	0.424569020445641
265	Fh_12499	116.004013774996	-3.38463233356054	0.690561737213229	-4.9012740659789	9.52171119967874e-07	3.78904142745088e-06
266	Fh_12494	135.927301843786	2.79342979839194	0.88321956252836	3.16278071377325	0.0015626999396659	0.00353163028119526
267	Fh_12495	1523.83564674809	1.22697539900759	0.226153857276226	5.42540115735879	5.78245220893338e-08	2.73454030267624e-07
268	Fh_12496	1311.34527868071	4.14985034910933	0.721829745341175	5.74907085208561	8.97352109448883e-09	4.74573662500744e-08
269	Fh_12497	2007.49059773612	1.18924628233558	0.296721986045465	4.00794797239379	6.12486084882806e-05	0.000181804124813935
270	Fh_12490	18.0112899892798	-8.70082072567399	2.07000285080681	-4.20328924778181	NA	NA
271	Fh_12491	3374.17553424145	-0.554213230728223	0.168978185125895	-3.27979159153185	0.00103883795759284	0.00243993296732073
272	Fh_12492	442.894775152186	0.208878743413101	0.165211471143956	1.26431138205346	0.206118285864762	0.273993416739775
273	Fh_12493	1074.8031734688	-1.75747350145018	0.183972169450833	-9.55293133030031	1.26077458286738e-21	2.55693058683498e-20
274	Fh_2508	1.80875689733167	0.0243851538587587	1.34380982506703	0.0181462833534071	0.985522155243181	0.989107694732955
275	Fh_2509	898.964406684181	0.544385508929159	0.252449018878979	2.15641760600437	0.0310510711341219	0.0523951085205142
276	Fh_2500	733.179488602185	0.037434871273913	0.176810914574558	0.211722626761977	0.832323434650974	0.868238908113474
277	Fh_2501	1695.3161077186	-0.0903015672297144	0.188905327165726	-0.478025519897029	0.632632041449905	0.699606665088897
278	Fh_2502	899.906543886245	-0.0634453499801535	0.318251196208738	-0.199356202697634	0.841984117966865	0.876102535056933
279	Fh_2503	967.627992666816	-0.798113384301858	0.150987887350679	-5.28594311971653	1.25058751476037e-07	5.65752472071543e-07
280	Fh_2504	24.9611453580481	-0.890976785819155	1.01946709780002	-0.873963257609642	0.382138263442345	0.463490788039588
281	Fh_2505	211.853977825505	0.778793256588858	1.34454532396422	0.579224249795231	0.562437870271587	0.635821960069514
282	Fh_2506	4158.88677547056	0.93471128179486	0.239562662676698	3.9017402434548	9.55036116243481e-05	0.00027333167740101
283	Fh_2507	602.688304333497	-0.138764111259137	0.281752607326668	-0.492503379385776	0.622363533531503	0.69018485574266
284	Fh_3679	285.660336848342	-1.33024575277413	0.510320694574089	-2.60668588775211	0.00914231851137713	0.0175519106046083
285	Fh_3678	123.515373489369	0.36801010296736	0.450827694435515	0.816298793329785	0.414329264376087	0.495900036275648
286	Fh_3671	37.4391071778655	3.14658953601348	0.970446476199949	3.24241430432601	0.00118521586430018	0.00274776007578359
287	Fh_3670	1098.66217604194	0.0314284868568936	0.243090565977801	0.129287151603258	0.897130437642275	0.919825808397113
288	Fh_3673	4418.40321370548	-0.575844166520443	0.639794480262592	-0.900045536941954	0.368096017772944	0.449265979440487
289	Fh_3672	2098.07237779223	-2.81231998755606	0.476991540142609	-5.89595359849621	3.72523655696888e-09	2.08715754245549e-08
290	Fh_3675	2789.77207548521	0.610961585387587	0.236951255768197	2.57842729470602	0.00992511834811434	0.0188851821716883
291	Fh_3674	4058.45553532223	0.751229482182525	0.285722479906636	2.62922778224521	0.0085579017172013	0.016521406317616
292	Fh_3677	800.928245934584	-1.2875624437916	0.3610173427046	-3.56648363246398	0.000361803395947702	0.000930346409044633
293	Fh_3676	591.910595117389	-2.40625007944414	0.375540533526357	-6.40743106169993	1.47991965958018e-10	9.9183225879126e-10
294	Fh_20811	334.550519829397	-1.59384113367731	0.65813421727312	-2.42175697881376	0.0154456759713042	0.0281393848206085
295	Fh_20810	21.2321471363845	1.12556494174376	0.809811642472592	1.38990955761895	0.164556342959898	0.225614203646654
296	Fh_20813	15.5493249647903	1.20967214890477	0.865216343132724	1.39811523268835	0.162078466291528	0.222788419026423
297	Fh_4902	47.913101113565	-1.61765250063958	0.653538542056964	-2.47522127088042	0.0133153651351434	0.0245777172848481
298	Fh_4903	2479.08354108864	0.0989764311115019	0.134513167118126	0.735812212529225	0.461844987962532	0.542296359841583
299	Fh_4900	81.8144635971495	0.313431622218358	0.432598691250199	0.724532062990178	0.468739150192375	0.548827116785289
300	Fh_20812	1147.32492965205	0.682466272747544	0.170246936877404	4.00868459230483	6.10579017985335e-05	0.000181313771815694
301	Fh_4906	282.271147674878	-0.426522900657663	0.247164149117854	-1.72566653448711	0.0844074219394674	0.127148870286949
302	Fh_4907	958.509915098721	0.144869812751949	0.222116506262676	0.652224434777601	0.514256399163653	0.591890889212361
303	Fh_4904	53.1267091561485	0.675216590348494	0.405893308310134	1.66353220544492	0.0962059497415104	0.142660172280125
304	Fh_4905	360.646904128059	1.11046785915055	0.202934066529084	5.47206232124363	4.44828335601054e-08	2.14351445338938e-07
305	Fh_25863	1391.87208727029	-3.58306441997771	0.675850158403987	-5.30156629457494	1.14813339909532e-07	5.22258197762241e-07
306	Fh_4908	3490.68198390186	-3.51994538756899	0.680277596213605	-5.17427798175459	2.2879398151504e-07	9.96555109638092e-07
307	Fh_4909	116.116352900167	1.95354876437542	0.768853711054376	2.54085886077911	0.0110580548319762	0.0208032982238764
308	Fh_20814	5.13841078161505	-1.52271599253268	0.637008233895287	-2.39041806920032	0.0168292035754457	0.0303944539055304
309	Fh_25861	3402.50479314816	-1.19103750570323	0.258240823627937	-4.61211937357831	3.9858396678835e-06	1.43618984100493e-05
310	Fh_20816	3025.07430499024	0.402502754209974	0.114033479012393	3.52968933067656	0.000416047899286802	0.00105693566662947
311	Fh_8591	34.6888270735044	0.632042953823047	0.480020314253856	1.31670042924224	0.187939059693222	0.252941799204156
312	Fh_775	1628.37201342653	-0.744294127419161	0.216489470780544	-3.43801536737856	0.000585994441629989	0.0014463813161456
313	Fh_776	33.0813929195899	0.571729353147979	0.999687555485039	0.571908042678977	0.567384275032346	0.640369696711752
314	Fh_777	1148.83178269289	-11.3262864212585	1.68881067151606	-6.70666440726053	1.99123480437263e-11	1.49110125236953e-10
315	Fh_8595	5036.0628386542	0.379301339581549	0.0945448189780591	4.01186806089896	6.02401663910968e-05	0.000179059375363641
316	Fh_8594	1377.44484598967	-0.251976615430893	0.384105147229975	-0.65600947357268	0.511818028763269	0.589798837888949
317	Fh_8597	15.0066754212849	1.55016798669362	0.478103435394926	3.24232764697275	0.00118557634594217	0.00274834744331312
318	Fh_8596	858.506950464615	1.42868812412762	0.407953079892016	3.50208931994283	0.000461624834749062	0.00116220098196741
319	Fh_8599	550.194578590726	4.27024259236665	0.456409663072273	9.35616166323467	8.26860259003735e-21	1.55749632487084e-19
320	Fh_8598	773.02795342332	-0.240826596619063	0.168254274795097	-1.43132527784121	0.152337012580759	0.21120871475137
321	Fh_778	1090.42517964494	-0.497888074029796	0.447379161068465	-1.1128995656407	0.26575156663191	0.340265487508291
322	Fh_779	1094.63532675741	0.472518416820775	0.154802733633416	3.05239065054065	0.00227026430799897	0.00496705021505317
323	Fh_18179	130.926246209238	2.88293881191926	0.622689162113212	4.62982012106244	3.65983520742096e-06	1.32767353289571e-05
324	Fh_18178	1623.92622850606	0.429868294714691	0.138511551371967	3.10348335901818	0.00191256990431634	0.00425043147048125
325	Fh_18175	332.764328367499	0.81437894993537	0.523312116299016	1.55620121256669	0.119660253138425	0.172117279337649
326	Fh_18174	1317.47723082975	-0.446497000549517	0.206159965553558	-2.16577937113364	0.0303280504389539	0.0513134692350697
327	Fh_18177	1043.60376955498	-0.454947774237932	0.293838066758056	-1.5482941991057	0.121551480459275	0.174348833231729
328	Fh_18176	226.795642526477	-1.55523403055838	0.313728039902402	-4.95726818374985	7.1491263572849e-07	2.89794338277997e-06
329	Fh_18171	2794.92948777564	1.48672709260555	0.256203865404612	5.80290656527617	6.51751139170685e-09	3.52831303553997e-08
330	Fh_18170	354.070794181875	-0.660199636380202	0.277751928051724	-2.37693988665042	0.0174569327985565	0.0313933555970115
331	Fh_18173	6.3700634780444	-1.29483421730958	0.945238865199138	-1.36984868585232	0.170734140672127	0.232790411295887
332	Fh_18172	5.61008644165309	2.73628458152001	2.0853673366506	1.31213553287685	0.18947440878496	0.254740905428055
333	Fh_1743	1883.87566195545	1.04209474430329	0.30985230214803	3.36319832732899	0.000770449914740454	0.00185699854966801
334	Fh_1742	29.6858437865788	-1.27794703728799	0.395443544193369	-3.23168011225158	0.00123064739099469	0.00284691242704858
335	Fh_1741	1614.73529706743	1.24307269798979	0.214840264385496	5.78603224840249	7.20683844660239e-09	3.87694360133329e-08
336	Fh_1740	275.635306513002	1.64064182616715	0.580078192724289	2.82831150480251	0.00467942490009227	0.00958411670220878
337	Fh_1747	1760.53973315971	-0.462078001669415	0.368145664947398	-1.25514991935444	0.209424341715429	0.277806695279697
338	Fh_1746	15343.9000542311	-1.22741623380491	0.263660943613979	-4.65528271643426	3.23536447916273e-06	1.18542238950185e-05
339	Fh_1745	8268.43669712385	1.49123922026627	0.249468312392359	5.97766989308396	2.26351817882167e-09	1.30437014550023e-08
340	Fh_1744	1644.27437347088	5.14292463020455	0.535782195022706	9.59890917985171	8.07949339160494e-22	1.658235223693e-20
341	Fh_1749	427.184621044471	-2.82584766156989	1.55542523096468	-1.81676856290758	0.0692525583565337	0.106744337298379
342	Fh_1748	2191.49563376955	-1.00331967638239	0.154272888521991	-6.50353854131261	7.84523097179315e-11	5.44707444063203e-10
343	Fh_23273	391.305479045903	2.67247489094145	0.649444169949914	4.11501867996991	3.87148060478472e-05	0.000118864091569832
344	Fh_21636	7487.13993851359	-8.63611617626699e-05	0.232219080919523	-0.00037189520094862	0.999703270567766	0.999703270567766
345	Fh_21637	1780.28766523524	6.21622234418002	1.07181660883613	5.7997070514984	6.64308686067343e-09	3.59023369308146e-08
346	Fh_21634	402.956901135591	2.76073993933019	0.448079883732941	6.16126730870073	7.21650538793464e-10	4.44726028651125e-09
347	Fh_21635	2951.36316051545	1.15876307452317	0.239001550639708	4.84834960870189	1.24492857727825e-06	4.86869552592583e-06
348	Fh_21632	28.4182638845894	0.00644313261492622	0.37063910655236	0.0173838445566618	0.986130397385508	0.989640719172478
349	Fh_21633	320.950431349292	3.77209859602087	1.00922874691909	3.73760518369704	0.000185781377017111	0.000505145911877225
350	Fh_21630	207.116091751408	1.10762449087242	0.241162029481493	4.59286436282633	4.37203241743717e-06	1.56501313896122e-05
351	Fh_21631	14409.382873357	15.8951176117812	1.1085570702324	14.3385650036483	1.25626220830334e-46	1.20258981171724e-44
352	Fh_21638	2042.55832656628	7.0794847169998	0.600624645451692	11.7868701702638	4.56180553399355e-32	1.98361221990855e-30
353	Fh_21639	680.031636163398	0.368317452949654	0.188775563508627	1.95108649712928	0.0510467572004923	0.081468401616089
354	Fh_9246	923.573466855571	-0.720354639189735	0.180007375815174	-4.00180623670318	6.28607680773118e-05	0.000186223210741736
355	Fh_9247	760.686492295414	0.452968186051337	0.430618696008138	1.05190088180188	0.292845027318994	0.369731258654961
356	Fh_9244	3998.96783977789	-1.80479216839261	0.550039878826426	-3.28120239616689	0.00103365542073474	0.00242887248753891
357	Fh_9245	5.56727596032221	0.601268831232742	0.945789949803558	0.635731888838136	0.524951187966863	0.601447960311266
358	Fh_9242	918.007034229236	-0.365736979085201	0.194590922487315	-1.87951716560182	0.0601739119104776	0.0942467466461112
359	Fh_9243	14.2327378383352	0.0343458806498962	0.485779148486621	0.0707026655155868	0.943634399374201	0.956950767489332
360	Fh_9240	7302.36366993823	-0.169042564679838	0.150312601575477	-1.12460673894302	0.260755716805671	0.334768949339413
361	Fh_9241	792.039832146693	-4.76588563199805	0.476243252563433	-10.0072507197638	1.41633802701565e-23	3.34895410904022e-22
362	Fh_9248	629.83197200854	-1.00139458144922	0.255826465696295	-3.91435099853207	9.06476932747952e-05	0.000260742972414494
363	Fh_9249	4663.78400452888	-1.76499648347892	0.34213249036985	-5.15880991475242	2.48524465508816e-07	1.07719127599741e-06
364	Fh_18796	7.67330995898011	-5.73037179649823	1.55928548464897	-3.67499848675131	0.000237850824404388	0.000634112324648715
365	Fh_6430	612.428935206138	0.99767306148032	0.11490375256257	8.68268476207552	3.86534596368517e-18	5.63760379183304e-17
366	Fh_6431	1816.87309988991	0.639972489041813	0.303286333593842	2.1101263662571	0.0348474727894982	0.0580188146157815
367	Fh_6432	10813.9014294794	-0.0325089897404156	0.414291173964152	-0.0784689411298646	0.937455035410203	0.952491442908862
368	Fh_6433	7279.32932407827	1.12741969683497	1.74466979215515	0.646208068658246	0.518144614797697	0.595137977697898
369	Fh_6434	666.694281205802	-0.424317289691106	0.257666594186148	-1.64676872852429	0.0996055913190805	0.147046924001094
370	Fh_6435	4272.37638463346	-0.248160639639278	0.116047485500011	-2.13844047176062	0.0324810106815319	0.0545103898106039
371	Fh_6436	8870.3286370591	-0.396130975884456	0.355090394589601	-1.11557784136146	0.264602881442156	0.33899560166784
372	Fh_6437	293.802826401805	-3.69210201364674	0.207156258738469	-17.8227876682594	4.70331965901096e-71	1.20663665851926e-68
373	Fh_6438	8434.38002016382	3.36961480430471	0.467315813134519	7.21057304203561	5.57168997805873e-13	4.95980938192563e-12
374	Fh_6439	1.54679253572046	0.624893160342209	1.5489045155082	0.403442016009088	0.686623082770634	0.747040473524262
375	Fh_7016	24.334679569543	-0.168131662841474	0.984350183620137	-0.170804725431286	0.864377313323104	0.894610294227216
376	Fh_56	32.0955483970699	-0.542079965590061	0.363993713851356	-1.48925639361846	0.136419865798615	0.192331244549293
377	Fh_57	39.6572535658988	-2.83803318145424	0.546421222181646	-5.19385606972417	2.05982410239008e-07	9.02866689677387e-07
378	Fh_54	7.602579532366	-6.42186561960389	0.866193673683302	-7.41389115934811	1.22646586459664e-13	1.17100788076765e-12
379	Fh_55	272.984061744709	-0.222482525575644	0.217568986170993	-1.02258382268137	0.306504661644962	0.38410400031758
380	Fh_52	69.1809697984017	-8.15597575197222	0.927152263488914	-8.79680293426769	1.40769202057878e-18	2.1522251959445e-17
381	Fh_53	24.2567702431916	-0.0931586540685416	0.293506881456461	-0.317398534597427	0.75094121899937	0.801355890912559
382	Fh_50	32.743059377195	-2.79335939970777	0.713137529119654	-3.91699957672412	8.96579061641913e-05	0.000258156406581631
383	Fh_51	11.0071405670082	-7.71059927774693	0.86887195996431	-8.87426414136285	7.03973041330009e-19	1.11484125773589e-17
384	Fh_58	14.1500134896168	-0.0216477777635598	0.77981723626689	-0.0277600657651415	0.977853516580774	0.983064852379786
385	Fh_59	12.774813307016	-2.01100787361484	0.393903484141508	-5.10533152048078	3.30215082185047e-07	1.40959533002618e-06
386	Fh_6298	7776.7441148309	0.198962939951169	0.175802724776189	1.1317397964364	0.25774384505933	0.33151832230991
387	Fh_6299	196.615774695967	-0.478483422337273	0.240740751537212	-1.98754643441957	0.0468618755340835	0.0755366559956593
388	Fh_6294	33.2514754690674	-4.38921614904204	1.02528180545486	-4.28098511617963	1.86067803688094e-05	6.02115224977049e-05
389	Fh_6295	7372.24073237801	0.539654810320013	0.113992138804912	4.73414058177807	2.19985218031414e-06	8.28834861082144e-06
390	Fh_6296	327.22793310667	3.597997627305	0.849571080156981	4.23507545318065	2.28474976162525e-05	7.27868559971387e-05
391	Fh_6297	76.211834437607	1.24891363106727	0.522385150171862	2.39079083824719	0.0168121275937297	0.0303678894189351
392	Fh_6290	3618.04915622924	-1.7244913861683	0.517246277195859	-3.33398510960245	0.000856112407185084	0.00204464380993608
393	Fh_6291	197.938869312511	0.958073971921958	0.726690590220359	1.31840701505635	0.18736743371974	0.252225391545804
394	Fh_6292	283.592063219881	-3.95978280042641	0.316900255442867	-12.4953600775507	7.9137169606561e-36	4.33817112447932e-34
395	Fh_6293	55.8109105890448	0.793767075994496	0.584754710340328	1.35743596752307	0.174642726338325	0.237383029820601
396	Fh_7741	13.1755506841704	-0.581510897358596	0.447079661935423	-1.30068743194717	0.193365465945701	0.259035613223172
397	Fh_7740	734.860697581051	-1.04564895142577	0.544600952551408	-1.9200277680878	0.0548543920272861	0.0869341133839898
398	Fh_7743	79.3913006605958	-3.31994646076316	0.381271505310033	-8.70756511967377	3.10471858899251e-18	4.57241994262932e-17
399	Fh_7742	66.9501753163258	-0.691353149566367	0.323368972154357	-2.13796996341491	0.0325191811294262	0.0545708785894446
400	Fh_7745	1368.41851831706	-0.0379724279935581	0.142608944236689	-0.266269610204357	0.790031576041854	0.833973640424561
401	Fh_7744	3787.32989277788	0.458197120776083	0.118365586088883	3.87103326157669	0.000108375001591073	0.000307358021868115
402	Fh_7747	1.83264918766577	2.94158886287131	2.58887428243937	1.13624245210532	0.255855108109253	0.329433515610684
403	Fh_7746	1309.56121515719	0.558734708213424	0.279400434781382	1.99976320241093	0.0455258398133604	0.0736097195696579
404	Fh_7749	3432.5755588791	0.245709904534588	0.12313192067111	1.99550127371836	0.0459882353723058	0.0742824515819748
405	Fh_7748	61.453092146418	0.586202406450914	0.522061029392212	1.12286183692618	0.261496177822551	0.335602023113434
406	Fh_18690	1799.90635464309	0.501685289032441	0.208759026728612	2.40317890389782	0.0162532337249677	0.0294537480549583
407	Fh_18694	12257.2746486147	3.24333191447073	0.31591187535331	10.2665716850417	9.96843353239141e-25	2.54467823157713e-23
408	Fh_8928	305.844101846303	1.1577387851919	0.462019455801166	2.50582258096538	0.01221669034321	0.022752754319786
409	Fh_8929	270.563599155608	-0.401544606787984	0.272854905248658	-1.471641517392	0.141117707940182	0.198083645959696
410	Fh_8920	765.527460415646	0.0654531019331465	0.150907535210318	0.433729845510532	0.664484630986016	0.728164246329715
411	Fh_8921	1502.53186306138	0.489343490451781	0.28806881691985	1.69870344067102	0.08937507483815	0.133760211467316
412	Fh_8922	3346.79739772034	0.168405999766812	0.161852199616902	1.04049249973384	0.298111146834018	0.375216674288708
413	Fh_8923	989.440060438052	0.0573632317836779	0.157683928217168	0.363786166619818	0.716017693350461	0.772571557509613
414	Fh_8924	1.77640729667044	0.495023907374225	3.12801964362643	0.158254731034977	0.87425607794582	0.902795028163742
415	Fh_8925	869.607938603562	0.375941197584383	0.129930617753084	2.89339960115337	0.00381096105814376	0.00795202976386158
416	Fh_8926	2498.1969710816	-0.743799168311455	0.307586897965162	-2.41817571955129	0.0155985420818407	0.0284017457139548
417	Fh_8927	3138.47546759524	0.248691207836665	0.178276015117011	1.39497849822051	0.163022323622814	0.223869912886377
418	Fh_18697	185.682949896825	0.0218333074731891	0.45401267280912	0.0480896432650206	0.961644800134469	0.970725844873098
419	Fh_5497	4310.575265145	0.730530617986889	0.714621056802951	1.02226293366601	0.306656471560447	0.384275473935587
420	Fh_5496	1849.18929676293	-0.777275054314738	0.224573474463509	-3.46111692919921	0.000537939104761207	0.00133586562120306
421	Fh_20228	26.9531657312265	0.295221199258654	0.670709558056548	0.440162505085046	0.659819414009693	0.724085339482363
422	Fh_20229	824.225795135976	0.370722021236916	0.236010677808282	1.57078495210316	0.116232608549005	0.167845748751814
423	Fh_20226	4071.52064802789	-1.71812944738597	0.325515101101543	-5.27818660815373	1.30468565504694e-07	5.88255017227228e-07
424	Fh_20227	2023.26932915889	0.0655808921633989	0.120054075517392	0.546261273353426	0.584886352592129	0.655881605723886
425	Fh_20224	1664.4413599172	0.800833263374833	0.233591328945898	3.42835184417446	0.000607257885840378	0.00149426444093947
426	Fh_20225	807.053705464045	0.54121875300724	0.140840397864002	3.84278063123515	0.000121648193045239	0.000342577869657037
427	Fh_20222	1708.92789486637	1.57239797392837	0.558253321234527	2.81663881631936	0.00485290662366892	0.00989676625041543
428	Fh_20223	5721.065784016	-1.34272094685436	0.528604717610259	-2.54012289736004	0.0110813522428307	0.0208410007909847
429	Fh_20220	17.957898303239	1.36980308255274	0.659616443434345	2.07666606281182	0.0378323909353822	0.0624013108812672
430	Fh_20221	221.482773216853	1.33932991375145	0.348721440004958	3.84068703585421	0.000122690451428526	0.000345172828952673
431	Fh_439	116.306507024095	2.31404794156538	0.612082159551503	3.78061654870152	0.000156440463207003	0.000431742694016314
432	Fh_438	29.3460118088027	-1.68169640354476	0.225399321942184	-7.46096478487246	8.58912072078202e-14	8.31524121100614e-13
433	Fh_437	15.6397918926223	0.851267343306654	0.587364909368569	1.44929894470847	0.1472541156741	0.205326612186479
434	Fh_436	42.9207124869498	0.762508091461492	0.503533271986263	1.51431520791797	0.129945913226548	0.184491555275433
435	Fh_435	251.170278558933	-1.06599442158069	0.35947613431053	-2.96541082935936	0.00302278961726284	0.00644582059935816
436	Fh_434	710.847813803576	-0.950769992964442	0.238079897216094	-3.99349127785229	6.5107474774412e-05	0.00019232380717761
437	Fh_433	20.0673333352505	3.64004485816109	0.834316631791686	4.36290578355621	1.2834622645869e-05	4.25966680439545e-05
438	Fh_432	139.705213530744	-1.40541747575658	0.312420396978789	-4.49848181920079	6.84404480880931e-06	2.37854198821461e-05
439	Fh_431	195.752036364888	-0.122885723445433	0.322218687681816	-0.381373669943004	0.702925995704567	0.76110265973667
440	Fh_430	102.85391079159	0.0875953793779142	0.323128691193945	0.271085117988915	0.786325567300802	0.830958620468018
441	Fh_17288	1768.22075302868	-9.10050404811144	0.74260789956709	-12.2547902512438	1.5835854412036e-34	7.99741820749573e-33
442	Fh_17289	487.627508669462	-0.748701747567148	0.161655021748049	-4.63147843766989	3.63063814303694e-06	1.31764070674229e-05
443	Fh_17286	2208.1404488583	0.296697186851167	0.20558135038938	1.44321061365348	0.148961150572021	0.207357477912381
444	Fh_17287	8984.36222447557	1.53513385231239	0.170484264875437	9.00454862173953	2.16554785880356e-19	3.60760586477956e-18
445	Fh_17284	2390.47162516882	0.0236296583369887	0.130268330244183	0.181392194808176	0.85605974489933	0.88764904839513
446	Fh_17285	505.32721089853	-0.400438402632063	0.245258600542872	-1.6327191044298	0.102528087540375	0.150693674353958
447	Fh_17282	1758.44923577445	-2.94467140971945	0.290149205641959	-10.1488177546594	3.35401776252487e-24	8.27378131707457e-23
448	Fh_17283	479.284223858712	8.19809926945949	1.05473135824542	7.77268942026839	7.68369777949595e-15	8.25828515010342e-14
449	Fh_17280	3039.10541274665	2.03110331406264	0.162177341137922	12.5239648141432	5.52069466714311e-36	3.05244443287837e-34
450	Fh_17281	1423.51468203501	0.655188281340579	0.0850092297848097	7.7072605292285	1.28547208611415e-14	1.35214376257723e-13
451	Fh_21579	1460.74948963775	0.896914764293727	2.30618289590538	0.388917447044723	0.697337215373305	0.756008547177237
452	Fh_21578	33.82051460874	-9.58728412511587	1.1795527680899	-8.12789761041467	4.3679992225473e-16	5.30089971875359e-15
453	Fh_21575	5882.93153441938	0.0430624867285305	0.20247866967329	0.212676657733943	0.831579174675388	0.867767660296896
454	Fh_21574	176.466959504833	-1.05277577202072	0.26507615904011	-3.97159735463579	7.13923136946737e-05	0.000209729738673635
455	Fh_21577	1712.60246199261	1.66368624114934	0.193516905118919	8.59711062517757	8.17481772844998e-18	1.15742245487519e-16
456	Fh_21576	871.923536232231	2.87305219620296	0.234175744730756	12.2687864172537	1.33235329564445e-34	6.76861857420955e-33
457	Fh_21571	41.0551727564273	-5.35268663562318	0.860594128392021	-6.2197573269811	4.97924384143189e-10	3.12634607811883e-09
458	Fh_21570	268.124321081255	1.61468658501747	0.470770797912475	3.42987838705678	0.000603851828702903	0.00148659616786997
459	Fh_21573	971.655722128963	-0.0055947160047647	0.26590242237619	-0.0210404852831671	0.983213360229791	0.987485857997779
460	Fh_21572	8.85182818391638	-6.06359718477571	1.27366372968217	-4.76075202855061	1.92872910387763e-06	7.33385877574933e-06
461	Fh_14881	682.049661039606	0.0730182856639557	0.218043107782393	0.33488004462323	0.737715575919276	0.790629672495991
462	Fh_14880	1053.2198028756	1.34085004651889	0.296637366545992	4.52016568961482	6.17912511700109e-06	2.16298887810974e-05
463	Fh_14883	7843.0199029764	0.417314883631706	0.168581215918927	2.4754530411763	0.013306725948689	0.0245635382223065
464	Fh_14882	3925.72905543157	0.19187984920133	0.180298413543526	1.06423481732416	0.287222338052576	0.363634479013958
465	Fh_14885	4794.36229534411	0.555555075920039	0.270773973145706	2.05172997044694	0.0401959123919706	0.0658888334557539
466	Fh_14884	1286.22024538036	-0.131582235591695	0.150598238279909	-0.873730244753129	0.382265175984496	0.463600883515281
467	Fh_14887	3331.67420789156	-1.48267247604619	0.378143366556209	-3.92092684197806	8.82090416515264e-05	0.000254327148074838
468	Fh_14886	8.23148836064614	-7.59588265278359	1.75817917368232	-4.32031204014027	1.5580872077999e-05	5.10507373130351e-05
469	Fh_14889	7481.77551304894	-0.978138470225338	0.126489806861382	-7.73294302913486	1.05088334120093e-14	1.11406661646735e-13
470	Fh_14888	2.32964786540971	3.28804410673828	2.59742093799151	1.26588804249834	0.20555316800248	0.27330741254748
471	Fh_16627	687.432324193764	2.29291413075094	2.38277471743855	0.962287418097081	0.335905247378608	0.415488603321836
472	Fh_16626	5588.46476255799	1.63634303626122	0.783729540752054	2.08789250777891	0.0368075321762683	0.0609066845963727
473	Fh_16625	1524.83662245231	-1.59922342709898	0.265268942982041	-6.0286869963788	1.65297066214964e-09	9.67312097113343e-09
474	Fh_16624	153.624714871486	-1.81552262790694	0.178019409481828	-10.198453265245	2.01455139785146e-24	5.04719883905069e-23
475	Fh_16623	16.3560071520241	6.10810663658829	1.52827126476505	3.99674244842084	6.42201052233692e-05	0.000189921244899774
476	Fh_16622	407.216669102506	10.7497474840024	1.02478076082757	10.4898022044455	9.62296270638065e-26	2.66031366629521e-24
477	Fh_16621	868.873845894474	0.075554606567637	0.11694290415586	0.646081154842356	0.518226799194027	0.595179001402219
478	Fh_16620	1359.61285570443	-0.0876999189506802	0.177485281041279	-0.494125025107198	0.621217885292517	0.689093084018486
479	Fh_16629	404.856387791549	6.38672280895268	0.848131830984227	7.5303420713984	5.06075670263267e-14	5.00901671319604e-13
480	Fh_16628	1248.53748706262	0.0971616266531442	3.06061687289998	0.0317457658661739	0.974674797379013	0.980599291245435
481	Fh_11938	3952.46960871329	-0.135988793293492	0.162225159090208	-0.838271905887751	0.401878010598746	0.483660006657167
482	Fh_11939	4679.25171176481	1.0199206821717	0.499025040401763	2.04382666118432	0.0409706743163528	0.0669406858735213
483	Fh_11932	4884.29696952493	0.208557860451088	0.452097576433119	0.461311609092293	0.64457505718225	0.710639153073082
484	Fh_11933	471.114414199967	-9.05261344815019	0.660945858068054	-13.6964523457504	1.06607195412041e-42	8.36393760946763e-41
485	Fh_11930	876.940130207132	0.168398045068345	0.181683016696502	0.926878296773611	0.353989726810784	0.434901180027328
486	Fh_11931	502.081224818393	-0.395034327162946	0.480372545025631	-0.822349926642599	0.410877769200623	0.492642387663784
487	Fh_11936	3863.41799861121	-2.126846336675	0.329113937630273	-6.46234052556079	1.03095772904803e-10	7.04185850338848e-10
488	Fh_11934	671.658739141946	-0.616062629172241	0.178711144860318	-3.44725355351374	0.000566316819428975	0.0014013173227672
489	Fh_11935	339.379871396702	-0.83968093087958	0.225283865973032	-3.72721289761644	0.000193608909300766	0.000524779352151206
490	Fh_22178	3.87269311917972	0.658981203056485	0.874110496940045	0.753887758313563	0.450916621906566	0.531678735867862
491	Fh_22179	67.387129258098	1.31893120767941	0.82929723338198	1.59042036387924	0.111740083145332	0.162326830865996
492	Fh_22174	122.57083841411	-3.62388028481763	0.640711127187928	-5.65602832702904	1.54915910462045e-08	7.93920831582854e-08
493	Fh_22175	3612.77620243924	-0.270840623120963	0.162955152082836	-1.66205621399	0.0965015037917996	0.143024036960059
494	Fh_22176	1315.94736772028	3.4187707171184	0.53215189612163	6.42442645048285	1.32367641360028e-10	8.93420636435546e-10
495	Fh_22177	10.9018392241616	5.52881396033405	1.87838915235223	2.94338047758131	0.00324649154704497	0.00688450492969405
496	Fh_22170	46.146008810405	-1.63952926651288	0.666247909311781	-2.46083964181813	0.0138612304487003	0.0255063740612111
497	Fh_22171	116.201725543884	5.5376178400198	0.810336538079647	6.83372596420614	8.2737005669273e-12	6.48127597082503e-11
498	Fh_22172	29.5268149797638	6.96698768637178	1.1185440149906	6.22862184500653	4.70556051073145e-10	2.96539314425977e-09
499	Fh_22173	23.2368803615785	-0.290214772418957	0.396509821185258	-0.731923288940079	0.464215390590247	0.544431810084241
500	Fh_23223	27.2949157062654	0.18981216783457	0.581988008804593	0.326144465114401	0.744315056357699	0.795873912010035
501	Fh_23222	2656.95528979436	0.0474384070784337	0.113017063436836	0.419745529000995	0.67467136114341	0.736853715203669
502	Fh_23221	2956.48259411169	1.98390309637833	0.650962436066858	3.0476460490795	0.00230641417190954	0.00503883637744523
503	Fh_23220	1229.74831198127	0.0397629323709218	0.174774596189522	0.22750979397374	0.820027354412488	0.858755889356371
504	Fh_23227	450.463441257483	2.74604403109569	0.612545291783406	4.48300569432291	7.35989646387613e-06	2.54163607189046e-05
505	Fh_23226	6062.50502778957	1.7564090536525	0.216215623307819	8.12341414917996	4.53249389850803e-16	5.49013838367438e-15
506	Fh_23225	3079.99029652406	-0.953647197812715	0.190604117950613	-5.00328748437541	5.63607927417524e-07	2.32316217511192e-06
507	Fh_23224	607.490211789416	0.912293348590884	0.257154391924827	3.54764832815911	0.000388686822172565	0.000993203229366251
508	Fh_23229	2385.56580212703	-0.054635520690283	0.167174167671615	-0.326817961478385	0.743805573484948	0.795461752793211
509	Fh_23228	13696.6414760904	0.514409281658034	0.20158992945365	2.55176080993822	0.0107180071704805	0.0202347835719095
510	Fh_25683	2056.61981744062	0.742511930352232	0.246313256497543	3.01450251160006	0.0025740107985953	0.00556844987249872
511	Fh_25682	3.21346861523126	1.83116230639128	1.0010541605497	1.82923400007224	0.067364561050028	0.104211156158856
512	Fh_25681	4561.34844420778	1.24023773494282	0.208078623506164	5.96042839021414	2.51577532222934e-09	1.44163984569564e-08
513	Fh_25680	488.78827469387	0.657126334642243	0.29200455507677	2.25039754763236	0.0244237205471076	0.0423543700578644
514	Fh_25687	688.356797388005	-0.331498436767904	0.171323825258211	-1.93492315659125	0.0529997260987532	0.0842754347443081
515	Fh_25686	2393.27795139505	-0.246365023424559	0.256115331300666	-0.9619300108799	0.336084762214156	0.415650529049564
516	Fh_25685	14.4998170688219	-4.50499747094638	0.487885156817898	-9.2337252076473	2.61379777561979e-20	4.70575311814216e-19
517	Fh_25684	2359.95099344932	-6.76808957583565	0.277610455397664	-24.3798079079575	2.80080912655907e-131	4.49092238386705e-128
518	Fh_25689	1154.18361972549	-4.6842711649464	0.432006989456162	-10.8430448563882	2.15187525774674e-27	6.84942428504871e-26
519	Fh_25688	230.486868762082	-2.28183739395053	0.347554334982161	-6.565411978152	5.18891978726702e-11	3.67841218961966e-10
520	Fh_22798	2499.91036923558	0.199963992034352	0.166105072805151	1.20384036837285	0.22865128358285	0.299517420491091
521	Fh_22799	671.484895421209	-0.819011000829711	0.629814724579014	-1.30039989359912	0.193463946388305	0.259154007131995
522	Fh_22790	1707.76312276706	1.86682064633366	0.562482624050018	3.31889478272605	0.000903744749987148	0.00214999736284498
523	Fh_22791	13410.0206420472	-0.239025420586966	0.1675118194414	-1.42691674763036	0.153603892859985	0.21264342064121
524	Fh_22792	162.700930057065	-3.40524974526711	0.585427220639075	-5.81669185377101	6.00236435886158e-09	3.26805300565776e-08
525	Fh_22793	4.16588430744037	2.59033704338419	1.03301339073578	2.50755417753026	0.0121569943367975	0.022654731583536
526	Fh_22794	1322.5428780778	0.318776785388916	0.16636638065439	1.91611300393163	0.0553507134372054	0.0876124477561392
527	Fh_22795	5.76400692088004	-2.03902007911287	0.791044064321434	-2.57763147601892	0.0099480029074959	0.0189231122259811
528	Fh_22796	612.691768281387	-0.0776135068725169	0.177193280896324	-0.438016083227945	0.661374624642288	0.725450681739189
529	Fh_22797	894.655835765151	0.672982870697152	0.557274933105836	1.20763169257667	0.227188963044502	0.297936556096034
530	Fh_24792	3021.71200409485	1.42465007285975	0.193372245617763	7.36739684802464	1.73991965621062e-13	1.63268612948367e-12
531	Fh_24793	48.3727205123761	-1.53061486430912	1.27419859710857	-1.20123728575939	0.229659169838131	0.300684154233083
532	Fh_24790	1745.38427075196	0.221375595170501	0.195254282104329	1.13378099975403	0.25688642288915	0.330612078821167
533	Fh_24791	1375.41043706063	-0.280788296765096	0.257286085135609	-1.09134660981412	0.275120395681164	0.3506141647807
534	Fh_24796	485.252142930717	6.17061162514106	0.709876428176484	8.69251517618637	3.54502464115984e-18	5.19403810216766e-17
535	Fh_24797	9.63936513742104	5.33255895892772	1.10760725648547	4.81448539426183	1.4757969662436e-06	5.71322939021874e-06
536	Fh_24794	74.8749660702599	1.57393926346441	0.473328270144903	3.32525936594189	0.0008833631695959	0.00210502341779517
537	Fh_24795	23.0937312932877	6.61290102567415	1.04883172808633	6.30501618952724	2.8816377462527e-10	1.86499536781314e-09
538	Fh_24798	47.5129943591028	7.64620368443359	1.05859470542037	7.22297555927909	5.08621583319652e-13	4.54658073869884e-12
539	Fh_24799	7656.66995732501	6.33719579621655	1.044915286785	6.06479384153221	1.32123015792874e-09	7.83545069386542e-09
540	Fh_2150	27.5542990319646	3.94874733918936	0.690866589289423	5.71564380215688	1.09289453311136e-08	5.70821561581568e-08
541	Fh_24244	1381.30537579383	5.19457401127233	0.64747880965048	8.02277068198795	1.03386249147561e-15	1.21112978168068e-14
542	Fh_24245	859.705619819973	1.29735860272777	0.224413917535517	5.78109689886967	7.42151260286515e-09	3.98157477679852e-08
543	Fh_14418	83.9251119959136	1.70264970670848	0.915975977464762	1.8588366382938	0.0630502974603574	0.0982301197149128
544	Fh_24247	2930.79095831585	0.34189003075855	0.163313949581202	2.09345271261447	0.0363087610949576	0.0601667269016366
545	Fh_18562	94.35890539682	6.11304883688485	0.807639139736265	7.56903490199975	3.76007130868998e-14	3.76962209552331e-13
546	Fh_18563	989.237945360214	-0.598721138113182	0.330984778184376	-1.8089083775921	0.0704652386842784	0.108360948177496
547	Fh_18560	89.5563607337444	-4.52794528437572	0.469462070866988	-9.64496508954101	5.16287588200295e-22	1.07949128567878e-20
548	Fh_18561	64.3952927492084	-9.30914977686714	0.731550682039731	-12.7252287577822	4.28218838810921e-37	2.51971429121426e-35
549	Fh_14412	3525.53013787113	-0.682931178807343	0.158748113622072	-4.30197980451713	1.6927874376016e-05	5.51122610554176e-05
550	Fh_14413	203.960153075435	-0.641237877714827	0.263462543110803	-2.43388631318702	0.0149376859507181	0.0272778370749286
551	Fh_14410	6.09756785079286	0.741414380346538	0.860566389115968	0.861542339700449	0.388939412515408	0.470471999060908
552	Fh_14411	1831.90834642388	0.091514535622707	0.0696613412092315	1.31370619678192	0.188945094799259	0.254130982560859
553	Fh_24248	555.851936667438	0.0170926066212188	0.122510157325724	0.139519914057198	0.889039320696162	0.913830833465284
554	Fh_24249	3324.49468019989	1.68466462773382	0.599138213119286	2.8118130188408	0.0049263131528486	0.0100352996614523
555	Fh_14414	22683.2232039232	-4.97914030803331	0.836926849395395	-5.9493136247574	2.69269254358029e-09	1.53411119710309e-08
556	Fh_18569	384.149893796634	-0.260238432978992	0.114509509524327	-2.27263599381418	0.0230481247066838	0.040235413673787
557	Fh_2940	908.886436999982	-1.39889157681267	0.294408793003509	-4.75152784175163	2.01885354078234e-06	7.6527316177262e-06
558	Fh_23778	95.9994687925456	7.39359620000369	1.09354717890628	6.76111313953411	1.36935533773965e-11	1.04369611377631e-10
559	Fh_10917	3.78827635076551	2.91675426087911	0.973413354664891	2.9964189898373	0.00273170809267627	0.00588182720248507
560	Fh_10916	199.22076793973	0.797162709826738	0.279672390980675	2.85034467303504	0.00436718752142132	0.00900572268001479
561	Fh_10915	601.131278789299	0.294201696885437	0.233682721633437	1.25897924685648	0.20803782794246	0.276224535548277
562	Fh_10914	723.401170176939	-0.620825892218578	0.386533923559701	-1.60613559219127	0.108244121124212	0.157927827993725
563	Fh_10913	22.7622248195074	5.35611803854081	0.791463887322701	6.76735619190288	1.3115690640282e-11	1.00233256889019e-10
564	Fh_10912	25.6938125850996	5.4813456463925	1.18927485521763	4.60898136569907	4.04646593963995e-06	1.4568072366189e-05
565	Fh_10911	1030.55368835243	-0.280750837547849	0.127404162637175	-2.20362374145794	0.0275508161990612	0.0471179381099204
566	Fh_10910	287.732468961867	-0.383828132433108	0.284874092275588	-1.34736061593763	0.177864118414634	0.241127877717578
567	Fh_10919	833.22931161627	-0.271966377675166	3.06068744855097	-0.0888579386973747	0.929194811325502	0.945371703860872
568	Fh_10918	4329.04174969422	0.683847894878273	0.250262453414595	2.73252293960926	0.00628512945356303	0.0124947691694041
569	Fh_23771	140.379320581035	9.21451497433852	1.0818777276852	8.51715007947707	1.63527528042704e-17	2.25553695265353e-16
570	Fh_23770	524.370839591556	-0.973668845556208	0.412464043861702	-2.36061508886985	0.0182446562057116	0.0326634092782645
571	Fh_12519	51.3047296698364	0.252133971952426	0.575319578017644	0.438250290075638	0.661204856609834	0.725295476155519
572	Fh_12518	684.121899704221	-0.0493447370261367	0.321791227665921	-0.153343947204694	0.878127045611201	0.905917217112569
573	Fh_19769	531.708234762761	-3.213923637176	0.377911696293026	-8.50443018488633	1.82489672360474e-17	2.50764464081841e-16
574	Fh_19768	543.63095834475	-1.6824567189232	0.424540850841405	-3.96300312582101	7.40128122784872e-05	0.000216712343377697
575	Fh_19767	412.113235213526	-8.20579641994897	0.667422379770591	-12.2947576657071	9.66461663659277e-35	4.94901676271033e-33
576	Fh_19766	39.5477376852934	2.73292367831278	0.79521795853148	3.43669763615454	0.000588852568120289	0.00145266817234673
577	Fh_19765	3387.70721947529	0.275479709703701	0.1621918617492	1.69848047079995	0.0894171155294729	0.133799714138736
578	Fh_12512	3.60767610426532	-4.8560140204829	1.56676783387051	-3.09938327524041	0.00193923973688247	0.00430262003370403
579	Fh_12515	939.665565509055	0.251180657311432	0.158690770859589	1.58283091039793	0.113460009403151	0.16433221595652
580	Fh_19762	3910.9756849381	-0.383457675545748	0.200659628925672	-1.91098567060436	0.0560064223851812	0.088524722216242
581	Fh_19761	12355.5242413982	-0.530672308399485	0.693152105172152	-0.765592868346965	0.44391858923017	0.524657087884094
582	Fh_19760	138.00332824012	-0.490607737335039	0.25225129407053	-1.94491663221305	0.0517850129105397	0.0825029190970562
583	Fh_2719	12281.1945654912	-0.570234515988876	0.383294404969287	-1.48771938383648	0.136824913474099	0.192838716430149
584	Fh_2718	7.79692753514749	-7.09165217884247	0.979486904069439	-7.24017049067123	4.48121057763957e-13	4.03104689233321e-12
585	Fh_7949	2221.30392245001	0.161241115985928	0.174481745976558	0.924114526040971	0.3554266910955	0.436394915532666
586	Fh_7948	1816.17322274139	5.69406173780913	0.911504931434317	6.24687979345226	4.1873306243377e-10	2.65905859325207e-09
587	Fh_2711	8626.61894122348	0.500173322238497	0.371789520429169	1.34531312679586	0.178524136222484	0.241894830188436
588	Fh_7946	767.165580814376	1.99948852050865	0.50927169914262	3.92617246133031	8.630828353694e-05	0.000249379323588264
589	Fh_2713	651.900192174298	-9.76771510937818	1.22745439763313	-7.95770101782439	1.75265236098643e-15	2.01002665717956e-14
590	Fh_7944	510.772963259095	-0.309125492417532	0.206091947167883	-1.49993969519691	0.133630024310453	0.188897142589918
591	Fh_7943	2980.75913398788	-0.838795803931513	0.159850301887356	-5.24738329566997	1.54274714432905e-07	6.89292545938033e-07
592	Fh_7942	1305.36741370879	-0.779301362323254	0.337924686644083	-2.30613918758782	0.0211028562526373	0.0371683219251278
593	Fh_7941	161.550289908693	0.712022180153505	0.339593557876691	2.09668930295799	0.0360210880558193	0.0597401909672275
594	Fh_2716	1789.45150650994	-0.493803171554594	0.213697400043196	-2.31075891168904	0.0208461752052522	0.0367566065217006
595	Fh_19189	6229.00491067339	-1.2049530577805	0.556478844087792	-2.16531692189614	0.0303634233423754	0.0513631561287511
596	Fh_19188	988.16742546412	-0.0238733451336233	0.192225959153213	-0.124194178761231	0.901161531231841	0.923257820524455
597	Fh_19183	348.9251306431	-0.608456307921248	0.435393958783205	-1.3974844979974	0.162267925121992	0.223024944766137
598	Fh_19182	1452.62020211165	0.20095635990693	0.39352381338845	0.510658702396149	0.609590063133913	0.678394702194965
599	Fh_19181	2222.90276798201	0.193695421021599	0.147495445273826	1.31322984694208	0.189105509457038	0.254298241174144
600	Fh_19180	1434.73767713339	1.47307386689845	0.303672481009377	4.85086387150427	1.22924895366956e-06	4.81251059154471e-06
601	Fh_19187	997.68385229632	-2.05467766366185	0.437582109550589	-4.69552483709188	2.65923052550449e-06	9.88876056411331e-06
602	Fh_19186	1857.48063974204	-2.45519020955196	0.30242189579585	-8.11842741442682	4.72263027708521e-16	5.70160375334687e-15
603	Fh_19185	23.8716935140109	-3.13710054256895	0.94842747385613	-3.30768627970475	0.000940701258373905	0.00223026437330954
604	Fh_19184	29.0718496369066	-0.279332593896657	0.345948416678284	-0.807440012527716	0.419413022199761	0.500933011384304
605	Fh_9899	3505.67938246514	0.294028764017364	0.176654839555435	1.66442518505187	0.0960274905598218	0.142430424283238
606	Fh_9898	1023.95378534014	-1.77157947189059	0.544555961658373	-3.25325512275263	0.00114091013434893	0.00265487977294528
607	Fh_9897	10.1407227605195	1.13103111073827	1.2604358885634	0.897333312230091	0.369541085907605	0.450683426457482
608	Fh_9896	1514.5125052833	-1.34722729586203	0.294941269822816	-4.56778156773845	4.92913300104824e-06	1.7505108962056e-05
609	Fh_9895	180.804921122237	-0.572907128816422	0.368859049328625	-1.55318713166776	0.120378434707809	0.17290794146066
610	Fh_9894	36.3196787674213	2.36856452619832	0.714118396920416	3.31676727054307	0.000910654391528137	0.00216462877926937
611	Fh_9893	955.080163432904	0.0546964782427546	0.185872382377979	0.294268990061831	0.768552366482306	0.816549093556283
612	Fh_9892	94.2102597391014	-0.203395577981083	0.317830723102834	-0.639949391913487	0.522205501476908	0.598863803155428
613	Fh_9891	60.7352364052739	0.678845648809046	0.290514202932506	2.33670382362256	0.0194545895937517	0.0346097701981625
614	Fh_9890	2.74395449189278	-3.20476470302795	1.63451930630753	-1.96067717931561	0.0499166928086443	0.0799117610730103
615	Fh_20028	1491.89701013622	-0.881003873650906	0.672094782908924	-1.31083278140889	0.18991426468425	0.255242292536479
616	Fh_20029	1036.14227018099	0.167959309205637	0.331240846340368	0.507060983152571	0.612112030200818	0.680763639240574
617	Fh_20024	5.07995702342928	0.633283015284193	0.978085280529769	0.64747218661872	0.517326389742978	0.594517493677482
618	Fh_20025	466.497395592792	-2.13393272166645	0.416847365613742	-5.1192184422818	3.06804434652127e-07	1.31535223445861e-06
619	Fh_20026	208.224350217108	8.53555809200734	0.916215196745719	9.31610621863135	1.20688247431971e-20	2.23095282453844e-19
620	Fh_20027	1186.45140506005	-0.0877606845533752	0.163674481481125	-0.536190393024068	0.591826972413337	0.662332968821504
621	Fh_20020	4549.42897910194	2.2734677936315	0.489414268680923	4.64528302323303	3.39610544542248e-06	1.2396872921794e-05
622	Fh_20021	1114.63103991732	-2.12133540285382	0.305270831228518	-6.94902750556553	3.67812838627048e-12	2.99658252619146e-11
623	Fh_20022	360.445733334745	-1.35866029541369	0.175795025248548	-7.72866179513752	1.08682989237932e-14	1.15074786995425e-13
624	Fh_20023	27.1053241004533	5.94936465210567	0.819294918328759	7.26156664591731	3.82632392425733e-13	3.47730571295862e-12
625	Fh_631	260.926573624915	-0.46646187827775	0.32708969711698	-1.42609774135113	0.153840130670126	0.212869795938082
626	Fh_630	1639.36308053829	-2.14255275757353	0.481687932606775	-4.44801003416999	8.66694820617096e-06	2.96033226240602e-05
627	Fh_633	39.3731993873407	-4.17219200611246	0.729484875545805	-5.71936738645994	1.06921385810173e-08	5.59239174915391e-08
628	Fh_632	154.299655106773	0.355667628840944	0.256216955025871	1.3881502447995	0.165091299388806	0.226226753862825
629	Fh_635	54.7537757267122	-0.0867055069204894	0.724663840343874	-0.119649280250199	0.904760980105132	0.926316663125435
630	Fh_8419	3679.19252004657	3.31691122953887	0.703402771861091	4.71552197720639	2.4109186695669e-06	9.01108952035821e-06
631	Fh_637	12.8137218390886	1.84377508296907	2.04058602811803	0.903551753056704	0.366233134229141	0.447412858803125
632	Fh_636	317.505957055365	0.119249925068568	0.355114936515782	0.33580655952856	0.737016743350521	0.790078746057898
633	Fh_8414	2307.3663011619	-0.00573044863673005	0.144661880821925	-0.0396127065690793	0.968401897013842	0.975895618975965
634	Fh_8415	2433.99432088074	0.073366405446953	0.0928690034906045	0.789998844494713	0.429528443151404	0.510660930026845
635	Fh_8416	639.519548186567	-13.3642272532479	0.628595488168936	-21.2604568514756	2.63835619120999e-100	1.50415617967761e-97
636	Fh_8417	57.4184321058793	-1.08260610159583	0.5166095207401	-2.09559843195472	0.0361178284460112	0.0598890181477778
637	Fh_8410	50.3569589887856	-0.63591419704402	0.433990593466804	-1.46527184371488	0.142846765213179	0.200094663474971
638	Fh_8411	8022.20471898392	-1.16694746351151	0.349692052804411	-3.33707172969185	0.000846660942743731	0.00202452106310844
639	Fh_8412	64.0941296933588	-4.57200064426828	0.747586764749347	-6.11567895507245	9.61467177595972e-10	5.82580076552307e-09
640	Fh_8413	4144.37931635733	2.38103982284246	0.31987269135821	7.44371084862647	9.78956520675226e-14	9.44888244466626e-13
641	Fh_4713	4086.25878929287	-0.444931068475843	0.296154205616516	-1.50236282327854	0.133003432077663	0.188225026866177
642	Fh_4712	6.99642949531965	3.61279466696213	0.736600819858172	4.90468455853436	9.3577599507226e-07	3.72842571106986e-06
643	Fh_4711	2993.13310201087	-1.13545012843291	0.600417530391555	-1.89110089389369	0.0586108772297786	0.0921135784936272
644	Fh_4710	171.091209266407	2.72970682753702	0.526221770095252	5.1873696275297	2.13285138364707e-07	9.32804334256145e-07
645	Fh_4717	955.674530438187	-5.97345579898045	0.72461113422832	-8.24367100754245	1.67005953110634e-16	2.1085323459908e-15
646	Fh_4716	2789.45184569603	-0.37358584396445	0.129770860712131	-2.87881148290424	0.00399176869691676	0.00830364274056592
647	Fh_4715	1355.71676450491	0.328564884573145	0.215041335156255	1.52791501380142	0.126533640012131	0.180516072652573
648	Fh_4714	615.236947711123	0.639596372306084	0.301970886196963	2.11807297173974	0.0341688881585501	0.0570222354587655
649	Fh_4719	566.249058840203	0.170588976381409	0.124374803184801	1.37157182976958	0.170196768339642	0.232193464065595
650	Fh_4718	297.07739558999	-0.930830711631829	0.346224737944327	-2.68851589623127	0.00717704184267568	0.014103945497805
651	Fh_20796	1299.11411715012	1.45959471358288	0.309343830226274	4.71835728068422	2.37756674196966e-06	8.89291073993755e-06
652	Fh_20797	1743.84789393608	0.110372363377182	0.133200527693326	0.828618063971171	0.407320563054652	0.488994339970384
653	Fh_20794	3064.532431401	0.4344501699976	0.121749740791719	3.56838681686254	0.000359185954909437	0.000924078988487926
654	Fh_20795	428.704558889825	0.187624652537857	0.210030139017808	0.893322517498062	0.371684482762677	0.452952945338993
655	Fh_20792	137.823964780643	-0.116997656826341	0.314374388338922	-0.37216026866733	0.709773525835763	0.767189374565684
656	Fh_20793	3603.4024245042	12.6555338460022	0.869563803770286	14.5538875826362	5.51761918722059e-48	5.52947344719314e-46
657	Fh_20790	563.587899488093	0.159916389332121	0.574601011346862	0.278308576167101	0.780775493258094	0.826046240238211
658	Fh_20791	7360.40669761356	1.51177733216493	0.275914385443721	5.47915372275248	4.2736495040269e-08	2.06440365328206e-07
659	Fh_20798	2155.26373128578	0.303538702884166	0.298020815092304	1.01851510871867	0.308433224401686	0.386105902802052
660	Fh_20799	632.028230943046	-1.21819358612729	0.151908558347676	-8.01925579031026	1.06387756439672e-15	1.24232038755566e-14
661	Fh_987	3319.53234612356	1.98096013822791	0.21164136692551	9.35998555955809	7.97475907324992e-21	1.50435620606049e-19
662	Fh_986	5942.37241714637	-12.3853659175457	0.775114504921169	-15.9787564790899	1.79694949957625e-57	2.64946778227751e-55
663	Fh_985	25.8032145673454	-3.87527615792616	1.88787698491274	-2.05271645816758	0.0401000849020569	0.0657527596933573
664	Fh_984	18952.3656518912	0.675446845749653	0.123668106990089	5.46177071994629	4.71408674745261e-08	2.26098140785e-07
665	Fh_983	17.5886084282724	-3.85069920139566	1.7233054053198	-2.23448449097221	0.0254512118829481	0.0439076619499047
666	Fh_982	177.074260127537	0.0831870328259686	0.20930613332774	0.397441926346759	0.691041603283879	0.750737765498535
667	Fh_981	909.496407885956	-0.126506470231971	0.215684757585265	-0.586534123450794	0.557516637344309	0.631232151951465
668	Fh_980	204.504278782555	0.359013876474419	0.518253108241347	0.692738491608291	0.488473678605262	0.56753734996685
669	Fh_989	841.60365016103	-1.15584187638144	0.221725627934299	-5.2129376615135	1.85873371989321e-07	8.21319558798833e-07
670	Fh_988	2402.42720422925	-0.811283387754096	0.222264014213245	-3.65008879474179	0.000262149670318708	0.000693559842428221
671	Fh_21773	12254.5073926136	0.815180172659046	0.244523529138243	3.33374941680225	0.000856838122455559	0.00204599609378233
672	Fh_5391	3590.6723974716	0.331257501485613	0.348867710473785	0.949521814546104	0.342355282495334	0.422265614058548
673	Fh_5392	31.3682563804342	1.75749855494852	0.445439853984188	3.94553504637892	7.96219846493436e-05	0.000231756525547868
674	Fh_21770	13684.1296232367	0.842749578707941	0.171585009002635	4.91155715529321	9.03559406503124e-07	3.60734773947054e-06
675	Fh_21777	2132.41953814374	-0.0621375040615462	0.208818351686029	-0.297567256708231	0.766033468398132	0.814513786130391
676	Fh_21776	246.837089374376	-0.246993145125862	0.254476286835514	-0.9705939527698	0.331750518503906	0.411102717104657
677	Fh_21775	2119.41500322497	-0.505402060400048	0.134074389509176	-3.76956451004732	0.000163532637893152	0.000449478232820742
678	Fh_5397	2457.76470262566	-0.11642118290249	0.192548762894656	-0.604632204083202	0.545423403876461	0.620552460262123
679	Fh_5398	25.6830784425424	-1.67224913588631	0.35290419349492	-4.73853574627582	2.15268058990443e-06	8.1240100814943e-06
680	Fh_5399	4660.66898082792	0.0397663543736984	0.269123975828421	0.147762213497661	0.882530431177524	0.909143840823136
681	Fh_21779	4241.79319564653	-1.09668889978049	0.151393652145952	-7.24395563641742	4.3578401726253e-13	3.92934627110616e-12
682	Fh_21778	174.252593681345	-1.91402686544824	0.743535696613231	-2.57422323388983	0.0100465428958181	0.0190879106859374
683	Fh_19764	6566.65916885762	1.05819672353349	0.174247962421816	6.07293599779274	1.25592521083851e-09	7.47061471923533e-09
684	Fh_24422	11.0625735526374	1.45459292391137	0.566972824567106	2.56554258137852	0.0103014576374523	0.0195311881390345
685	Fh_19763	2342.53545771442	0.682528818097888	0.32742647196012	2.08452546311227	0.0371123965344704	0.0613636590030831
686	Fh_5978	1258.15862032465	3.37726150118111	0.601209139414128	5.61744870424328	1.93797681148928e-08	9.79873770176537e-08
687	Fh_5979	92.5628491732586	-0.123374400070958	0.33294110663406	-0.370559229883743	0.710965853219728	0.768154515239087
688	Fh_5974	2955.09803257157	-0.188039490777076	0.168874466856713	-1.1134868063662	0.265499411639819	0.340025329753373
689	Fh_5975	2059.9914840472	-1.25807808900834	0.412635465767608	-3.04888501687074	0.00229692376315847	0.0050206679001304
690	Fh_5976	759.327549429712	-0.19580853841496	0.163232793273864	-1.19956618083746	0.230307867564002	0.301425790345601
691	Fh_5977	911.441764867078	-0.280489175065101	0.190835532491046	-1.46979533320537	0.14161719348353	0.198621752614255
692	Fh_5970	619.266448517489	-0.273074376242104	0.238840972967704	-1.14333136751636	0.252901036196097	0.326170122843901
693	Fh_5971	35.786580839751	0.0741093619954266	0.322206027264444	0.230006131867306	0.818087004907889	0.857248789401294
694	Fh_5972	99.6662303192474	-1.03843718033389	0.977797094688866	-1.06201704420518	0.288227947622215	0.364691654973758
695	Fh_5973	4987.94346101074	-1.37948616203665	0.288261975373164	-4.78552941382874	1.70537207632301e-06	6.53590089902401e-06
696	Fh_24507	853.153006557541	1.22472251293495	0.302457533136694	4.04923792187858	5.13846851761701e-05	0.000154400807940343
697	Fh_8120	571.917537238135	2.02181199155436	0.410374511747986	4.92674845458232	8.36092787195109e-07	3.35417677177334e-06
698	Fh_3713	1004.61333406652	0.58712706710957	0.313100744501093	1.87520175988441	0.0607649721580912	0.0951028160514782
699	Fh_8122	527.44883925373	0.645826344738191	0.140899242887332	4.58360408121296	4.57029229281502e-06	1.63142964758827e-05
700	Fh_7536	543.372552442809	-0.342355153694929	0.219867557088501	-1.5570971826331	0.119447413856241	0.171849674881217
701	Fh_7537	478.049720533157	-0.59783704719149	0.240855914300259	-2.48213563253509	0.0130597555078767	0.0241632790678333
702	Fh_7534	3526.68210537427	0.258230795717381	0.28508496893969	0.905802914400619	0.365040178175197	0.446254920951333
703	Fh_7535	102.323351217057	0.549097833371771	0.809612567122274	0.678222962031718	0.497630335658284	0.576531171482716
704	Fh_7532	443.793251887267	6.30084919476163	0.468785212102467	13.4408019538474	3.48637689224877e-41	2.52663839465091e-39
705	Fh_7533	618.198610894255	0.413752300609357	0.189830262070319	2.17959084129637	0.029287804306092	0.0497338244289641
706	Fh_7530	1809.68889103231	-0.396262920831742	0.305212826014019	-1.29831673854211	0.194178516866803	0.259907645965349
707	Fh_7531	1612.01739600021	0.297513516429248	0.194786052160533	1.52738614048224	0.126665020743058	0.180678731558008
708	Fh_8124	9217.60136471991	1.41385910469628	0.25802087975246	5.47963058669016	4.2621477862174e-08	2.05962330863453e-07
709	Fh_7538	4247.01650179657	-0.809379906660319	0.180099483098738	-4.49407123626548	6.98742364621415e-06	2.42475792835958e-05
710	Fh_7539	2180.78754836091	-0.354289278828524	0.372540234347709	-0.95100943780974	0.341599584923747	0.421495640208673
711	Fh_22898	3600.81810374254	-0.923228973156199	0.186374063278336	-4.9536344109074	7.28400021273446e-07	2.94935330583495e-06
712	Fh_3714	835.371875482556	0.415010624969055	0.120759014401184	3.43668443326568	0.00058888127041146	0.00145266817234673
713	Fh_3715	11.6707514255266	-7.07196527041904	0.944442476613976	-7.4879788293444	6.99423052212215e-14	6.82529418201003e-13
714	Fh_24903	547.630995317964	0.832040925280575	0.257673469061711	3.22905159118771	0.00124201486624489	0.00286932835601194
715	Fh_24902	1128.16901752594	-1.31203928219148	0.190075259750806	-6.90273570538111	5.10104832809455e-12	4.08577567459462e-11
716	Fh_24901	2222.14453366604	-0.10920417029618	0.276775458507739	-0.394558718771397	0.693168584368963	0.752443091816271
717	Fh_3719	13.7942130529466	1.34513773132331	0.754467948348918	1.78289579334286	0.0746032679972749	0.113945754627022
718	Fh_24201	754.570039979635	-1.40897253768266	0.218881214433578	-6.43715606809296	1.21732750354597e-10	8.24459796818162e-10
719	Fh_24202	2900.64331376982	0.0841639522358232	0.153169402017742	0.549482802224915	0.582674163617645	0.653971088699093
720	Fh_24203	915.395967367708	1.73774847581075	0.264370270582671	6.5731614677428	4.92579902201664e-11	3.50059207506473e-10
721	Fh_24204	3166.68293355551	0.968772485199769	0.168897195680777	5.73587075436581	9.70126222142293e-09	5.1074467943896e-08
722	Fh_24205	323.321988412135	-4.93484219752098	0.654736817299085	-7.5371386901353	4.8039533962441e-14	4.76402877389418e-13
723	Fh_18524	784.565637555971	1.76178768102011	0.792270793563311	2.22371908106862	0.0261673506184914	0.0450039136634308
724	Fh_18525	3561.66670859245	-0.362389741248383	0.211131835441653	-1.71641448808667	0.0860862067151394	0.129404208898863
725	Fh_24008	1308.42071093874	1.50520569585518	0.226076470868536	6.65794936586065	2.77674395411032e-11	2.04177031076814e-10
726	Fh_24009	261.646738888316	0.886378116349994	0.757512732222763	1.17011645962584	0.24195410552716	0.314120367253645
727	Fh_24002	271.764832806876	0.456787418150738	0.140840983874274	3.24328477113241	0.00118160046606128	0.0027411122123883
728	Fh_24003	29771.5335344729	0.98634874966606	0.342709844252768	2.87808700627395	0.00400094774298185	0.0083207129009565
729	Fh_24000	34336.0282303451	-1.59835244197843	0.3742271556045	-4.27107551667801	1.94532516095531e-05	6.27764993764886e-05
730	Fh_24001	3.84174449579801	0.300649662992107	0.731712052996833	0.410885213330507	0.681156705419767	0.742514352136992
731	Fh_24006	1220.97515307229	0.191038753565124	0.0981939431793111	1.94552481934929	0.051711845546234	0.0824119392153455
732	Fh_24007	2304.02418457732	0.0344019339227451	0.16927141849188	0.203235337833453	0.838951093553684	0.873864811413714
733	Fh_24004	2520.91361612725	1.22906356479454	0.612948323952195	2.00516669475452	0.0449452293182646	0.0728086037860756
734	Fh_24005	1249.00117900026	0.203668865178022	0.381022872283804	0.534531861452979	0.592973611823773	0.663286017988906
735	Fh_22439	593.668962979008	1.18000405919559	0.373620504577635	3.15829577000745	0.00158694460066223	0.0035838964551047
736	Fh_1401	1525.29082059224	-1.58222186053141	0.35618913455186	-4.44208345243907	8.90919911285012e-06	3.0366082534897e-05
737	Fh_22999	3.29317361092415	-1.4226422461161	0.945315413626107	-1.50493922516193	0.132339702449219	0.18746367915979
738	Fh_22431	129.490541309772	-9.02262378999219	1.02117716751013	-8.83551265838763	9.96402504843766e-19	1.55490914001015e-17
739	Fh_1409	1084.05449701367	0.306918349384071	0.146544394751905	2.09437112831011	0.0362269326176308	0.0600427647978112
740	Fh_23850	4279.99569270091	0.149537481708358	0.216118056386728	0.69192497937688	0.488984442776422	0.568027886775146
741	Fh_23851	1286.07320342806	0.524935356768871	0.148110402126601	3.54421667372268	0.000393781484771579	0.00100482036918787
742	Fh_23852	961.217039921096	-6.34065788072027	1.28113314445145	-4.94925754452725	7.4497115701959e-07	3.01264738860933e-06
743	Fh_23853	2783.23975945033	-0.0686019588793187	0.0602326779533638	-1.13894917527052	0.254724353327034	0.328191707744327
744	Fh_23854	7063.47394847127	-5.13352776771822	0.561452389584801	-9.14330023871572	6.05749277282306e-20	1.06006123524404e-18
745	Fh_23855	68.9121787273388	3.8201787509972	0.60925878354008	6.27020710116015	3.60568203107973e-10	2.31317260583522e-09
746	Fh_23856	1046.68683309685	-0.363525732177123	0.180453083106805	-2.01451660408574	0.0439553233908601	0.0713627276036272
747	Fh_23857	997.66869459864	-0.414535059984363	0.391547233279705	-1.05871022638088	0.289731769113344	0.366341475436316
748	Fh_23858	1090.22851396519	-0.0583240907539268	0.127156809175397	-0.458678470560518	0.646465076772165	0.712388305042846
749	Fh_23859	71.7391097706495	-0.179152273633022	0.259918988690737	-0.689261967874865	0.490658426829699	0.56974028878048
750	Fh_21980	1432.24082897211	0.444314567742996	0.192150413831785	2.31232688435407	0.020759676229287	0.0366278426347953
751	Fh_21981	6.16505857471478	0.179582416076538	1.38812363797564	0.129370620284538	0.897064393908621	0.919794853352211
752	Fh_21982	15473.6246632508	-0.0941989870493076	0.262747045206724	-0.358515875888133	0.719957289189926	0.775550229012746
753	Fh_21983	150.023294998847	3.99581173724383	0.531274632789571	7.52117923692867	5.42843686308639e-14	5.3564056816339e-13
754	Fh_21984	5603.13843793251	0.0311296066547787	0.154734764990488	0.201180430633623	0.840557492754601	0.875076187015351
755	Fh_21985	2192.71765707359	4.03159679608897	0.675644219434266	5.96704105522391	2.41594636523083e-09	1.38753310946937e-08
756	Fh_21986	6036.84232326606	-0.781467292502398	0.442634844559363	-1.76548977584523	0.0774814870563831	0.117878642615876
757	Fh_21987	209.147135902746	-28.0579301593447	3.11695045028715	-9.00172479699182	NA	NA
758	Fh_21988	1952.2684716678	0.318200757791959	0.0761280201580448	4.17981128540269	2.917511058686e-05	9.13569464305984e-05
759	Fh_21989	1542.71901346395	-0.255988267168476	0.130807900567372	-1.95697863858484	0.0503499798838946	0.0805066209985239
760	Fh_8234	7324.44782856731	-0.720178696142615	0.150262508659654	-4.79280362458095	1.64466593222489e-06	6.32687126874037e-06
761	Fh_13918	4045.34576564545	0.610038216080221	0.105160741608593	5.80100717005949	6.5917781293837e-09	3.56369321279774e-08
762	Fh_13919	1333.25994352525	-3.43324136083414	0.541178729355668	-6.34400647069369	2.23865418518866e-10	1.46774017687235e-09
763	Fh_13916	650.764434661793	-1.41408680792197	0.487281165057377	-2.90199357029419	0.00370796150690772	0.00775729857781273
764	Fh_13917	361.681799503053	-4.02576654367652	0.42461738694559	-9.48092722400077	2.52033459179354e-21	4.9852878914775e-20
765	Fh_13914	3464.69609247569	0.672433839123195	0.337289351411019	1.9936408792929	0.0461913145596003	0.0745635295429779
766	Fh_13915	1287.57643427941	-0.338630122379637	0.425311779373971	-0.796192672768379	0.425920055748737	0.507122988361899
767	Fh_13912	8894.92283080025	-0.112927420468233	0.159011031136221	-0.710186077414281	0.477588753370559	0.557110874720215
768	Fh_13913	1983.69125356831	4.63175291654703	0.774768712956501	5.97823949146366	2.25561962218212e-09	1.30069501926461e-08
769	Fh_13910	840.015189907192	-0.540818290315011	1.16761356586195	-0.463182602641115	0.643233485346168	0.709403966406841
770	Fh_13911	3043.91474659729	0.121207610551297	0.139357519279447	0.869760104643117	0.384431518028494	0.465743794626984
771	Fh_8236	1983.00743830017	-0.115916840872486	0.189884848150317	-0.610458612162271	0.541558051905667	0.616948127071043
772	Fh_12061	123.653487045965	-0.400110211015853	0.444280614196271	-0.900579944816351	0.36781170171867	0.449001199447681
773	Fh_12060	436.786205739027	-3.44531512997916	0.296077058517902	-11.636548766141	2.68668647860854e-31	1.11352086605335e-29
774	Fh_12063	1398.06739520573	0.606529211305251	0.178526347271341	3.39742128025165	0.00068024156129072	0.00165763651737399
775	Fh_12062	509.619233243977	0.309988622730787	0.247414221897231	1.25291351626321	0.210237182361818	0.27874082240271
776	Fh_12065	999.440898862409	-7.94411732995408	0.823368114651941	-9.64831791344295	4.99686046967591e-22	1.04991363922633e-20
777	Fh_12064	484.630226342207	5.53457200045195	0.603167160089629	9.17585101886105	4.48021470043407e-20	7.91052361594191e-19
778	Fh_12067	15.2253220399486	-7.50008056480381	1.18007913083111	-6.35557427366893	2.07649385385235e-10	1.36982385756189e-09
779	Fh_12066	364.985470777466	-8.6708053181284	0.903363800909069	-9.59835374120907	8.12314419890178e-22	1.66586142624161e-20
780	Fh_12069	9276.4274375175	1.90193638874036	0.19313032828769	9.84794260747698	6.99613898709654e-23	1.57305824464471e-21
781	Fh_12068	748.836644988325	-0.16832813096691	0.196462291331468	-0.856796130321564	0.391557564680284	0.472999317073289
782	Fh_17747	3246.13908234648	0.36319092679278	0.462354381519391	0.785525002703036	0.432145816843713	0.513344489101516
783	Fh_17746	1719.98617661119	1.74675855898972	0.466682350269568	3.74292826369103	0.000181888167982868	0.000495155024363378
784	Fh_17745	63.9400491237824	-2.30960114304574	1.06170977580197	-2.17536015555774	0.029603137877866	0.0502061547072553
785	Fh_17744	107.801434728738	7.19471017003367	0.964050796339264	7.46299904253358	8.45749620336452e-14	8.19709350575432e-13
786	Fh_17743	55.8155813329695	1.3938397820607	0.437937067785292	3.18273990623708	0.00145888600267916	0.00331747211476102
787	Fh_17742	698.146739058455	2.47755881983547	0.393642456347727	6.29393191685324	3.09523626035368e-10	1.99719029827399e-09
788	Fh_17741	293.945339373692	0.0711750617454297	0.350801861382575	0.202892485988859	0.839219067451724	0.874072961004952
789	Fh_17740	10.2701734058606	1.06351310894595	0.578296165488126	1.83904575616244	0.0659084563570178	0.102180411399522
790	Fh_17749	1263.46106174809	0.650248958897224	0.241289532697411	2.69489087084714	0.00704116878391036	0.0138666757619728
791	Fh_17748	342.645913990367	0.198324740545114	0.23744826756556	0.835233470340464	0.403586267956456	0.485306102855537
792	Fh_24859	1696.60198975959	0.398847217083174	0.153836361237674	2.59267193967857	0.009523356448592	0.0182180083281357
793	Fh_24858	22.7649717282652	-9.00698984329388	3.12037092213123	-2.88651255509779	NA	NA
794	Fh_16298	295.02488139984	8.54451469247745	0.88337010028594	9.67263289725526	3.94106033531215e-22	8.37679394386356e-21
795	Fh_3023	2164.02271673046	1.23117249613014	0.154187126192084	7.98492407593333	1.40608821406692e-15	1.62199609405966e-14
796	Fh_3024	5672.18567628904	1.20751193776635	0.251526537484116	4.80073375097691	1.58085331539165e-06	6.09876568516885e-06
797	Fh_3025	1582.52316567978	0.468728752036686	0.216826681135808	2.16176694483047	0.0306361445766337	0.05176305908282
798	Fh_3026	20.6477001717452	-0.447013801995065	0.418735512444937	-1.06753258013636	0.285731409698605	0.362014880528308
799	Fh_3027	198.872949338515	0.986117822432995	0.240602458852659	4.09853592991282	4.1577170410826e-05	0.000126772320761795
800	Fh_16292	5358.94438966102	-0.262557511798381	0.191239312570454	-1.37292645674854	0.169775210807297	0.231729252674038
801	Fh_24850	2999.69172785833	0.384050351979631	0.265683960885772	1.44551575751593	0.148313070181177	0.206601065075642
802	Fh_16290	3279.13988287508	0.633799605048184	0.171477753016721	3.69610397791007	0.000218933336791032	0.000587647494807903
803	Fh_24852	1221.88348142757	0.127600129593344	0.145403553261066	0.87755853781815	0.380183338345738	0.461556101895699
804	Fh_24855	69.2787043091522	-8.71756568123711	0.639445819378518	-13.6330012911958	2.54878588585714e-42	1.94032943328383e-40
805	Fh_16297	8.54192785153864	5.16377027077274	1.8294583461314	2.82256782817282	0.00476407433252929	0.00973981131519664
806	Fh_24857	1313.15413095668	0.967084772266697	0.455311253517747	2.12400805996991	0.0336694696090751	0.0562546559961459
807	Fh_16295	107.388732769924	1.11612435142343	0.461939061824673	2.41617226959485	0.0156846387186257	0.0285297533163679
808	Fh_9707	1037.78703608077	-6.34808351311506	0.647289236774181	-9.80718224939326	1.04855612947152e-22	2.33014783170473e-21
809	Fh_11748	652.86424011366	0.677318385098497	0.529383880791775	1.27944655981112	0.200739846927857	0.267434219916611
810	Fh_4553	6811.47180761596	-0.415993562794388	0.191791701211737	-2.16898625001054	0.0300837278254143	0.0509437648423105
811	Fh_4552	46.8973647325499	-2.27213349922557	0.288870499493503	-7.86557818541339	3.67396554834035e-15	4.06975760546942e-14
812	Fh_9703	9170.9953796353	1.88953204072222	0.283956933723761	6.65429090229714	2.84669141966396e-11	2.08960996771041e-10
813	Fh_4554	3691.62296438728	0.138443845593224	0.26411258402717	0.524184964920042	0.600149897218162	0.669544512660113
814	Fh_9701	4466.71753353577	0.337624357670716	0.112243156478193	3.00797276434676	0.00262996706562313	0.00567992297908589
815	Fh_9700	293.135149305127	0.0372836676459198	0.187910852796879	0.198411465282537	0.842723147765599	0.876619322707149
816	Fh_4559	2072.94857123975	0.435709130759417	0.211228864693438	2.0627348037484	0.0391378312996686	0.0643188176281467
817	Fh_4558	3513.07499607144	-0.431894206062757	0.222622262835249	-1.94003151599613	0.0523758598483339	0.0833814882016319
818	Fh_11743	1921.44431275754	-0.0757262786511219	0.342046117543976	-0.221392013436276	NA	NA
819	Fh_11742	3707.30388448008	0.177939990287855	0.240067698028747	0.74120754999095	0.458567606328834	0.538941405486566
820	Fh_11745	5396.78223545814	-1.09075512735565	0.889554564610102	-1.22618124930171	0.220130475821303	0.28986538814328
821	Fh_11744	26780.891887484	-2.09039210261775	0.592834627047238	-3.52609649849481	0.000421733271933931	0.00106997301141861
822	Fh_25726	2177.72218451021	0.101101185256199	0.174573464315629	0.579132605591235	0.56249970088183	0.635863839000809
823	Fh_9708	6.38253469809151	-3.30568082172337	1.18916953454024	-2.77982299891447	0.00543885346260232	0.010964465313772
824	Fh_2869	1992.15866575614	-0.655755396422082	0.194318625288209	-3.37463995254949	0.000739123228389507	0.0017878753935822
825	Fh_2868	35.4510257679318	0.681707774664406	0.641253259538037	1.0630866424843	0.287742661402559	0.364221333051246
826	Fh_2863	49.7178814936186	2.83937831434845	0.630942499188532	4.50021724325153	6.78840492318981e-06	2.36048425460063e-05
827	Fh_2862	108.196535923811	0.407462216024645	0.428689853580111	0.950482528620195	0.341867127281832	0.421764902640798
828	Fh_2861	548.331668096335	-0.706614604272614	0.229548896097007	-3.07827489605527	0.00208202759217207	0.00459281323105541
829	Fh_2860	3.90670166243763	2.67209534169564	1.15132611104741	2.32088486142707	0.0202930588033678	0.0359146263521248
830	Fh_2867	376.973528036803	3.57446249496279	0.488339377244673	7.31962782753822	2.48659617000613e-13	2.29969808008318e-12
831	Fh_2866	1292.9708897451	-0.946588502330857	0.357775490593703	-2.64576117486432	0.00815073393795644	0.0158055237474129
832	Fh_2865	4.20908873076822	-0.25445984716788	0.879647183911953	-0.289274895460076	0.772371021985256	0.819587979030969
833	Fh_2864	5.86234122736199	4.08013138672065	1.37304364165141	2.97159628649045	0.00296255961492115	0.00632685148762193
834	Fh_23072	1356.31850715053	0.581073099079119	0.183718790167047	3.16283978656062	0.00156238289268864	0.00353122483586706
835	Fh_23073	129.68892598149	1.61271236147683	0.454812632183211	3.54588295785765	0.000391299962366803	0.000999283350041841
836	Fh_23070	8.13880903491303	5.10703311995155	1.05974866430986	4.81909842583043	1.44208401794071e-06	5.58777608824483e-06
837	Fh_23071	710.110727784473	0.436729374106454	0.372689296057189	1.17183235130917	0.241264371317345	0.313399364361847
838	Fh_23076	3174.62211545375	0.102611548128949	0.292951334234131	0.35026823959416	0.726137398463957	0.781055385289034
839	Fh_23077	76.7105017429813	-3.65207483736783	0.623532248591988	-5.85707450675513	4.71091814382162e-09	2.60246780748802e-08
840	Fh_23074	10.8514700530467	-0.609589134966708	0.99274395939634	-0.614044668010252	0.539185810554698	0.614818968388852
841	Fh_23075	3.26627489600212	-3.17192033563246	1.20854495745915	-2.62457785790702	0.00867564550539239	0.016721034140248
842	Fh_23078	35.9786847946922	5.04977203887123	0.685264241167942	7.36908733230348	1.71800094871927e-13	1.61270817194998e-12
843	Fh_23079	5583.59131526173	-2.31886376633249	0.238806099491168	-9.71023676226599	2.7270292292835e-22	5.84966010679501e-21
844	Fh_15240	69.3872929377795	-0.419959084678449	0.589026389956125	-0.712971594888526	0.475863334349962	0.555502290701564
845	Fh_15241	45.2702326858324	0.606790773985967	0.743520531553523	0.816104933535769	0.414440122485767	0.495986441310461
846	Fh_15242	8152.806780739	0.581968047092603	0.259162919916568	2.24556833701347	0.0247316704854778	0.0428131583201709
847	Fh_15243	635.254420691372	0.526137313837512	0.263412992788699	1.99738558173386	0.0457833128759744	0.0739840571827363
848	Fh_15244	90.6542678219683	1.11083396310805	0.559061278698024	1.98696279895297	0.046926519503498	0.0756266007828532
849	Fh_15245	627.345933932894	2.99822623615638	0.751823779570724	3.98793748964459	6.66502188796426e-05	0.000196564129826099
850	Fh_15246	3835.59579544329	-3.00202746235672	0.37344655022383	-8.03870717391126	9.07912549958444e-16	1.06944428233168e-14
851	Fh_15247	2675.54197869045	3.92301221514039	0.492688690113774	7.96245640271237	1.68657045966504e-15	1.93683818901999e-14
852	Fh_15248	216.069145097147	0.269247912873636	0.261669700902543	1.0289609838088	0.303498009371882	0.380950214317512
853	Fh_4082	1107.65588815011	0.210863735778488	0.215011991438779	0.980706863684522	0.326737318178281	0.405929583431662
854	Fh_4081	371.017718139635	0.0350740201503427	0.24385790313009	0.143829745520415	0.885634913556049	0.911317331432714
855	Fh_4080	1067.80433889708	-0.109343489378121	0.122480891100083	-0.892739172584667	0.371996867396414	0.453290568683148
856	Fh_4087	163.38847846256	-0.489109321836796	0.352088991010904	-1.38916391686228	0.164782911254667	0.225852419502003
857	Fh_4086	407.879893396005	-0.281154708132263	0.150321015338607	-1.87036195503965	0.0614335713926907	0.0959794332914853
858	Fh_4085	253.873185725132	0.333329270522585	0.38095171949291	0.874990854395628	0.381578881939697	0.46296553398737
859	Fh_4084	127.889654615918	0.835102211773141	0.381473439460049	2.18914903474059	0.0285860095376128	0.0487065202023946
860	Fh_18243	984.331050100796	1.01191053557158	0.17311861920763	5.84518603604358	5.06002447732673e-09	2.78453298939977e-08
861	Fh_18242	650.362039132496	1.05769724551225	0.198041934792212	5.34077414776826	9.25505017435622e-08	4.26280632357466e-07
862	Fh_18241	53.8647925965537	-1.41403353838522	0.751240030123516	-1.88226596252163	0.0597999135103524	0.0937561127174631
863	Fh_18240	2227.64257176435	-1.88012146876701	0.298463607100058	-6.29933239444068	2.98930338078731e-10	1.932605776591e-09
864	Fh_18247	2682.87850625312	0.442666720082094	0.0783820938192493	5.6475490576061	1.62751401723589e-08	8.31088218793524e-08
865	Fh_18246	980.31449604059	-0.108107583099956	0.149473964391159	-0.723253601657674	0.469524092913535	0.54947726501673
866	Fh_18245	3267.98279623994	1.62401002958538	0.264600477376735	6.13759296916588	8.37811902696113e-10	5.12251295606978e-09
867	Fh_18244	952.672839664904	0.371467029443426	0.180651209146629	2.05626649939507	0.0397568355296344	0.065252486438025
868	Fh_18249	185.049371218906	7.09881213172583	0.900580937902555	7.8824809997188	3.20943829899004e-15	3.57680884277105e-14
869	Fh_18248	13767.9358034075	-0.0122893209811349	0.165110711912696	-0.0744307915505384	0.940667608632773	0.954545823094446
870	Fh_10030	797.946799572985	0.734582736591512	0.73276348455859	1.00248272747108	0.316110504623445	0.394446254674829
871	Fh_10031	943.349972171117	-0.909043513213378	0.195068617645413	-4.660121777588	3.16022357968295e-06	1.16004486960604e-05
872	Fh_10032	2091.33452193778	-0.0695216690890278	0.183731461964044	-0.378387394003501	0.705142831420787	0.762891213262779
873	Fh_14594	1161.92406208445	0.457574019120542	0.150823359452862	3.03384051900496	0.00241462038558393	0.00525153323093894
874	Fh_14593	260.94468496656	3.78900138791017	0.48297007866163	7.84520937282484	4.32231736172005e-15	4.75306694877531e-14
875	Fh_10035	46.7129458133322	7.62714748489555	1.50205622777561	5.07780424184955	3.81821791864545e-07	1.61324737652913e-06
876	Fh_10036	1185.42095884793	-2.80754654731108	0.386921389301152	-7.25611616453151	3.98363001010251e-13	3.6113084066848e-12
877	Fh_14590	2591.73823049491	-0.88261446839162	0.15547448551504	-5.67690875752239	1.37150579373027e-08	7.07255902274375e-08
878	Fh_10038	49.4686986140173	4.80393132133424	0.724548060410187	6.63024522985349	3.35129632111013e-11	2.43700417001362e-10
879	Fh_10039	0.47702110418017	1.01217162589913	3.20067915989741	0.316236515856083	0.751822993178419	0.802163397379594
880	Fh_14599	1563.7420618899	-1.59262990946778	0.370823182215769	-4.29484990650094	1.74811564871862e-05	5.68342503711523e-05
881	Fh_14598	2168.13903200167	0.419115247427762	0.112786133645319	3.71601750926015	0.000202387563476337	0.000546725591343101
882	Fh_14629	816.821268477743	-0.300471893364515	0.258592618275408	-1.16195077558055	0.245255460389222	0.317650890361747
883	Fh_18794	6.36989956968754	-4.00453458127426	2.83245754630879	-1.4138021544199	0.157420000837238	0.217256667167444
884	Fh_1073	212.674848376666	0.920971137395114	0.756050116766673	1.21813503757362	0.223172661113078	0.293269201498541
885	Fh_1072	7109.0398216064	0.602226430380031	0.137496072201852	4.37995370148414	1.18704526970366e-05	3.96119229893958e-05
886	Fh_18791	10.2252266270017	0.549890166393443	0.657994390366253	0.835706465654461	0.403320056992431	0.485008721390307
887	Fh_1074	43033.3537603649	0.0933519660791294	0.355157714366796	0.262846511008679	0.792668884959442	0.836180931070497
888	Fh_18793	147.367632272869	1.88576619027205	0.360177470841396	5.23565837104354	1.64397788757637e-07	7.31591547368113e-07
889	Fh_1076	560.26070525926	-5.89801180272061	0.837339558938008	-7.04375153396672	1.87131715380939e-12	1.56125663677983e-11
890	Fh_14621	7678.65322100081	0.879420000607074	0.118591187782484	7.41555942773824	1.21112482256404e-13	1.15679103957113e-12
891	Fh_1078	1335.32720988376	0.146577804828545	0.107103074984671	1.36856766110146	0.171134458507184	0.233249457206705
892	Fh_14623	9021.74092457958	6.5288523897451	0.840923456761216	7.76390804329649	8.23516166291432e-15	8.82879533899151e-14
893	Fh_14622	933.318746106297	-3.51702006376595	0.220762548758574	-15.9312350919275	3.84683044896893e-57	5.4525102302927e-55
894	Fh_18799	1422.80073080352	0.70244140005409	0.263279033984438	2.6680491394374	0.00762930987409723	0.0149036735566865
895	Fh_18798	865.224734368078	0.467357119525716	0.149108579588724	3.13434089986503	0.00172240628244348	0.00386160387801166
896	Fh_14627	14719.3074269999	0.772728355508629	0.173457548309276	4.45485574447789	8.39496215451802e-06	2.87316907783031e-05
897	Fh_14626	482.781571770853	-0.0569007597408199	0.149752994383185	-0.379964086696146	0.703972074057668	0.761913751263477
898	Fh_19684	1067.2893410154	0.562195895156296	0.138736007421123	4.05227096848615	5.07228696078832e-05	0.000152519364719907
899	Fh_17985	4824.85860520969	0.547410482917625	0.212202425873238	2.57966175770595	0.00988971292482207	0.0188275886825698
900	Fh_19686	1971.39330082885	-0.0289582391015245	0.129989638468261	-0.222773441350828	0.823711839326185	0.861840425689774
901	Fh_19687	1383.14508493442	1.08937852916646	0.162412008668085	6.70749988316923	1.97987118769339e-11	1.48302468088391e-10
902	Fh_19680	25.8580751954792	3.35914267551623	0.848184241027134	3.96039269893576	7.48266101082251e-05	0.000218891297870754
903	Fh_19681	4181.53081230621	0.0214735938455193	0.463060417665655	0.0463732010474364	0.963012795992818	0.971647983686465
904	Fh_19682	1151.897073164	-0.058347861636819	0.26901834642031	-0.216891756317828	0.828292702200696	0.865292339561807
905	Fh_19683	400.06117792544	3.88268263100544	0.897308114840035	4.32703389927284	1.51130709267309e-05	4.9638437412019e-05
906	Fh_19688	2197.64711193709	1.20909972164691	0.160620674161595	7.52767181409334	5.16530180270682e-14	5.10658257219435e-13
907	Fh_19689	6.72048572688638	-0.0419623129015892	0.742720650196559	-0.0564981098754747	0.954945001222772	0.965558428501565
908	Fh_13605	3127.99947976026	-0.199340762002144	0.191323546369919	-1.04190396730742	0.297456204594373	0.374465819170157
909	Fh_13602	870.425312674309	0.463730121739254	0.50498263689323	0.918309042449913	0.35845709458862	0.439463670155359
910	Fh_13603	9925.9632333894	3.27539031167606	0.526250313016937	6.22401589254853	4.84587961048822e-10	3.0493265000509e-09
911	Fh_13079	615.230831518353	-0.262202905013601	0.274967402235111	-0.953578143744488	0.340297223450427	0.420123996943679
912	Fh_13078	2.22324413364786	3.23802442507608	1.35397372044421	2.39149724709114	0.0167798097990305	0.030315916929164
913	Fh_13600	621.170010571224	-1.46202112022556	0.31546127247624	-4.63455025318734	3.57714331112136e-06	1.30043377705567e-05
914	Fh_13071	949.724995238891	-4.42126884200947	0.491662185742036	-8.99249315937672	2.41684558749437e-19	4.0080267322022e-18
915	Fh_13070	1407.60643258484	-1.66752097543256	0.446851711636073	-3.73170994316485	0.000190184413679034	0.000516370106141986
916	Fh_13073	1289.38107379967	-0.476202487051704	0.178293142707271	-2.67089625445412	0.00756490238206058	0.0147857359905351
917	Fh_13072	1024.81053879319	-13.7919153726806	0.63670006389267	-21.6615580158094	4.72965077527388e-104	3.1112612984526e-101
918	Fh_13075	2257.25895911356	-1.53322636815829	0.205177339707748	-7.47268860363525	7.85726336660048e-14	7.62686688120073e-13
919	Fh_13074	353.521811174959	-0.265575155058128	0.152818365071761	-1.73784842504641	0.0822375253936618	0.124252279974935
920	Fh_13077	256.992714926686	-3.00944791201038	0.924001006497003	-3.25697471198604	0.00112606464403672	0.00262533519109069
921	Fh_13076	861.295164927079	-0.0923446022946047	0.192140533489034	-0.48060969030189	0.630793927020328	0.697934972083776
922	Fh_12308	592.66909016437	-2.51410735611532	0.25539671075759	-9.84393005163482	7.28097893941891e-23	1.63567000604897e-21
923	Fh_12309	4.73375417317067	4.32056157517539	3.17467208549337	1.36094735419074	0.173530327144451	0.236113526538896
924	Fh_19538	386.359397964004	1.73893919410664	0.367659860674899	4.72974991317938	2.24796578559038e-06	8.45252267760827e-06
925	Fh_19539	84.2193829353965	-0.298391298850716	0.283889872173031	-1.05108116949254	0.293221311778367	0.370115264633407
926	Fh_12300	83.8653140197402	3.4445784164319	0.510578995356318	6.74641622111391	1.51541501908834e-11	1.14955565685131e-10
927	Fh_19537	512.856376054079	-2.37779770860487	0.417293089709697	-5.69814781802177	1.21116019667387e-08	6.29248984318919e-08
928	Fh_12302	1445.2483105916	-0.0606425843361208	0.280368755483496	-0.216295800263273	0.828757182493763	0.8656365734418
929	Fh_19535	754.425638282776	-1.48786539878212	0.166543598002528	-8.93378920971512	4.11661312709866e-19	6.6842854288428e-18
930	Fh_19532	1103.10036004002	-1.10548772745622	0.150275434488002	-7.35641012267033	1.8892198036917e-13	1.76247032958947e-12
931	Fh_1998	201.196167678998	1.37210770301408	0.484249590633782	2.83347209693719	0.00460453276774218	0.00944656442674334
932	Fh_19530	114.047431152398	-1.90815155467278	0.323282209642647	-5.90243291389907	3.58179783370831e-09	2.01030460345191e-08
933	Fh_12307	4922.46362233446	-0.876698229005152	0.586504796591415	-1.49478441455254	0.134970715130284	0.190549950289866
934	Fh_6935	14.7272594946303	-0.726165524926607	0.549621146947029	-1.32121103592943	0.186431007579705	0.251136124938689
935	Fh_6934	52.2563738480054	1.73296611263322	0.515420971401557	3.36223438468337	0.000773144677572538	0.00186296860177735
936	Fh_6937	1482.71485410307	3.13467233054595	0.615290210176666	5.09462409558882	3.4943388799963e-07	1.48570208760863e-06
937	Fh_6936	1.80707237140879	2.91634987010847	3.17955340280307	0.917219967916701	0.359027385361461	0.440036669761527
938	Fh_6931	2052.3235044728	-0.734306267558008	0.322182871827868	-2.27915985537035	0.0226575645059067	0.0396291121761002
939	Fh_6930	932.70280417388	-0.920834378314059	0.269393483612351	-3.41817614133202	0.000630422938511469	0.00154563269184936
940	Fh_6933	561.093267169333	-0.280338615065318	0.181798843932355	-1.54202639027578	0.1230671807573	0.176178144206714
941	Fh_6932	240.459080554247	1.06179186076773	0.210345207093204	5.04785383722697	4.468007530669e-07	1.86932050227191e-06
942	Fh_12559	1208.94608579793	1.46295769456886	0.162658488473383	8.99404456723607	2.38295782990359e-19	3.95694389166191e-18
943	Fh_6939	2724.46898657177	0.280222914117541	0.150727983184397	1.85912999164013	0.0630087150597224	0.0981712975134931
944	Fh_6938	23.4415939306386	2.34646823137934	0.690464382679218	3.398391416331	0.00067783364531102	0.00165271071758736
945	Fh_12558	1249.39061474129	0.113839442902111	0.129644466249134	0.878089487316405	0.379895157547164	0.461315391057533
946	Fh_2038	888.785225777669	1.15131211923797	0.144956600492485	7.94246081466055	1.98208983396e-15	2.26002287512195e-14
947	Fh_2039	1021.14953303093	-1.25459685992915	0.200155457202186	-6.2681121837304	3.65451469393036e-10	2.34332852968717e-09
948	Fh_7048	180.389327320007	-7.34074135275864	0.760432750108793	-9.65337349253885	4.75647113706194e-22	1.00268912918097e-20
949	Fh_7049	730.664582916556	-14.0322842194809	0.803806913060344	-17.4572823292295	3.0302044980081e-68	6.87963684923875e-66
950	Fh_2030	2349.51782293251	-3.66125962055608	0.267039437439608	-13.7105577200899	8.77804926066091e-43	6.97216265579739e-41
951	Fh_2031	1.83260864271057	2.88940074758393	1.57325032524001	1.83658042285365	0.0662718595954335	0.1026755575772
952	Fh_2032	753.834487891324	0.481030601284267	0.227946019678618	2.11028296068725	0.0348339903777096	0.0580076608555199
953	Fh_7045	19.2695438844399	-0.632594433323689	0.318030963120936	-1.98909699582659	0.0466904978732375	0.0752840627828488
954	Fh_2034	510.986405673917	0.308742650762961	0.222564675232293	1.38720419330122	0.165379507162145	0.226561182049705
955	Fh_7043	449.256495941234	0.264367392450518	0.137650093422486	1.92057546694939	0.0547852505263376	0.0868352651830712
956	Fh_2036	6514.14360218181	-0.365769926506067	0.240081648295564	-1.52352305602204	0.127627896929783	0.181755655674446
957	Fh_2037	1610.59330448527	0.0124371887557845	0.103656202412498	0.119984993336829	0.90449503565419	0.926081340132827
958	Fh_1992	44.3066254282621	3.04133614449149	0.644182929678142	4.72123057655541	2.34422003860007e-06	8.77970293288829e-06
959	Fh_9388	3097.06950682746	1.50884761565005	0.266102839487218	5.67016728779597	1.4265815467665e-08	7.34181536254653e-08
960	Fh_1993	511.072242246674	-1.41566425933265	0.512716241773081	-2.7611067175032	0.00576058497972284	0.0115477268053438
961	Fh_19729	209.10483727676	1.86882476773815	0.511910820822346	3.65068424366577	0.000261542615648181	0.000692096524440854
962	Fh_1991	1436.53904210909	-0.601262356763834	0.189989034558743	-3.16472136489504	0.00155231529160888	0.00351063547304528
963	Fh_12551	2680.46069680419	-0.208536569547132	0.297791927948543	-0.70027609876372	0.483754895259622	0.563228129697554
964	Fh_12550	2062.28668068927	1.17430442439128	0.22158726411095	5.29951226710982	1.1611243523356e-07	5.27793147752832e-07
965	Fh_1994	9117.46697958199	-1.13496027776276	0.382144641734495	-2.9699756422368	0.00297823362477553	0.00635714981642535
966	Fh_12552	401.768462031624	-1.35549374757091	0.843712576177667	-1.60658236684322	0.108146013173715	0.157802637241022
967	Fh_9381	2064.90847256509	-0.114260826896394	0.124304458482095	-0.919201356827054	0.357990261587229	0.438954268557107
968	Fh_9380	1749.14107673447	-0.852226507302726	0.244536953863593	-3.48506225271013	0.000492022556371921	0.00123113612442423
969	Fh_3349	40.1540048936089	1.93403605686923	0.62539682865753	3.09249418648447	0.0019848212130781	0.00439556329775527
970	Fh_3348	114.832545161683	1.46307112098785	0.557518155150446	2.62425735820754	0.0086838141755196	0.0167355207837256
971	Fh_3341	1659.90563931397	1.13520580862007	0.345474435268147	3.28593288744783	0.00101645224711291	0.00239261238642827
972	Fh_3340	13.9209358825706	-0.646339940628427	0.588381542268894	-1.09850478676818	0.271984128607284	0.347151881563178
973	Fh_3343	650.877388564225	0.45862468201338	0.153130722467795	2.99498803781738	0.00274455604962331	0.00590701220244011
974	Fh_3342	1283.60311191329	-2.15068184920402	0.292260160513319	-7.35879240409166	1.85581372586293e-13	1.73509114930807e-12
975	Fh_3345	456.456944633951	0.253336091710084	0.164033417713553	1.54441756589184	0.122487207291878	0.175504568727905
976	Fh_3344	792.864574724628	-0.124656487828681	0.175706751251925	-0.709457587374949	0.478040562166366	0.557561857718591
977	Fh_3347	1812.10559985134	-1.22515220687815	0.30654919711074	-3.9965924504952	6.42607922812838e-05	0.000190019666433418
978	Fh_3346	50.5309367240499	7.74107268111033	1.41802988920215	5.45903350843035	4.78733412677146e-08	2.29396819242289e-07
979	Fh_284	330.124855393686	-1.55898407357038	0.332694887242894	-4.68592735671407	2.78695108618887e-06	1.03203276726581e-05
980	Fh_285	26.9732280705816	-4.85289156078583	0.407970945540735	-11.8951891398876	1.25368674043341e-32	5.70271867479064e-31
981	Fh_286	2334.80613691543	-1.22095602583156	0.286582048045218	-4.2604065193885	2.04055416314053e-05	6.55445311823841e-05
982	Fh_287	6.40814750004846	-7.28682451473532	1.18239357662395	-6.16277410398416	7.14814465713182e-10	4.40830892256531e-09
983	Fh_280	982.552591961592	-0.627996826954547	0.213457505978479	-2.94202269475528	0.00326076028941432	0.00691344300797315
984	Fh_281	410.185559651752	-0.0918330034921307	0.265702043153672	-0.345624001991652	0.729625305425505	0.784022651446198
985	Fh_282	105.935589575465	0.173434511823583	0.301379210756477	0.575469394150491	0.564973883924734	0.638070302521969
986	Fh_283	118.077586885729	-0.0550537321771732	0.244405443740123	-0.225255752632548	0.821780319383079	0.860240496726493
987	Fh_288	3.01254003435008	-1.96056593860655	0.810430543354551	-2.41916590469472	0.015556143431252	0.0283312391089867
988	Fh_289	33.0788520903274	1.04884966808406	0.351591710491405	2.98314674887565	0.00285301164473921	0.00611887759118746
989	Fh_20372	29.6693252937848	0.538136128881199	0.374845892271767	1.43561965057108	0.151110600004359	0.209800566537529
990	Fh_20373	1011.08344295485	0.527928241037956	0.161143127658452	3.27614493220535	0.00105234542749545	0.00246849428018614
991	Fh_8449	1268.23249929499	-2.00541145226157	0.620430106429785	-3.2322922944561	0.00122801373934393	0.00284158857065649
992	Fh_5508	785.262522627442	0.972693216252817	0.147567985635894	6.59149213199143	4.35427904322501e-11	3.12036393446753e-10
993	Fh_20378	448.932851138923	10.890186362365	1.10125227596209	9.88891156011549	4.65056614453413e-23	1.05677833868931e-21
994	Fh_8448	7626.37771656537	0.0325040701782193	0.201850190904306	0.16103066354606	0.872069249775708	0.900935714693987
995	Fh_20379	12.4645462367905	-0.012465081305868	0.599357503529792	-0.0207974059429598	0.983407267050239	0.987603281773032
996	Fh_666	4291.70466543266	5.816822965936	0.689939518888528	8.43091721330405	3.42966327165775e-17	4.59947784811185e-16
997	Fh_667	1134.18746037705	0.108779434562234	0.275275301304071	0.395165981280957	0.692720396872089	0.752115696041028
998	Fh_8445	19.3034744178405	-1.31630961669752	0.374742574480507	-3.51257024511366	0.000443794672963191	0.00112195036804007
999	Fh_5400	928.276371143054	-0.0788226510647774	0.159476735695605	-0.494257991430344	0.621123988905355	0.689048514026069
1000	Fh_8444	1509.26156172011	-5.68200119090928	0.50500080719875	-11.2514695222518	2.27765284292772e-29	8.27729868755376e-28
1001	Fh_19991	20.8806208353772	-1.35665399133315	0.409483560013171	-3.31308536852984	0.000922728106659887	0.00218967621647946
1002	Fh_3415	756.439750585454	-1.26563460132276	0.21080810073268	-6.00372849489155	1.92837062854846e-09	1.11928390215862e-08
1003	Fh_5402	1084.48452701224	-0.38633294939729	0.131478408176202	-2.93837562194654	0.0032993701420459	0.00698739813391016
1004	Fh_663	615.591588969421	1.54478939500444	0.928870310797287	1.66308404633848	0.0962956129047935	0.14277662538707
1005	Fh_20613	46.2714780745727	1.16860305353918	0.342648904980569	3.41049697387899	0.000648446037011191	0.00158724196923214
1006	Fh_20612	5088.52307256851	0.539094118115779	0.247821333205457	2.17533378237798	0.029605112721071	0.0502061850118374
1007	Fh_20611	16098.4225369469	0.573920137495767	0.16232210670272	3.53568684607364	0.000406716510552357	0.00103484201906384
1008	Fh_20610	874.204422276448	-1.34147238352881	2.52863613844944	-0.53051222480408	0.595756835396676	0.665714604821713
1009	Fh_20617	578.285009610095	0.370385919570039	0.230712962090183	1.60539709695747	0.108406442886869	0.158146667363961
1010	Fh_20616	971.694115754414	0.602351346829939	0.152220598270289	3.95709485887303	7.58668092206685e-05	0.000221731942419258
1011	Fh_20615	23315.7467761625	1.24111758480299	0.225136757606466	5.51272745507169	3.53315136816736e-08	1.72686222804979e-07
1012	Fh_20614	0.85611807291049	1.83894284309219	3.05037116129899	0.602858716481269	0.546602681748315	0.621618502604416
1013	Fh_19994	571.544092245213	-0.397996676745366	0.312589283528917	-1.27322559574742	0.202938000359945	0.270110215265078
1014	Fh_20619	7.72703572387321	2.30037014900851	0.993572478142091	2.31525147849308	0.0205991734907392	0.0363936227467057
1015	Fh_20618	1285.88771155893	-4.6396573351301	0.292958393197141	-15.8372569036038	1.72169208786974e-56	2.40054404969012e-54
1016	Fh_5405	2079.18009052623	6.16388818872067	0.470916844521363	13.0891223374811	3.79972966471265e-39	2.52544208674101e-37
1017	Fh_860	252.353253801091	0.555321012867293	0.478568087594384	1.16038036647768	0.245893976802379	0.318365378494325
1018	Fh_861	75.7435197305092	-0.455324250255762	0.592656231464415	-0.768277166563633	0.442322537062191	0.523191434529723
1019	Fh_862	89.6670693511355	-2.30873622132099	0.584431129089674	-3.95039912558584	7.80209762529264e-05	0.000227504144747856
1020	Fh_863	832.207440661949	-0.141229445378156	0.181921111405484	-0.776322463550529	0.437558612805357	0.518454009399659
1021	Fh_864	793.317126915047	-1.33207556650297	0.478823001618328	-2.78197906533483	0.0054028525094304	0.0108995974781345
1022	Fh_5406	7.2223085229338	4.92731361845421	1.96551835583174	2.50687743710699	0.0121802938151805	0.0226915574633981
1023	Fh_866	285.396052952813	4.24361735188226	0.445263303286645	9.53057959315001	1.56407527222523e-21	3.14963509489311e-20
1024	Fh_867	7348.55613783555	0.28493028658291	0.1560748168331	1.82560064694872	0.0679104382944594	0.104935390859746
1025	Fh_868	9.20413672219888	0.296240026434817	0.485809161713068	0.609786825325012	0.542003029910378	0.6173453974583
1026	Fh_869	190.561211429676	-1.83996970097849	0.259891144058536	-7.07977067723424	1.44393204582059e-12	1.22338430104119e-11
1027	Fh_5407	1232.91745029475	3.22616733619707	0.466934658057578	6.90924796548139	4.87229660773218e-12	3.91110042150717e-11
1028	Fh_5504	2254.90483132404	-0.975296171211841	0.332533422834266	-2.9329267503373	0.00335783103009284	0.00710124104171394
1029	Fh_5408	78.7402631799144	0.369537877328107	0.263629400392607	1.40173241974445	0.160995165706035	0.221477343352905
1030	Fh_19999	2268.66977275532	5.9331186809146	0.898369782521274	6.60431683739774	3.9935461585254e-11	2.87551015147261e-10
1031	Fh_15645	2745.59332932429	0.58686497972012	0.276233035138357	2.12452858661954	0.0336259682657285	0.0562002746486817
1032	Fh_15643	117.900547072197	1.98587572545106	0.767126563106286	2.58871980317009	0.00963334446469655	0.0184091956977125
1033	Fh_5581	65.1081058482997	-4.5314247855297	0.520000915735659	-8.71426308763126	2.92656033569489e-18	4.33492525474899e-17
1034	Fh_5580	1.63967500367767	-5.40439860659896	3.14644214245149	-1.71762211473186	NA	NA
1035	Fh_5583	1159.75594260137	0.625881393288642	0.228340073210457	2.74100548575974	0.00612514848467861	0.0122158069398223
1036	Fh_5582	734.39965994278	-1.07524771925809	0.280261059472015	-3.83659335793475	0.000124752784805779	0.000350474451838837
1037	Fh_5585	653.974260036246	0.494952842430742	0.138906416646294	3.56321078882246	0.00036634627315019	0.000940896349751538
1038	Fh_5584	904.786432328654	-0.173949124590096	0.141803449318886	-1.2266917724894	0.21993846121314	0.289686888922021
1039	Fh_5587	104.875148957085	7.69333458672918	1.66846249907684	4.61103236721586	4.00674139223098e-06	1.44311316043361e-05
1040	Fh_5586	13.4929116186596	-1.03774600981071	0.407428161953196	-2.54706499628251	0.0108633197734115	0.0204714609069246
1041	Fh_5589	1033.42296435634	0.940665714466158	0.304024480423568	3.09404595694274	0.00197446898853859	0.00437548604137148
1042	Fh_5588	1575.159371291	0.0940265796483372	0.177172491488282	0.530706425464226	0.595622232697081	0.665622179720505
1043	Fh_15649	1733.73638635842	0.952666995920047	0.200376542296999	4.75438384652831	1.99052540148764e-06	7.55316213210551e-06
1044	Fh_21254	1353.96573576482	-0.411786657177264	0.164474245371722	-2.50365433351952	0.0122918058337043	0.0228793643374942
1045	Fh_21255	398.748477895073	-0.561484522366527	0.275334472847994	-2.03928159288834	0.0414219316585979	0.0676306024757418
1046	Fh_21256	589.926027817219	-0.438933507154409	0.207397385503098	-2.11638881603864	0.0343117524801038	0.0572383126261176
1047	Fh_21257	6.43040157391468	-23.3154819117909	3.12950447651163	-7.45021522953051	NA	NA
1048	Fh_21250	1159.40492735887	0.946359831119501	0.16061979636	5.8919252331662	3.8172189378252e-09	2.13496297906923e-08
1049	Fh_21251	3519.70307414874	0.598928276583283	0.200431698537647	2.98819139364219	0.00280633753316345	0.00602481919776639
1050	Fh_21252	2589.10217507746	0.344675100993753	0.164245833299573	2.09853178049936	0.0358581955400804	0.0595042888428584
1051	Fh_21253	1164.55591170528	-0.435894905800817	0.216934852305002	-2.00933552709163	0.0445015626247957	0.0721856088226563
1052	Fh_21258	3.97416167132385	-5.7968204948335	1.65641866401161	-3.49961070880138	0.00046593807653441	0.00117173788963971
1053	Fh_21259	15.0244343381997	-0.000716563062196661	0.494287616616038	-0.00144968847713069	0.998843316351271	0.999095851078349
1054	Fh_6588	248.964743868123	1.11737482587466	0.697751733265908	1.60139312108141	0.109289875374649	0.159290521118999
1055	Fh_6589	257.924980423178	-1.22336318558277	0.700849826516824	-1.74554253892421	0.0808904744829421	0.122418895874226
1056	Fh_6584	5295.77854526802	1.79969123233389	0.246614495812442	7.29758900183473	2.9296993317569e-13	2.69202852278737e-12
1057	Fh_6585	3029.83464804604	0.880368602855644	0.27630959453437	3.18616732922076	0.00144171186479655	0.0032822005405409
1058	Fh_6586	39.5186945503248	4.0130504871957	0.700081065769312	5.73226542384174	9.90980345327923e-09	5.21082204537566e-08
1059	Fh_6587	13.5173690444753	4.92678627906124	0.912361241971507	5.40003898939747	6.66264150116094e-08	3.12944100535123e-07
1060	Fh_6580	1951.07508935031	-0.345859208580181	0.271083376250916	-1.27584071499852	0.202011831639653	0.2690170537615
1061	Fh_6581	620.624920289401	0.134552701395212	0.192731193041376	0.698136608153131	0.485091765921369	0.564426017266666
1062	Fh_6582	38.1017375410578	1.5313275102042	0.419687767513164	3.64873038658713	0.000263539502814026	0.000696733918455673
1063	Fh_6583	7388.15944367831	-0.115078864545721	0.271770029606692	-0.423442072373705	0.671972754256041	0.734531785702545
1064	Fh_22501	883.442637795688	-0.351520479455023	0.169463469229322	-2.07431419322201	0.0380501405040557	0.062720146146977
1065	Fh_22500	191.450925586567	3.64038092053201	0.818889491171162	4.44550938775096	8.76838515375371e-06	2.99213923598586e-05
1066	Fh_22503	134.06518172426	-0.204001120683336	0.447072623774911	-0.45630421062428	0.648171236516416	0.713837006775216
1067	Fh_22502	1116.91683669455	0.64064503713116	0.151895545851296	4.21766835584729	2.46841509635821e-05	7.8239670493044e-05
1068	Fh_22505	2648.33452502851	-0.278164709433592	0.41320647080336	-0.673185753584114	0.500829123480374	0.579582803143534
1069	Fh_22504	1827.00264980283	0.964026822035107	0.186234753384945	5.17640668303448	2.26200108812655e-07	9.86094102224073e-07
1070	Fh_22507	4344.393302575	-0.549893129969196	0.172090353833926	-3.19537450948509	0.00139649498480752	0.00318888107122714
1071	Fh_22506	3981.5052881369	-0.54934370378994	0.32437527823663	-1.69354368426683	0.0903520271192778	0.135056881416132
1072	Fh_22509	2390.11283190826	-0.158792839586674	0.129190867322161	-1.22913362901028	0.219021708403837	0.288612765375749
1073	Fh_22508	8230.31656576256	0.11457783064426	0.118638273936009	0.965774592321367	0.334156984852615	0.413705117575226
1074	Fh_16953	602.789552691225	2.42638569484323	0.451003041791288	5.37997634163651	7.4495628111552e-08	3.47804429336099e-07
1075	Fh_6056	29.5161996794927	0.562594212792102	0.568021551401577	0.990445188926225	0.321956567218139	0.400785857245929
1076	Fh_6057	30.449808111315	0.592822137684012	0.362937790905516	1.63339876017029	0.102385157633662	0.150518091747842
1077	Fh_6054	14.452027088248	0.0865906861392713	0.405035289313217	0.213785535295197	0.830714305351555	0.867151218773411
1078	Fh_6055	3006.24796534926	1.3450022265893	0.256072720701382	5.25242291683918	1.50111294168307e-07	6.71743459251338e-07
1079	Fh_6052	89.2006090859742	5.13534428721665	0.839393897264261	6.1179194939988	9.48049377999896e-10	5.75129032693009e-09
1080	Fh_6053	768.619637384493	4.67162274430883	0.602804418544315	7.74981503219587	9.20264982961256e-15	9.80049735901662e-14
1081	Fh_6050	48.0839556331021	-3.57186275059388	2.01228805392987	-1.77502557032938	NA	NA
1082	Fh_6051	1157.11122624792	0.349695463669899	0.165979234945541	2.10686272764564	0.0351294802538049	0.0584428257513368
1083	Fh_6058	3885.42820041822	0.216169990097047	0.10545785240886	2.04982355660872	0.0403816519841092	0.0661383606774975
1084	Fh_6059	19.4248714603727	-0.00442146421020996	1.2477908722621	-0.003543433686283	0.997172754885932	0.997988854168138
1085	Fh_10304	1365.92176772166	1.94991960321052	0.126134118744486	15.4590972103315	6.55102320971538e-54	8.19836587537795e-52
1086	Fh_10229	180.49982632284	-6.40216393038896	0.594632309737738	-10.7665927759839	4.94981393456721e-27	1.53366517501596e-25
1087	Fh_16676	6.99234350941838	1.8538211667624	0.653162967300432	2.83822148463863	0.00453656913569856	0.00932054786388616
1088	Fh_20842	3032.29951659979	-0.321681071491116	0.177518163337178	-1.81210229671042	0.0699703915807454	0.107716195379779
1089	Fh_11509	523.246777601855	-1.73038727983041	0.366449772376334	-4.72203125849768	2.33500783552014e-06	8.74775496791315e-06
1090	Fh_11508	2184.26427302133	-1.15945415323723	0.345992954309163	-3.351091803451	0.000804936127784252	0.0019326753727941
1091	Fh_11507	9812.4668415636	-0.863649399557818	0.163067249563559	-5.2962774675438	1.18187210748322e-07	5.36653609158972e-07
1092	Fh_11506	2535.51439356145	-0.650024640254668	0.218029290870992	-2.9813638234474	0.00286967641940424	0.0061489642144672
1093	Fh_11505	112.495102828461	-3.09974810369095	0.476807619179091	-6.50104566077974	7.97636146487302e-11	5.53512451667074e-10
1094	Fh_11504	367.172420154931	-0.633358992559157	0.289420410487507	-2.18837016882227	0.0286426494190874	0.0487933048370974
1095	Fh_11503	2134.92537376492	-1.11915462782756	0.215343328669378	-5.19707127563644	2.02452754234153e-07	8.88609993135533e-07
1096	Fh_11502	696.931439430525	0.0642797326057572	0.161517000363012	0.397975027156816	0.690648594027588	0.750374356489127
1097	Fh_11501	155.998718783462	-1.94039743900288	0.643605341866159	-3.01488709428144	0.00257074933802842	0.00556233231568855
1098	Fh_11500	865.469791602313	-0.00792910165146775	0.242932562688465	-0.0326391059465996	0.973962384396274	0.980113162771099
1099	Fh_23670	1474.78652437132	-0.217213867006685	0.108963693662348	-1.99345176091202	0.0462120007916259	0.0745922285333561
1100	Fh_23671	8.39362135583883	0.462227127896924	1.10034709410799	0.420073929737266	0.67443144698818	0.736654409591355
1101	Fh_23672	828.19682275114	-0.406180698777801	0.239836826772015	-1.69357101761486	0.0903468292546468	0.135056881416132
1102	Fh_23673	2972.24282347392	0.681590557697008	0.127207682682289	5.35809271362434	8.41050808659752e-08	3.89972139818651e-07
1103	Fh_23674	1984.05077666772	-0.143538944346364	0.179783135431815	-0.798400495138785	0.424638116039185	0.505972359248771
1104	Fh_23675	4298.32286655251	-1.05503935886778	0.472665924166753	-2.23210370142015	0.0256081098629585	0.0441397513124295
1105	Fh_23676	30.3539630686691	3.26646849730353	0.682835487346812	4.78368297757274	1.72112067714265e-06	6.59428777958403e-06
1106	Fh_23677	16.3641763868841	6.11694517006624	1.46972320368533	4.16197087637182	3.15512598161309e-05	9.8353289256724e-05
1107	Fh_23678	926.054800288455	-3.4273793599005	0.867952837945276	-3.94880828780307	7.85412196689082e-05	0.000228844405520254
1108	Fh_23679	1220.48109099577	-0.804341585142079	0.291598530569773	-2.75838696296042	0.00580873907990861	0.0116378915341707
1109	Fh_19934	130.968687736875	3.7041201177799	0.773841184018932	4.78666707623728	1.69573779393347e-06	6.50189106312407e-06
1110	Fh_11587	21.7172445739213	6.51404254728693	0.889630970522866	7.32218499931316	2.43965497248044e-13	2.2595432606132e-12
1111	Fh_11586	3677.12094376256	-0.70926827297132	0.25603557130351	-2.77019427168008	0.0056022866714405	0.011266494046861
1112	Fh_14628	356.580330964621	-0.734564421493694	0.228983597232082	-3.20793467467973	0.00133691861704765	0.00306730881062042
1113	Fh_15994	3853.64195408498	0.411480502352133	0.176173482070343	2.33565515942879	0.019509221276256	0.0346949308084257
1114	Fh_15995	3005.51849173944	0.432324696176992	0.164537755612427	2.62751059516908	0.00860121632269228	0.0166000304490085
1115	Fh_15996	41.0661964985987	0.45939008304022	0.384345248304903	1.1952537076139	0.231987920444722	0.303206994702193
1116	Fh_15997	201.383487314579	2.22211144833069	0.528222831297892	4.20676903130211	2.59047655065774e-05	8.18557407403922e-05
1117	Fh_15990	113.170371464978	3.40983990211507	0.412101614757948	8.2742696946671	1.29245323512838e-16	1.64964615657804e-15
1118	Fh_15991	5932.51806178487	1.89041916638626	0.440035699647481	4.29605863319886	1.73861615055582e-05	5.65397355083149e-05
1119	Fh_15992	8841.95876382991	0.643806219444052	0.362176337966791	1.77760431026028	0.0754688653901292	0.115110210557893
1120	Fh_15993	1000.42791506643	3.61706129154859	0.499870236364978	7.23600052255885	4.62109542672457e-13	4.15251149466266e-12
1121	Fh_15998	66.4250816561317	-0.751865656871627	0.213137510331805	-3.52760832995163	0.000419332133815351	0.00106472346526453
1122	Fh_15999	1843.01056617147	0.117645237072602	0.113285270084176	1.0384866186503	0.299043561909407	0.376094228017489
1123	Fh_14029	4849.86819612484	0.453901510860704	0.252873338140033	1.79497575426219	0.0726575629930715	0.111365143899346
1124	Fh_14028	2503.43294717379	1.43525329426036	0.257941535402679	5.56425816423766	2.6326994967182e-08	1.31022125292542e-07
1125	Fh_14027	110.009566155477	-0.407031579659947	0.340978296214642	-1.19371697312877	0.232588698789012	0.303868364181499
1126	Fh_14026	21.1522507008757	-6.26209655196925	1.28499715627553	-4.87323767324084	1.0978401356639e-06	4.33109160086996e-06
1127	Fh_14025	225.272653515886	-3.5664480964411	0.861556562106175	-4.13954028476378	3.48002488790387e-05	0.000107592237285097
1128	Fh_14024	2.72115338863321	-1.20438996427138	1.09120469229179	-1.10372505981611	0.269712421542031	0.344526597025533
1129	Fh_14023	422.570248258143	-1.39539928299595	0.240523900814938	-5.8014994695666	6.57245047808521e-09	3.55474468465921e-08
1130	Fh_14022	42.8073983301493	0.212784880347071	0.317411692808339	0.670375052867242	0.502618733677828	0.581208131817573
1131	Fh_14021	535.950406025132	0.129451472058005	0.220834330385923	0.586192698534598	0.55774602775667	0.631349983291168
1132	Fh_14020	68.7250403994105	6.95223972728191	0.807746683070353	8.60695546387825	7.50265789371763e-18	1.06815032332589e-16
1133	Fh_11589	422.784285126966	-1.0419140033555	0.578536709658149	-1.80094708937511	0.0717112199334347	0.110079061053806
1134	Fh_20938	3706.67956437026	0.269202912169562	0.0775237929284536	3.47251988067725	0.000515596823138552	0.00128523479378348
1135	Fh_20939	497.940349747086	-5.317765246831	0.730558199744014	-7.27904395391679	3.36194143542067e-13	3.07269709746054e-12
1136	Fh_20936	7.25925383714693	-0.712017396312874	0.615906216758835	-1.15604839980317	0.247661360421898	0.320265749363567
1137	Fh_20937	417.615220832453	-0.775959399297191	0.295145112268683	-2.62907758604792	0.0085616824927341	0.0165274615764555
1138	Fh_20934	749.756648260803	6.12124603698293	0.550845321543733	11.1124589745598	1.09112778401391e-28	3.74737393559262e-27
1139	Fh_20935	1425.80370628097	-0.202886916490398	0.153154458102096	-1.32472093208772	0.185263727893041	0.249747303825126
1140	Fh_20932	2715.97683009791	0.276264623486594	0.146861167250489	1.88112779340364	0.0599545370564204	0.0939485935026575
1141	Fh_20933	603.800721890292	-0.280112035633756	0.132109824295943	-2.12029678433504	0.0339810246876946	0.0567271725899795
1142	Fh_20930	0.765686690453778	1.64126048892063	2.08816318554216	0.785982867758726	0.43187752415058	0.513168351724474
1143	Fh_20931	1.22917309738583	2.35212043949299	3.18329131154334	0.738895755774428	0.459970299752394	0.540292937143339
1144	Fh_13835	84.8825708396389	0.0493594801050603	0.70905212600378	0.0696133306633611	0.944501426347571	0.957565069865518
1145	Fh_17395	1304.32682314369	-0.322070040164349	0.233855607917823	-1.37721751910061	0.168445006983298	0.230121766556073
1146	Fh_17396	1284.11049245088	0.917477049160205	0.178689017766743	5.13449041595753	2.82909509451295e-07	1.21861038700016e-06
1147	Fh_21428	1044.47784686959	0.288416041188946	0.178479787745781	1.61595912249601	0.106103151486786	0.155201342801385
1148	Fh_13831	33.0064025818759	4.52963259826987	1.05507497941665	4.29318549547475	1.76127737955611e-05	5.72331490468803e-05
1149	Fh_17391	4195.09639183383	5.55991264717773	0.630182924485918	8.82269644439084	1.11735942184849e-18	1.73102994972965e-17
1150	Fh_13833	2144.89776149493	6.59015857501697	0.644347053157074	10.2276537818052	1.49087519577647e-24	3.75721052530898e-23
1151	Fh_13832	3.69823288736806	3.95991642176366	2.47353995872203	1.60091063328105	0.109396714118606	0.15939190712817
1152	Fh_10224	273.275809745187	-0.215266605682017	0.24367737624951	-0.883408254780278	0.37701573234153	0.458489863722582
1153	Fh_25148	1460.44382576961	0.360247965707225	0.117769251184199	3.05893059593096	0.00222128604061065	0.00486777939453885
1154	Fh_25149	69.9862193745989	2.56297264208537	0.770348033244056	3.3270321094899	0.00087776258556554	0.00209245485343653
1155	Fh_25140	26964.1611724767	-0.212517723838294	0.425007149265318	-0.500033291688528	0.61705163594868	0.685271621153343
1156	Fh_25141	228.886529031011	-1.09977249390577	0.364414041466614	-3.0179201917677	0.00254515922845756	0.00551021603426825
1157	Fh_25142	101.736136187651	-1.33221932931377	0.405309661376194	-3.28691727897712	0.00101290582995412	0.00238513988687223
1158	Fh_25143	188.453541138479	-1.38175805723577	0.389058291971405	-3.55154506599575	0.000382976401691825	0.000979684872410386
1159	Fh_25144	346.312245246646	-0.683019236407947	0.475456992724424	-1.43655314120877	0.150845006343152	0.209502416507881
1160	Fh_25145	137.318010314719	-7.04117672839481	1.1782852106667	-5.97578299774361	2.28987647141335e-09	1.31807899650234e-08
1161	Fh_25146	286.126244647441	-4.73280882536261	0.621576380189896	-7.6142031393096	2.65323234123011e-14	2.70543226209295e-13
1162	Fh_13838	2580.52117158464	1.31243479173341	0.211154758725785	6.21551131337652	5.11577872836588e-10	3.20657960606466e-09
1163	Fh_13279	4225.242937801	0.396499872779452	0.254359030198779	1.55881972214468	0.119039054935555	0.171377494633651
1164	Fh_13278	271.640515311752	-0.629488288705247	0.246991895573402	-2.54861920567824	0.0108150318361928	0.0203909489055285
1165	Fh_13277	0	0	0	0	1	NA
1166	Fh_13276	306.356132876829	0.164300283003098	0.252973609341917	0.64947598063888	0.516030766788483	0.59340760752263
1167	Fh_13275	700.009562815919	0.0310065137255082	0.181920274364165	0.170440121827433	0.864664021066965	0.894808439847627
1168	Fh_13274	534.437456909475	-1.79600783165575	0.589109580155895	-3.04868209948389	0.00229847564301099	0.00502363201750272
1169	Fh_13273	376.814244056233	2.18263107089189	0.927852583104745	2.35234681740978	0.0186553718566451	0.0333289390656149
1170	Fh_13272	282.796539700568	0.586664908064661	0.369465530325007	1.58787453743951	0.112314712283913	0.163050811659337
1171	Fh_13271	274.362684072303	3.12082453767551	0.912848197861344	3.4187771252516	0.000629032268379837	0.00154266540916592
1172	Fh_13270	1541.5872691114	-0.47004438562391	0.117446959916424	-4.00218435588624	6.27603652582625e-05	0.000185947242256695
1173	Fh_19338	65.8560123577749	1.79939751274898	0.259797600712509	6.92615138790362	4.32443691942666e-12	3.49318101914015e-11
1174	Fh_19339	136.126531478391	-0.832852993183645	0.230667924581925	-3.6106146734235	0.00030547220519363	0.000797404296320978
1175	Fh_19334	1925.67701771611	-1.37901430131446	0.285725466879767	-4.82636117940004	1.39050237835098e-06	5.40095965429137e-06
1176	Fh_19335	597.93301778382	-0.174661505349779	0.368496245702979	-0.473984490714628	0.635510966984359	0.702325125095314
1177	Fh_19336	1.84664761678543	0.426777996990306	1.36538381840658	0.312569983060413	0.75460738622808	0.804832979699068
1178	Fh_19337	1941.93495063926	3.94066823930377	0.481980825225827	8.17598550203199	2.9345728206603e-16	3.61606463564073e-15
1179	Fh_19330	710.015563760783	0.765999091257357	0.249293988380635	3.07267373847695	0.00212150297002576	0.00467185911553742
1180	Fh_19331	4691.61705361336	0.146946765392656	0.15580219916333	0.943162331352007	0.345597877469227	0.425814693423927
1181	Fh_19332	2558.61429833945	0.168229810372964	0.128230092339158	1.31193706020276	0.189541371800188	0.254804228334406
1182	Fh_19333	77.3552302642537	-0.178167734663752	0.232638120416388	-0.765857866908732	0.443760878051756	0.524543186805096
1183	Fh_2238	938.832457681316	0.676462195974977	0.177950541909062	3.80140565304189	0.000143877524069447	0.000399694410395415
1184	Fh_2239	3349.29505272	0.659018361712773	0.230979541920124	2.85314602425124	0.00432887248673337	0.0089324558551552
1185	Fh_2236	2377.37425834686	0.272480540201018	0.197505292317394	1.37961133599973	0.167706345239116	0.229210286458341
1186	Fh_2237	6265.65872299637	0.113062824450567	0.183658550322234	0.615614270352215	0.538149130608451	0.613855139645184
1187	Fh_2234	2228.67377331711	0.450325063938151	0.292148309244883	1.54142621979264	0.123213086734375	0.176357494988305
1188	Fh_2235	75.9401420845177	3.16137500636031	0.514016892014726	6.1503329082612	7.73204786483132e-10	4.75241226574623e-09
1189	Fh_2232	1.23282580146973	2.35495122811831	3.1290146466218	0.75261751512119	0.451679789381166	0.532382844646413
1190	Fh_2233	8.67007380262986	-4.96724791328059	0.957320833871943	-5.1886971823127	2.11770442689719e-07	9.26337716488446e-07
1191	Fh_2230	3890.13119978504	0.6062111848581	0.215166218830461	2.81740873708322	0.00484128712107037	0.00987542506886065
1192	Fh_2231	2610.88170866997	0.717460249624057	0.134860878625411	5.32000278314123	1.03765664645464e-07	4.74867664373775e-07
1193	Fh_16317	0.901584301613873	1.95126003995109	2.40041865265168	0.812883218431743	0.41628501692368	0.497776374233372
1194	Fh_16316	42.9632101051105	-0.571748208031952	1.13250766505018	-0.50485151286514	0.613663131867902	0.682128580938953
1195	Fh_16315	278.062118257853	0.00240232975005709	0.204047874024501	0.0117733632930114	0.990606432210618	0.992657136878502
1196	Fh_16314	10.6948600064352	-1.59699218818694	1.17834739131658	-1.35528130325184	0.175327949545917	0.238155267940938
1197	Fh_16313	155.668945118387	-4.50083072689316	1.52077171030305	-2.95957026054639	0.00308068444538475	0.00656055112860843
1198	Fh_16312	438.614494562434	3.37839710576853	0.475880994183177	7.09924780998528	1.25437714070488e-12	1.07341712957918e-11
1199	Fh_16310	733.917412448048	-0.134944042693101	0.242815113001834	-0.555748120554924	0.57838305557291	0.650351388969276
1200	Fh_16319	835.23401629464	0.174328185142356	0.142141410897542	1.22644192175647	0.220032418398606	0.289751139206253
1201	Fh_16318	7021.5867030765	1.40508981757019	0.281829287867011	4.98560610291581	6.17678705463505e-07	2.53180175565845e-06
1202	Fh_2580	156.133908368431	-4.99575789657777	0.482545518340782	-10.3529256965344	4.05889171783102e-25	1.06582258977436e-23
1203	Fh_2581	1983.48756360736	0.0800495887888888	0.129721854302972	0.61708637468232	0.537177755306348	0.612937880821222
1204	Fh_2582	2128.90830933868	-0.413158419144612	0.146478210652272	-2.82061350493568	0.00479319132835344	0.00979289030253304
1205	Fh_13898	9886.15251267717	-1.41910863728881	0.247781236420623	-5.72726433118524	1.0206307628214e-08	5.35356414233962e-08
1206	Fh_2584	1365.93145814965	-0.0785598335673273	0.0975857082425409	-0.805034210256215	0.420799938586267	0.502308878858677
1207	Fh_2585	11.3102438429221	-1.86475647523112	0.916418093222211	-2.03483157853689	0.0418678224588768	0.0682459814489714
1208	Fh_2586	3072.57697671462	1.84169424867112	0.422686592168863	4.35711537293183	1.31787808518586e-05	4.36654556056352e-05
1209	Fh_2587	690.562583630247	3.1120689851517	0.68162926053205	4.56563291124351	4.97989552068214e-06	1.76609371831767e-05
1210	Fh_13893	1436.59213054522	2.8257682823921	0.603192371218186	4.68468836349055	2.80386209479755e-06	1.03799541186192e-05
1211	Fh_13892	26.8537575092889	-2.32182331974407	0.345210280891266	-6.7258232105648	1.74602455026556e-11	1.31554360754957e-10
1212	Fh_13891	1563.06325220289	0.791380700032797	0.255572978558469	3.09649597737793	0.00195822518918392	0.00434136426101914
1213	Fh_13890	2290.24308885679	-1.09113018811452	0.14249823418485	-7.65714883665928	1.90106272286164e-14	1.96264644486984e-13
1214	Fh_13897	7761.06045565678	1.10394672700705	0.384826635084135	2.86868586101296	0.00412180949748449	0.00854850627792762
1215	Fh_13896	2770.0256662998	0.602595034446911	0.205891132360448	2.92676536156965	0.00342507176029591	0.00722735778996477
1216	Fh_13895	3217.5184431072	0.281829874754851	0.124392647139048	2.26564737737124	0.0234729818495095	0.0408797331714864
1217	Fh_13894	1302.40662292737	0.813583218593013	0.193618292627546	4.20199562526906	2.64572248035474e-05	8.34677941877776e-05
1218	Fh_6172	1688.67048195467	0.523039449338725	0.19683029341372	2.65731173930297	0.00787665697232423	0.0153378090796947
1219	Fh_18643	27.8481596388059	-1.78261682588325	0.579861676490816	-3.07421045079444	0.00211060488728475	0.00464966404100013
1220	Fh_1386	862.068032179773	8.87865625291433	0.749473590104854	11.8465231732477	2.24305481412066e-32	1.00428571127863e-30
1221	Fh_1385	821.259990787562	0.398610368390606	0.109938120114759	3.62577027853955	0.000288101386982779	0.000756834024477082
1222	Fh_18640	441.953339064772	-0.278952198894064	0.117495770829885	-2.37414671969719	0.0175895595103497	0.0316074910161813
1223	Fh_14113	139.586894432961	3.07374194128186	0.451554219754307	6.80702738854771	9.96359689317258e-12	7.73188379595712e-11
1224	Fh_6178	1675.15636166772	-0.327184653748739	0.360410894500251	-0.90781010990918	0.363978556022932	0.445148012335811
1225	Fh_14111	20.5024302847296	0.43226975808529	0.300123502001124	1.44030625793401	0.149780771699852	0.208272395553371
1226	Fh_14110	1807.20989031085	0.626883893678756	0.206539096683859	3.03518270266429	0.00240390016139643	0.00523176608759972
1227	Fh_18649	2554.15094169733	0.279612027733428	0.160661630765419	1.74037837411029	0.0817926003051167	0.123645581334498
1228	Fh_3189	58.2788543625627	-1.2263331536695	0.627873336806176	-1.95315373624165	0.0508013811566327	0.081152517657124
1229	Fh_3188	1523.72269628136	-0.573023795140683	0.581174643876127	-0.98597521619133	0.324145274822533	0.403197431542888
1230	Fh_3187	1234.47804965665	-1.45208287747337	2.5764726450807	-0.563593360964206	0.573030906116719	0.645408196348426
1231	Fh_3186	1894.17589257336	-1.07509575484495	0.446614558392225	-2.40721162049712	0.01607485208729	0.029163727216455
1232	Fh_3185	44.6399537410767	-1.00926578983867	1.03959737209811	-0.970823721689268	0.331636067716098	0.410980741824775
1233	Fh_18648	644.3117169435	-1.71059824841649	0.329484542342981	-5.19174051763504	2.08337226730267e-07	9.12720551872437e-07
1234	Fh_3183	1697.28277151477	0.114666953538829	0.385775243210377	0.297237719519231	0.766285026437508	0.814656269297744
1235	Fh_3182	628.099233621676	-0.45552836957423	0.235126151818501	-1.93737857763207	0.0526990833205268	0.0838446500829838
1236	Fh_3181	1399.34080057445	0.120064931265471	0.138834254175287	0.864807694460487	0.387144347231193	0.468609965945565
1237	Fh_3180	365.187191995308	0.582178226110511	0.380406160774698	1.53041219134018	0.125914733196016	0.179764509779585
1238	Fh_22268	1221.6450051736	-0.304132763144333	0.199567424112912	-1.5239599573739	0.127518714298289	0.181638588380578
1239	Fh_22269	5.18584565257422	-4.12370649300703	1.07937388112804	-3.82046162604695	0.000133202129509515	0.000372376662587622
1240	Fh_22260	9004.49595518581	-1.41398473430059	0.23114960235393	-6.11718436848328	9.52431532348287e-10	5.7765085017483e-09
1241	Fh_22261	1861.79172798844	-1.7936517762871	0.22182750781189	-8.0857951025989	6.17599421231115e-16	7.37297028929002e-15
1242	Fh_22262	6272.45713873979	-0.17471703700741	0.189098736852858	-0.923946081899857	0.35551438889729	0.436472626562595
1243	Fh_22263	457.350313099329	-0.77963782901363	0.196320272151853	-3.9712548300187	7.14950530165873e-05	0.000210007509175698
1244	Fh_22264	1205.66164604873	0.950459744633384	0.164883738452224	5.76442379069895	8.19372914261859e-09	4.35758957615838e-08
1245	Fh_22265	581.653993972065	0.515765736850556	0.161233342708975	3.19887765262989	0.00137963704654377	0.00315358435801712
1246	Fh_22266	1873.77943499757	-0.0499048932774211	0.137953216021913	-0.361752300645851	0.717537139877896	0.773722903646916
1247	Fh_22267	1326.26343788221	-4.03141994414686	0.357662643580439	-11.271571176094	1.81305340459526e-29	6.6353616397848e-28
1248	Fh_8667	153.745620368711	-1.64255188108859	0.517340541061005	-3.17499161716556	0.00149840829958788	0.00339951051697268
1249	Fh_8666	13.5706965435169	1.26616968468818	3.09065776655099	0.409676444409813	0.682043311798784	0.743322904171529
1250	Fh_8665	885.294450316612	-1.71422390285219	0.388564699119535	-4.41168203580129	1.02570666863094e-05	3.45697842723197e-05
1251	Fh_8664	836.951231674203	-0.375282671370175	0.213439603429195	-1.75826165969555	0.0787029980937201	0.119510234749594
1252	Fh_8663	747.563474768865	2.99844376780231	0.321156205910336	9.33640301081227	9.96624304850305e-21	1.85681892091028e-19
1253	Fh_8662	3092.0148660357	5.13011582958775	0.878505851089454	5.83959210200567	5.23287815983249e-09	2.87410595569477e-08
1254	Fh_8661	825.098622135499	1.54600089486929	0.578677213460072	2.67161183974279	0.00754879124977147	0.0147555606531151
1255	Fh_8660	1991.46668500029	0.638687691188829	0.222628985190521	2.86884338372316	0.00411975737818209	0.00854563191601404
1256	Fh_8669	201.782063180124	-0.390465671366938	0.3173546611071	-1.23037635560413	0.218556203272282	0.288132373022583
1257	Fh_8668	6.14588433872144	-3.74351175985504	0.773963120548716	-4.83680896474887	1.31940121482163e-06	5.14191678053304e-06
1258	Fh_4326	2164.74264295504	0.206936432063981	0.220653044709683	0.937836286538673	0.348328550027638	0.428931983822552
1259	Fh_4327	2118.61134104813	0.395630788218288	0.283713598447805	1.39447242001364	0.163174992339077	0.224033740277521
1260	Fh_4324	173.429906292167	3.77338615528421	0.899238020550486	4.19620397386474	2.71425821359782e-05	8.54513369368659e-05
1261	Fh_4325	548.976625246511	0.39858452992999	0.217792216743246	1.83011374736077	0.067232931679396	0.104026347158489
1262	Fh_4322	524.20176828385	-0.662911338931499	0.204969660737965	-3.23419249729339	0.0012198720492203	0.00282427735969198
1263	Fh_4323	3137.25630565475	0.502074877942298	0.174393583111534	2.87897564224707	0.00398969147342554	0.00830066780883402
1264	Fh_4320	2289.90450194974	0.674542886071755	0.204397501754358	3.30015230265589	0.000966323712956462	0.00228488800515189
1265	Fh_9133	62.9136465883803	2.38576657162556	0.50970718513572	4.6806610563873	2.85951365250587e-06	1.05768198897114e-05
1266	Fh_9138	43.5545595394023	-1.16898464073191	0.558164823247864	-2.09433592380435	0.0362300663488594	0.0600440795981904
1267	Fh_9139	383.038271720483	0.993278277260581	0.263797717082174	3.76530277914107	0.000166347381485632	0.000456676519209619
1268	Fh_4328	1343.23535778141	0.0131424518477321	0.245227357700404	0.0535929268698819	0.957259491955061	0.967250581571764
1269	Fh_4329	330.918648754552	-0.0498947368788573	1.36834883686126	-0.0364634627770112	0.970912811803506	0.977869079445583
1270	Fh_15037	4650.45883451019	0.435828380303969	0.120329556823237	3.62195616613295	0.000292383672781005	0.000767062391368923
1271	Fh_15036	2.12264571334529	3.15015050085879	3.17838194331958	0.991117668372069	0.321628126527856	0.400396427895581
1272	Fh_15035	1164.17385429952	1.76089630929876	0.347494491765193	5.06740783243442	4.03269656188774e-07	1.69827364240364e-06
1273	Fh_15034	2707.79379995252	0.403365813893747	0.120485851035892	3.34782723801808	0.000814477674280122	0.00195375640333394
1274	Fh_15033	154.914119691227	2.11113067069114	0.56952350969475	3.70683674116043	0.000209864132566006	0.000565315447394045
1275	Fh_15032	1265.15862071197	6.28957165318571	0.789541720299738	7.96610424943468	1.63754811761363e-15	1.88222656619075e-14
1276	Fh_15031	245.278417521573	0.271253875403971	0.400624005966228	0.677078436050677	0.498356189897906	0.577137545787513
1277	Fh_15030	849.191914000293	1.61145383160545	0.303814160994243	5.30407742131542	1.13244246423377e-07	5.15303501594845e-07
1278	Fh_15039	390.004621986033	-4.24239036383959	0.53649871336266	-7.90754993101323	2.62503861020932e-15	2.95115537006661e-14
1279	Fh_15038	1984.8454150197	0.707890584475522	0.194286319679264	3.64354312565155	0.000268910571438602	0.000709836476001372
1280	Fh_10207	2053.70303893786	-0.0630432492936262	0.137754283636598	-0.4576500100711	0.64720390811367	0.712955312063902
1281	Fh_10206	2992.60182219423	0.525398379555323	0.124277066236575	4.22763745126691	2.36157910321463e-05	7.50573735046723e-05
1282	Fh_10205	1396.29422290952	0.903399979982387	0.220573588804996	4.09568518550542	4.20921602885129e-05	0.000128266346620952
1283	Fh_10204	907.515856488607	-0.344414188235054	0.51035629561516	-0.674850474451213	0.499770768457712	0.578592918085858
1284	Fh_10203	525.828475441959	3.90285158723307	0.746783181592117	5.22621784131817	1.73012509538713e-07	7.67399020092613e-07
1285	Fh_10202	368.515482583047	3.79087772958254	0.570315876133734	6.64697913598606	2.99169417776978e-11	2.1897835700623e-10
1286	Fh_10201	137.176698802811	-1.97985516244377	1.42764773984415	-1.38679529073461	0.165504193516118	0.226695220458396
1287	Fh_10200	13178.1635174705	-0.183164001508222	0.174746692675639	-1.0481686302825	0.294560920737119	0.37149544889936
1288	Fh_10209	66.6088796124812	0.0741662240217761	0.397472671324511	0.186594524284222	0.85197856033319	0.884416892439773
1289	Fh_10208	380.39252434748	-0.174922238522232	0.258927271591883	-0.675565140152337	0.499316780475524	0.57814559746805
1290	Fh_5747	16.6098564139041	-4.09188079613181	0.786718241587128	-5.20120238711745	1.9800334062461e-07	8.70569957793381e-07
1291	Fh_5746	2335.82036228968	-0.125214862769505	0.106143351259779	-1.17967693014564	0.238128732761591	0.309953964434227
1292	Fh_5745	52.9003618850003	-0.920120766225359	0.280845008830404	-3.27625821109393	0.00105192340088029	0.00246772996064227
1293	Fh_5744	0.796413573214868	-4.52863487532268	3.15699278575573	-1.43447742286766	0.151436067407914	0.210141297563286
1294	Fh_5743	3528.55008273227	-0.222480699097738	0.188334490217486	-1.18130619007076	0.237481109146834	0.309315015238971
1295	Fh_5742	96.7411416694521	-0.240294873510931	0.256399505234844	-0.937189302650323	0.348661191389211	0.429300387074785
1296	Fh_5741	146.208683086432	-4.66582949699437	1.02037927275436	-4.57264237090946	4.8161176401274e-06	1.71298347507928e-05
1297	Fh_5740	3.59860986418019	3.90090411213994	1.92930418912655	2.02192279171176	0.0431843287735631	0.0702042934342412
1298	Fh_5749	4.811403291262	-1.2774040281646	1.37464321657651	-0.929262235291798	0.352753201392153	0.433610434656494
1299	Fh_5748	1414.27643950512	-0.431610933511364	0.242650261573117	-1.77873673291429	0.0752829339286197	0.114853928992551
1300	Fh_3969	1884.46650587284	-1.12876451085732	0.335831171561088	-3.3611070277078	0.000776307375496645	0.00186971138925708
1301	Fh_3968	15040.4099883364	-1.66803896058186	0.41010601823929	-4.06733597264253	4.75536585999282e-05	0.000143663343309133
1302	Fh_3961	353.669383589154	-7.89501558414672	1.20662393456728	-6.54306230630011	6.02717042093128e-11	4.24682936415798e-10
1303	Fh_3960	165.462045013076	0.448252650270772	0.216075510203625	2.07451853219436	0.0380311794464866	0.062700977360042
1304	Fh_3963	45.5301675227003	7.59198063447547	1.06253858640146	7.14513405126069	8.99081058678604e-13	7.81101407395854e-12
1305	Fh_3962	326.864763406043	-0.464163554358486	0.251369855851711	-1.84653626341063	0.0648143789973064	0.10070939938077
1306	Fh_3965	398.708881251595	3.62192769557804	0.490040842365047	7.39107311565666	1.45648496500786e-13	1.37577767957572e-12
1307	Fh_3964	1064.19604090749	0.441738677300703	0.126206733360423	3.50011972847105	0.000465049231920239	0.00117003413208921
1308	Fh_3967	5486.27448765797	-6.3938816317016	0.597448487268095	-10.7019797822878	9.96265368088125e-27	3.01405519083736e-25
1309	Fh_3966	2753.76426747656	-5.7260316713451	0.432211697307611	-13.2482107888667	4.62088733815068e-40	3.18679743710365e-38
1310	Fh_18452	38.623421011143	-1.28927270381817	0.504767621986613	-2.5541905773274	0.0106434982865513	0.0201044727243023
1311	Fh_18453	18.9690769017512	0.872510216994367	0.555822463816875	1.56976422111977	0.116469974221102	0.168141195691991
1312	Fh_18450	163.676608107443	3.08217096201603	0.703554873561376	4.38085368723858	1.18215234551095e-05	3.94589102577197e-05
1313	Fh_18451	1266.53997373747	-0.358089212414811	0.151253892089224	-2.36747106119805	0.0179101206302125	0.0321429971855966
1314	Fh_18456	6615.18406896181	-1.10215077386101	0.350163640174627	-3.1475306040095	0.00164655868537779	0.00370547921696203
1315	Fh_18457	10.0794204400947	-0.306584977415138	0.529528134915695	-0.578977692023765	0.562604225596365	0.635931150651334
1316	Fh_18454	1401.16278748757	7.33598724462624	0.752999176319058	9.74235759524637	1.98885673987717e-22	4.32041656744699e-21
1317	Fh_18455	86.6248547476759	8.51813545207015	1.23961977079442	6.871571148475	6.34986072500808e-12	5.03728128942741e-11
1318	Fh_18458	2856.81456078976	0.767024634235127	0.161720732479385	4.7428961177436	2.10684321996119e-06	7.96743260732668e-06
1319	Fh_18459	117.670182483663	-1.02378231092549	0.832382180118343	-1.22994260975161	0.218718596584227	0.288287381595168
1320	Fh_6214	1458.66214534677	0.362401861912843	0.243373809688175	1.48907502568651	0.136467613414417	0.192387988907949
1321	Fh_6215	1279.73376928198	1.42922249979073	0.244480935487366	5.84594662541526	5.03695545337483e-09	2.77421838034202e-08
1322	Fh_6216	2794.32233929686	1.26022405251322	0.239215741207439	5.26814851795393	1.3780659650548e-07	6.19598358455676e-07
1323	Fh_6217	2553.53430221835	1.56269217202761	0.258230072643873	6.05154990674819	1.43458826040218e-09	8.46661187499835e-09
1324	Fh_6210	1078.71337685665	0.725268290853012	0.165864978269086	4.37264272676294	1.22751515458473e-05	4.08720328239731e-05
1325	Fh_6211	4796.51444996781	-1.35438410589814	0.168823946721694	-8.02246442047017	1.03644425627148e-15	1.21360006365335e-14
1326	Fh_6212	410.757874280599	0.45876909937254	0.167372999163251	2.74099825937318	0.00612528319913757	0.0122158069398223
1327	Fh_6213	735.983549884805	0.0566476363977284	0.208542054494406	0.271636512525333	0.785901521750436	0.830578930607927
1328	Fh_6218	6.3354950398603	0.68372987123785	0.698356364651954	0.979055831443029	0.327552393792706	0.406764928735751
1329	Fh_6219	913.025719206129	-0.278591100562574	0.150725604699695	-1.84833294328219	0.064554192833364	0.100341582377458
1330	Fh_19479	6752.27394353354	-1.92514941743189	0.686545694801335	-2.8041096637988	0.00504557404394236	0.0102562556134491
1331	Fh_19478	1254.8601491907	-1.12021626862872	0.125823235124662	-8.90309542207239	5.43104520553719e-19	8.69746970961651e-18
1332	Fh_19473	2273.85937041348	-0.288290744740449	0.450213750444643	-0.640341936370725	0.521950322490718	0.598597922373687
1333	Fh_19472	800.738319558507	-0.180877540466681	0.181418722770093	-0.997016943482189	0.318756285760537	0.397477034664459
1334	Fh_19471	3478.24573151485	3.74287594346952	0.793667311213963	4.7159255403181	2.40614425352233e-06	8.99455497947185e-06
1335	Fh_19470	54.9168156939462	0.493816423747919	0.274512638161345	1.7988841135164	0.0720370140929216	0.110519650553397
1336	Fh_19477	2807.18035118345	1.33936200177391	0.174016111580322	7.69677008416372	1.39548660149941e-14	1.4626758729369e-13
1337	Fh_19476	11.9631738139081	-5.58528331638271	1.11620896441459	-5.00379722296171	5.62118868736654e-07	2.31776913812903e-06
1338	Fh_19475	11.7290899114998	0.914834998561823	0.55265983411627	1.65533107725241	0.0978573583157751	0.144774264897711
1339	Fh_19474	224.276146473859	-0.278741367423307	0.19278439749376	-1.4458709887678	0.148213390388056	0.206495847203518
1340	Fh_21197	732.203688984377	0.345154151567298	0.14946292350224	2.3092961349851	0.0209271539909293	0.0368816470177434
1341	Fh_12303	3043.44756190292	-0.136332448607978	0.170798656079501	-0.79820562841267	0.424751171740204	0.506083564508403
1342	Fh_121	3.91481832834956	-5.74059642176645	1.73839058133283	-3.30224777067367	0.000959133061150522	0.00227018716521973
1343	Fh_120	30.3519893591324	-1.33922550910459	0.329283282127884	-4.06709232382005	4.7603387011812e-05	0.000143796643563881
1344	Fh_123	35.59103312376	-0.230183338168647	0.389313897192423	-0.591253843822782	0.554350350579552	0.628340472038455
1345	Fh_122	23.7087529718823	-1.58345122311027	0.385681404247926	-4.10559390644716	4.0327741118497e-05	0.000123373264774033
1346	Fh_8308	1766.92442527642	-0.145217354178091	0.156393004871995	-0.928541236847193	0.353126887591766	0.43392424088355
1347	Fh_124	9.80991677472979	-0.668809527354337	0.457842451209499	-1.46078531072756	0.144074368271767	0.201561125423283
1348	Fh_127	4.15127668985768	-2.81025772764484	0.988896777656442	-2.84181098689065	0.00448580778995894	0.00922808105616202
1349	Fh_126	553.38952688431	0.0907826929397721	0.320106707616449	0.283601345363083	0.776715905976437	0.823109032501363
1350	Fh_8304	1630.90911712501	0.37372385503379	0.203130347916428	1.83982284708904	0.0657942500185953	0.102040350878193
1351	Fh_8305	61.7826724104198	4.42638107531442	0.684477266607079	6.46680509530401	1.00096618456845e-10	6.85342606487951e-10
1352	Fh_8306	704.958483640852	-1.23291154577497	0.236855055847082	-5.20534189724435	1.93639752065667e-07	8.53725354742169e-07
1353	Fh_8307	5803.98845307068	-0.988133207364689	0.621709185988169	-1.58938170713066	0.111974241972593	0.162639369178898
1354	Fh_8300	1336.90004768628	0.741241711557067	0.205623536335057	3.60484857311878	0.000312334986749554	0.000813663087434993
1355	Fh_8301	820.769892907718	-0.105521718409413	0.157260028574402	-0.671001521276521	0.502219560401919	0.580825083266972
1356	Fh_8302	10024.6366947467	-0.0575130395716484	0.20228523507576	-0.284316547127667	0.776167806401079	0.822664122008663
1357	Fh_8303	1532.06479081328	-1.4387418322105	0.218859465688997	-6.57381588537262	4.90418679587852e-11	3.48813175071426e-10
1358	Fh_12306	378.614915988966	-0.907357216795327	1.44872255838809	-0.626315378014745	NA	NA
1359	Fh_21863	8743.04508119555	0.0658124670045745	0.197180485446748	0.333767648737979	0.738554897402786	0.791396954843726
1360	Fh_21862	10274.8784429691	-0.660946968935566	0.200980567707212	-3.28861131439549	0.00100682961739124	0.00237170267506862
1361	Fh_21861	10604.8022949843	0.23411941399446	0.184485273744599	1.26904120444093	0.204426368457286	0.271954501329717
1362	Fh_21860	4472.04483374201	0.447752053948246	0.376758379124959	1.18843290224407	0.234662900127271	0.306235144349414
1363	Fh_21867	316.89890801704	7.06015162769074	0.803785969179881	8.78362138480018	1.58293887777019e-18	2.40439886969771e-17
1364	Fh_21866	1406.68949567318	-0.163934248241375	0.150720131711192	-1.08767320184873	0.276739402144991	0.352362368456486
1365	Fh_21865	2723.45635206623	-0.372614384143111	0.189839109491837	-1.96279041310575	0.04967053222821	0.0795540956620506
1366	Fh_21864	1320.29307908828	0.435578673438746	0.152696989241943	2.85256883977318	0.0043367418166713	0.00894725462860493
1367	Fh_21869	32.7892549140771	-3.14967421051166	0.344769521344197	-9.13559353573838	6.50489610644449e-20	1.12987887346536e-18
1368	Fh_21868	1592.65419315002	0.299777201713886	0.104042681469552	2.88129061534823	0.00396050281558728	0.00824595842670766
1369	Fh_13268	738.63947073551	6.93195031580144	0.393580353936854	17.6125414961988	1.9738021736607e-69	4.73251352946404e-67
1370	Fh_15678	238.066242454511	1.6973461347403	0.26272969725136	6.46042739932975	1.04407674937845e-10	7.1200927712132e-10
1371	Fh_19301	1712.82645424154	3.91317699644887	0.38705737253107	10.1100696541693	4.9848822905227e-24	1.215657368473e-22
1372	Fh_12132	154.03458759655	0.741973817526504	0.444956356044349	1.66752043756074	0.095410963989734	0.141653257011379
1373	Fh_12131	289.655101142667	1.08472224243423	0.376752878682658	2.87913458346234	0.00398768121375681	0.00829715827566349
1374	Fh_12876	834.920225922966	0.695399839076627	0.186887726266343	3.72094975400139	0.000198474929196368	0.000536891006804388
1375	Fh_12130	5385.3775358717	1.05814486445474	0.251187649817806	4.21256723896356	2.52484520071134e-05	7.98999674654614e-05
1376	Fh_16514	972.163759379865	1.96359119080313	0.325523899177032	6.03209532623366	1.6184725288353e-09	9.48638627536435e-09
1377	Fh_19305	1382.98855851827	0.42649155844829	0.202900989848758	2.10196884089228	0.0355560053793009	0.0590604932344425
1378	Fh_16517	5091.91249148008	0.137768231914001	0.306745771232561	0.44912838198363	0.653339047358557	0.718367059738735
1379	Fh_12136	20637.7077247026	1.78607846891823	0.368672416625882	4.84462191466494	1.26853006923443e-06	4.95646343682751e-06
1380	Fh_20402	166.023397494824	0.615607038887417	0.402628607362301	1.52896994309565	0.126271895331211	0.180182739569621
1381	Fh_20403	5008.92795919316	0.0950156841208365	0.274006313362481	0.34676457981879	0.728768189108651	0.783265517033198
1382	Fh_20400	3994.81898733498	2.47459627781422	0.349278213256738	7.08488587003639	1.39158939398369e-12	1.18372764929216e-11
1383	Fh_20401	5459.02537134295	-1.00914530026885	0.195233608704968	-5.16891178195573	2.35461003424554e-07	1.02380124499218e-06
1384	Fh_20406	334.141416361671	-0.261821210710618	0.403132638143922	-0.64946666664371	0.516036785181441	0.59340760752263
1385	Fh_20407	10542.9066278786	-0.772791946396914	0.370096220628269	-2.08808386393418	0.0367902703463756	0.0608859750829742
1386	Fh_20404	2578.6422029302	-0.263264150607125	0.189078834670935	-1.39235124367727	0.163816061051435	0.2247674107538
1387	Fh_20405	14303.0979747436	-0.151772899700485	0.221883867080245	-0.68401953552394	0.493962829959666	0.572980802216179
1388	Fh_12872	3142.21412010021	0.206676626076298	0.160003822811523	1.29169805098815	0.196461732700326	0.262511757938899
1389	Fh_20408	100.49723149712	0.735690523960931	0.446537114163713	1.64754619633074	0.0994458290209024	0.146861774322545
1390	Fh_20409	2828.80477664045	-0.31358732328501	0.716314354750681	-0.437778918159691	0.661546554729438	0.725577224641261
1391	Fh_12873	1943.4847469825	0.480074594893247	0.117828279009234	4.07435803128061	4.61414502415178e-05	0.000139693050029046
1392	Fh_17206	40395.555377046	-1.30196709039406	0.384975731279067	-3.38194588544147	0.000719743214863658	0.0017451103087919
1393	Fh_17207	705.462543268179	-0.545442333044537	0.197793918213456	-2.7576294456936	0.00582221562143653	0.0116612492597357
1394	Fh_17204	5685.5287170598	0.635785279218107	0.170463050010002	3.72975421465709	0.000191666643848866	0.000520064277942111
1395	Fh_17205	435.86255801967	-1.15306694587056	0.315508510500318	-3.65463024766615	0.000257552888367577	0.000682313026752394
1396	Fh_17202	1230.60569317474	0.814319473236718	0.245389185963666	3.31848149721355	0.000905083186165151	0.00215258265885482
1397	Fh_17203	1264.84771814155	0.913345676274973	0.153722379807099	5.94152703998663	2.82379146230286e-09	1.6055933059703e-08
1398	Fh_17200	2081.50072088696	0.16255640238748	0.271546995890261	0.598630825778582	0.549419095195286	0.624074510193707
1399	Fh_17201	148.410703343096	0.0567595097539781	0.961150207252769	0.0590537351245154	0.952909308313076	0.964184117719265
1400	Fh_16512	1793.46436414862	0.902687584387332	0.403636678936772	2.23638641256568	0.0253264704024931	0.0437159791546768
1401	Fh_17208	4.55593112468199	-3.24212726162011	1.5754147981672	-2.05795150927358	NA	NA
1402	Fh_17209	37.4475343371337	-2.34287328745895	0.743999882731051	-3.14902373217964	0.00163816891163317	0.00368789254369507
1403	Fh_16155	1248.36462083831	-1.06751134277335	0.237829380437215	-4.48855957498137	7.17063721540575e-06	2.48095344249811e-05
1404	Fh_16154	2651.08624767089	0.517136764264289	0.190626707302724	2.71282430243656	0.00667124676493572	0.0131897993028996
1405	Fh_16157	908.944433926162	-5.54497428213057	1.44622821167096	-3.8340935665499	0.000126028165913121	0.000353747548851327
1406	Fh_16156	2681.31102164543	-0.521875575100514	0.337992056115948	-1.54404686636033	0.12257697936462	0.17559396982519
1407	Fh_16151	380.394848099226	-0.897943129130274	0.257631050045609	-3.48538395884855	0.000491431322039057	0.00122977668424815
1408	Fh_16150	527.462628463775	-0.282605273857864	0.185150362910962	-1.52635549514838	0.126921354896929	0.18098868100054
1409	Fh_16153	1630.29185097135	-0.225916688428596	0.101439485679141	-2.22710798380016	0.0259400577595416	0.0446579104698054
1410	Fh_16152	210.399955006038	1.79594658477776	0.452337195564766	3.97037122391722	7.17607343872021e-05	0.00021069142145842
1411	Fh_16159	2955.74293439158	-1.16311854878188	0.403676362796021	-2.88131447857304	0.00396020294520997	0.00824595842670766
1412	Fh_16158	283.255922806524	-2.5860351610505	1.24365689683884	-2.07937990584361	0.0375824459322578	0.0620249373040896
1413	Fh_5268	52.8141431583926	7.80602450225304	1.10795069795306	7.04546196565848	1.84847199215758e-12	1.54420543662659e-11
1414	Fh_5269	195.496704640232	5.65533061822336	0.797674349809879	7.08977368969088	1.34331489787592e-12	1.14494165132912e-11
1415	Fh_5264	87.2974924022127	-0.773000526203977	0.482868912884575	-1.60084964175102	0.109410225535754	0.159402540525854
1416	Fh_5265	287.643842954486	-2.33460831618171	0.433090369018148	-5.39058008026007	7.02306104558223e-08	3.29149855908681e-07
1417	Fh_5266	166.412525007866	-11.8930310128076	0.759843903659765	-15.6519397675301	3.22245531857995e-55	4.2395944204189e-53
1418	Fh_5267	447.432214099925	0.465780716435906	0.545115837337386	0.854461904300943	0.392849108737765	0.474262099885528
1419	Fh_5260	147.029237637515	3.83099205595337	0.875215830439856	4.37719694127109	1.20215343126352e-05	4.00743844582454e-05
1420	Fh_5261	488.982104857351	-0.305623884548082	0.22488390227963	-1.35902962128457	0.174137202499122	0.236802637869488
1421	Fh_5262	3393.11258013762	-1.69153921234074	0.260011797633037	-6.50562485140797	7.73710925055537e-11	5.37636884677676e-10
1422	Fh_5263	473.489846794038	-0.92789932407047	0.272787845429856	-3.40154203941271	0.000670068216679428	0.0016354866424613
1423	Fh_18099	1703.24839625706	-0.502090662468872	0.190638055671203	-2.63373784788718	0.00844506635858466	0.0163232259044292
1424	Fh_25571	66.4655597097959	-0.93671735260041	0.34677330068118	-2.70123839050002	0.0069081803417413	0.0136204554770499
1425	Fh_25570	2599.97866127043	-0.889888238047972	0.270063679662363	-3.29510521059523	0.000983848371457661	0.00232247239324129
1426	Fh_25573	75.2693970120943	3.16558189778014	0.52124392640382	6.07312956070339	1.25441166025318e-09	7.46507333421373e-09
1427	Fh_25572	2513.06828453387	-2.30406669106921	0.525707699684325	-4.38279046027431	1.17168795808794e-05	3.91554703201069e-05
1428	Fh_25575	2043.30780038785	0.0613852717866316	0.178811781881437	0.343295453692944	0.731376200663719	0.785542009044114
1429	Fh_25574	417.55720986546	0.845456545459445	0.240175930504594	3.52015517826118	0.000431294385913944	0.00109260960507774
1430	Fh_25577	2269.19935158906	0.896682018797537	0.109065511908323	8.22149919904345	2.00974847706613e-16	2.51635418150959e-15
1431	Fh_25576	1308.29894760069	-0.678574032892534	0.192181158892854	-3.53090821598624	0.000414135427218252	0.00105236176557887
1432	Fh_25579	314.274494853043	0.446185359339678	0.273896449203699	1.62902936725495	0.103306802217356	0.151681795392107
1433	Fh_25578	1900.43314470464	0.167538411623738	0.186572803444556	0.897978743582129	0.369196881968519	0.450327866062965
1434	Fh_11318	1160.61772908556	-1.04927274812613	0.274763748560737	-3.818817997725	0.000134092647030759	0.000374743666620275
1435	Fh_11319	1317.66716945128	-1.4976438164787	0.240367717477444	-6.23063626095814	4.6454457025225e-10	2.93110943183017e-09
1436	Fh_11316	1314.86564306947	-1.28280383584391	0.260624947701359	-4.92203009404084	8.56510387846986e-07	3.43232958453834e-06
1437	Fh_11317	911.267005210136	-1.31828474084986	0.246786125985812	-5.34181058835393	9.2022781677551e-08	4.24078402000642e-07
1438	Fh_11314	180.827252808382	-1.10358754823235	0.510164143326731	-2.16320092791305	0.0305257289357438	0.0516036884453419
1439	Fh_11315	677.003896856259	-0.495578058749267	0.163527491923457	-3.03054888765269	0.00244109664763282	0.00530461921861934
1440	Fh_11312	2613.02907510186	9.16457086677395	0.708228717973086	12.9401288513158	2.67181012364093e-38	1.68830760399035e-36
1441	Fh_11313	7.51767556059991	-2.21428059928238	1.86667220987756	-1.18621822704888	0.235536129939849	0.30721843579271
1442	Fh_11310	56.251263979754	-1.98697390066829	0.694765898912259	-2.85991857657254	0.00423749791432948	0.00876435093454715
1443	Fh_11311	732.693694870634	0.489968897524265	0.216573257842554	2.26237025939955	0.0236745368252485	0.0411776435424916
1444	Fh_22710	296.896789351872	3.58488102140407	0.605225543916514	5.92321500213907	3.15707642340064e-09	1.78481259679029e-08
1445	Fh_22711	1762.50533651498	4.47262266293569	0.783482638029389	5.70864298178349	1.13880486804361e-08	5.93219063749418e-08
1446	Fh_22712	63.0341843661385	-0.454485884820568	0.466223431440923	-0.974824202670212	0.329647469492968	0.408970735037579
1447	Fh_22713	19.6894330539356	-1.77414235400571	0.857668916294185	-2.06856319530784	0.038587094659574	0.063499160583154
1448	Fh_22714	2031.94027390665	-0.060120306403199	0.0957918068036825	-0.627614285702019	0.530256647988208	0.606470255634501
1449	Fh_22715	1098.14609061684	0.281095243573862	0.171641132097211	1.63769161936464	0.1014860397365	0.149358900266172
1450	Fh_22716	415.976450906221	3.47116927928832	0.814538403922853	4.26151702924137	2.03043878747323e-05	6.5265455986527e-05
1451	Fh_22717	4.83345232124486	-0.115751809646142	0.724985913121347	-0.159660770714544	0.873148304829857	0.901894703858418
1452	Fh_22718	151.226086309214	-0.215620805779483	0.532657261885501	-0.404802151793122	0.685622946971935	0.746209770259842
1453	Fh_22719	99.7955987318115	-6.25130943803923	0.569327882836827	-10.9801568243776	4.76096590845571e-28	1.58011100105344e-26
1454	Fh_18093	14199.9078432895	0.272577939833643	0.189029886879579	1.44198329869016	0.149307085203836	0.207771385924518
1455	Fh_24718	1480.47334842544	0.688456329270247	0.252549237524012	2.72602814413482	0.0064101532298044	0.0127167090249483
1456	Fh_24719	10.0375672676076	-0.356182120495074	0.608903234833072	-0.584956853764653	0.558576728601437	0.632125539138503
1457	Fh_24712	946.078704937033	0.422494888216009	0.234574322570375	1.8011131124092	0.0716850534201047	0.110045479026615
1458	Fh_24713	5041.2574150048	0.986575347315024	0.26771664429914	3.68514759288798	0.000228570146400374	0.000611211914311194
1459	Fh_24710	1142.64038639098	-1.16957478488635	0.213261236953425	-5.48423521121082	4.15261958830779e-08	2.00972374152115e-07
1460	Fh_24711	1973.04273740691	0.135918451492319	0.231438334469856	0.587277176029031	0.557017567368288	0.630778445854489
1461	Fh_24716	1393.55833858627	0.141281359192913	0.102032211451857	1.38467408657094	0.166152146225512	0.227437483268354
1462	Fh_24717	2058.89506449973	-1.17691044773825	0.358481873432882	-3.2830403291189	0.00102693973109065	0.00241419763595076
1463	Fh_24714	1068.44206388336	1.14655307987707	0.179559712184836	6.3853581960347	1.70996734804013e-10	1.13798216119246e-09
1464	Fh_24715	1200.72103084902	-0.305024098035172	0.179434930970346	-1.69991481806618	0.0891469492418015	0.133467379441817
1465	Fh_10445	22.6987557518612	-6.67523423073667	1.21160499584313	-5.5094145811866	3.60029049561367e-08	1.75633110220515e-07
1466	Fh_10444	22.2452682289736	-1.09202426178176	0.702158802027921	-1.55523830026463	0.119889325756363	0.17238878221497
1467	Fh_10447	467.522012619985	1.36349274521901	0.759692034510423	1.79479668507739	0.0726860991691363	0.111391571726601
1468	Fh_10446	7429.42191760634	0.35458024022366	0.263944287504545	1.34339046916314	0.179145571387266	0.242531906804237
1469	Fh_10441	3748.25983470151	1.38410043331363	0.187794432653822	7.37029534770641	1.70250433198914e-13	1.59933169671115e-12
1470	Fh_10440	1646.92892520131	-0.253619585887161	0.128371636986438	-1.97566683607809	0.0481925233887614	0.0774241197450817
1471	Fh_10443	1053.45406262469	6.1570324601254	0.659528252517051	9.33550979298833	1.00506401190058e-20	1.8711841237525e-19
1472	Fh_10442	2.87927778835975	3.00127126211725	1.25421118643563	2.39295526509105	0.0167132787265671	0.0302106084499457
1473	Fh_20873	4334.73188950732	1.95501384646992	0.744372329874231	2.62639242219044	0.00862952655212935	0.0166415997152574
1474	Fh_20872	1513.38437863173	-0.467918576849915	0.236230206246364	-1.98077368802669	0.0476166587983778	0.0765944812510115
1475	Fh_20871	315.308615175501	-3.69348101604642	0.632616409971303	-5.83842113139931	NA	NA
1476	Fh_20870	283.648541485503	8.47577189368429	1.00662445164585	8.41999405024013	3.76503428854439e-17	5.02821211205655e-16
1477	Fh_10449	28.4562146603316	-9.33264988866559	3.11960161308868	-2.99161593246692	NA	NA
1478	Fh_10448	560.612277489537	0.126848853692853	0.229718104496189	0.55219354160637	0.580815758752433	0.652429103322985
1479	Fh_20875	43.7936978775814	1.61763183007643	0.339371150799301	4.7665566924782	1.87401016144936e-06	7.13955014730968e-06
1480	Fh_20874	663.161419217863	0.433303775677279	0.187886133638673	2.30620412100541	0.0210992294291287	0.0371667169519894
1481	Fh_15549	1722.87301125835	0.217723845975406	0.111526009205782	1.95222484446361	0.0509115157567537	0.0812829010355041
1482	Fh_15548	24.5772049332185	-1.36537301586573	0.540510637143362	-2.526079825333	0.0115343269818782	0.0215884700313771
1483	Fh_15547	40.5455089535431	-3.03504481641163	0.682450860749927	-4.44727231067817	8.69675622468513e-06	2.97011822343314e-05
1484	Fh_15546	36.76472606083	-3.08501103766201	0.431913726940186	-7.14265568616493	9.15447364990772e-13	7.94512927903866e-12
1485	Fh_15545	642.117955356875	0.748832337739794	0.368795930697999	2.03047885133255	0.0423078887509423	0.0688973521585264
1486	Fh_15544	3921.79621618321	0.836623692395613	0.451058440920952	1.85480110002471	0.0636246349150446	0.0990166823624791
1487	Fh_15543	3056.08118355619	0.130850162218023	0.168381249059046	0.777106494631939	0.437095942549308	0.518049358130947
1488	Fh_15542	236.399739427316	-5.49547462038268	0.952123897373355	-5.77180620667454	7.84262832936078e-09	4.18997563077365e-08
1489	Fh_15541	32.7794832390573	-0.407988879015222	0.45895030386612	-0.88896090835629	0.374024089294414	0.455393100035508
1490	Fh_15540	1952.20586713243	0.566413180896011	0.103291264273958	5.48365038299583	4.16637783467614e-08	2.01600194923833e-07
1491	Fh_17941	4356.86707121835	-2.35268900601502	0.21868895930461	-10.7581517306412	5.42472375512169e-27	1.67676250527286e-25
1492	Fh_17940	33.3711952015409	-2.24847196660365	0.472312037967848	-4.76056459682424	1.9305213055095e-06	7.33958566876795e-06
1493	Fh_17943	12200.3281979717	-0.0311211245665907	0.201603528998047	-0.154367955368937	0.877319618685684	0.905238697063495
1494	Fh_17942	425.829172517588	-0.181756407561054	0.129703866577597	-1.40131834429404	0.161118897981249	0.221629320642286
1495	Fh_17945	3908.1648609474	-2.11056431480026	0.453903547985778	-4.6498079254194	3.32244298802618e-06	1.21498768819748e-05
1496	Fh_17944	1868.30403788028	0.146124922700969	0.197326540178911	0.740523411440147	0.458982460998392	0.53930544274589
1497	Fh_17947	400.708736348802	0.101343719773813	0.306223437112485	0.330946973652399	0.740684539443644	0.793082715335004
1498	Fh_17946	2756.86697267047	-0.164309368626629	0.19674404724102	-0.835142770166471	0.403637327798824	0.485344752750226
1499	Fh_17949	47.5839046310633	-2.31099394516171	0.318291845442807	-7.26061310790624	3.85339667530283e-13	3.50066896972004e-12
1500	Fh_17948	818.4338045768	0.236416847910521	0.273683269333372	0.86383376114432	0.387679218615328	0.469124586273111
1501	Fh_2597	2544.84082850165	0.394383597440709	0.106519682624652	3.70244810839718	0.00021352904383642	0.000574203201955827
1502	Fh_2596	15347.9376043881	0.464691295853436	0.22274666054531	2.08618748633904	0.0369616433182836	0.0611380373520674
1503	Fh_10999	875.866379818688	0.435509977001036	0.17929317338538	2.42903825493084	0.0151389348773112	0.027613890812472
1504	Fh_10998	4913.12566162128	-0.227626293863617	0.388356169781153	-0.586127662119774	0.557789728456213	0.631349983291168
1505	Fh_10997	730.002608803167	-0.596908341970461	0.304471654569556	-1.9604726187544	0.0499405753035404	0.0799367019847972
1506	Fh_10996	198.125389418873	3.84094007557817	0.334426717560117	11.4851471903937	1.56668412635802e-30	6.15517324069144e-29
1507	Fh_10995	1202.2275243276	0.86477848106526	0.119953023700482	7.20930956458903	5.62362842197764e-13	5.00257237052137e-12
1508	Fh_10994	28.542785983878	-0.166763222939974	2.53847538938302	-0.0656942445207262	0.947621254723439	0.960007237795365
1509	Fh_10993	190.533883575403	4.06213922970739	0.511895143411864	7.93549085586664	2.09664439781468e-15	2.38217059459413e-14
1510	Fh_10992	190.479842272414	4.06166793453937	0.511784707186576	7.93628234197833	2.08331468409039e-15	2.36867532634101e-14
1511	Fh_10991	15.8386404554146	3.55803678077686	0.591425729787829	6.0160331239787	1.78743011846226e-09	1.03983037843876e-08
1512	Fh_10990	29.9436165321472	6.9926204283251	0.987505345318186	7.08109628112645	1.43018488444456e-12	1.21293861852645e-11
1513	Fh_13885	13.9296370553575	0.910493720291944	0.636110056422974	1.43134621296809	0.152331015480276	0.21120871475137
1514	Fh_13886	107.431084661898	-1.55268116001387	0.346198285826177	-4.48494756786133	7.2931866389934e-06	2.51961625671123e-05
1515	Fh_13887	2412.41968981422	-0.103793317761571	0.166232955886126	-0.624384720877325	0.532374956912128	0.608377706885552
1516	Fh_12591	191.934841086482	6.39039037132762	0.768374386315279	8.31676652051429	9.03955789698638e-17	1.17067066051078e-15
1517	Fh_12590	1007.61909186889	0.655405150220358	0.121385290602202	5.39937868063621	6.68720875516389e-08	3.13983053831863e-07
1518	Fh_12593	1784.41822652274	-0.0527631413578483	0.167181014483988	-0.315604864109148	0.752302445233611	0.802584148836824
1519	Fh_12592	1037.64047662826	0.161891769509089	0.165030905726789	0.980978494883276	0.326603346593204	0.405802443667602
1520	Fh_12595	2042.03464871193	0.976663607936104	0.451919110795108	2.16114694998793	0.0306839898244094	0.0518302448607601
1521	Fh_12594	1683.91432340377	0.47967538128011	0.0801200987897446	5.98695444121829	2.13806639066489e-09	1.23652148901055e-08
1522	Fh_12597	2715.15053385827	0.152235959822638	0.223592278160124	0.68086412051142	0.495957472845942	0.575060515495916
1523	Fh_12596	409.548000948266	6.54899971189273	0.742906667600079	8.81537344798497	1.19286773530528e-18	1.84244562006363e-17
1524	Fh_12599	476.929792796924	0.110409661665589	0.2460900243705	0.448655576137299	0.653680135685432	0.718608385011345
1525	Fh_1957	38.743840669001	-0.720787162625079	0.216605337368572	-3.3276519008329	0.000875812273727485	0.00208838775745688
1526	Fh_1955	1010.69224945716	1.90153293386236	0.385387536687735	4.93407999180603	8.05294335688549e-07	3.23872490705279e-06
1527	Fh_1952	304.045444166958	-2.4940842476431	0.577756044997542	-4.31684665048154	1.582740347042e-05	5.17791425699597e-05
1528	Fh_1953	4273.33986618268	0.157659409772604	0.199054521782519	0.792041338025254	0.42833657307043	0.50962179576691
1529	Fh_1950	459.709546168579	-0.19302509263371	0.266448366532874	-0.724437140093688	0.468797405466101	0.548827116785289
1530	Fh_1951	2713.70628108559	-1.59611470477188	0.197105775473483	-8.09775716078198	5.59816759051282e-16	6.72697843253425e-15
1531	Fh_19103	612.561985941339	-1.73193547277701	0.293619932419055	-5.89856233024805	3.66682448983123e-09	2.05532843099454e-08
1532	Fh_19102	4.74991901576927	4.28930917597757	1.17843220244496	3.63984382561702	0.000272803449924849	0.000719298305017677
1533	Fh_19101	5.67595895696278	4.53922252029407	1.05137375628342	4.31742041606603	1.57863299303711e-05	5.16645355738834e-05
1534	Fh_19100	22.7811451301646	3.88459966952596	0.705664365223806	5.50488286069814	3.6941381374913e-08	1.79903405310059e-07
1535	Fh_19107	581.012905955681	0.163331867431838	0.186084349797814	0.877730274519605	0.380090110980813	0.461464757806671
1536	Fh_19106	7.06815628427148	3.90844072706934	0.885292355950179	4.41485877608696	1.0107595335621e-05	3.4115295136871e-05
1537	Fh_19105	4074.64345635929	0.568433589622147	0.336837362561591	1.68756097987262	0.0914955348900818	0.136495781101648
1538	Fh_19104	2.58586939194495	3.38785114550897	1.2995827087981	2.60687613229494	0.00913724077609753	0.0175447879732641
1539	Fh_19109	564.610889069582	-0.446192401187263	0.407493564062877	-1.09496797136755	0.273530668531101	0.348778792304443
1540	Fh_19108	66.9562109825501	-0.494796438689105	0.350960490714484	-1.40983515746117	0.158588362775304	0.218647057555912
1541	Fh_18856	13579.2141064545	-0.196230888429353	0.230308258822592	-0.852035829859278	0.394194205914846	0.475639749447154
1542	Fh_18857	1504.2402967145	0.396439966587956	0.18402664812139	2.15425304234445	0.0312203332096578	0.0526530139688253
1543	Fh_18854	36.7135312767384	1.50972158717152	0.3840420282163	3.9311363763583	8.45452944312451e-05	0.000244726337429041
1544	Fh_18855	3009.16361198585	0.330675870832066	0.21019113838615	1.57321509065986	0.115669022216334	0.167163630292927
1545	Fh_18852	7544.01386528813	0.470700519949556	0.227666802052647	2.0674973940237	0.0386873095041705	0.0636355020407447
1546	Fh_18853	316.49561376316	2.25153165578042	0.603734582428132	3.72934021225866	0.000191981801999061	0.000520754190133845
1547	Fh_18850	1179.76072463013	-0.89309399198158	0.17994245033918	-4.96322013120393	6.93339227310331e-07	2.81851020070457e-06
1548	Fh_18851	226.849827720502	-1.56574035006794	0.513674603816175	-3.04811711234269	0.00230280163575801	0.00503265831547592
1549	Fh_18858	826.182832820868	-0.90419969741013	0.184244078356124	-4.90761877113038	9.21888281427975e-07	3.67651855433463e-06
1550	Fh_18859	208.193568670469	-0.0731423341452116	0.323769375633972	-0.225908747552149	0.821272394126584	0.859849137745573
1551	Fh_8142	2951.99571542832	0.341311833149566	0.207397393489395	1.64569008031925	0.0998275823496893	0.14727295141928
1552	Fh_8143	139.745958734882	-11.6653965582859	0.681406605366332	-17.1195824437516	1.06033169343459e-65	2.1252194996144e-63
1553	Fh_8140	4420.71283193258	1.01793737771969	0.173430517601295	5.86942478059056	4.37309698297711e-09	2.42786849379523e-08
1554	Fh_8141	459.949604461794	0.130778765941197	0.193805472178832	0.674793980123132	0.49980666555272	0.578608366263031
1555	Fh_8146	1088.43156986565	4.06085104724358	0.579502439708832	7.00747877659312	2.42650811201403e-12	2.00360687524043e-11
1556	Fh_8147	13.2980106742443	-0.92632225748997	0.592078658689755	-1.56452566545783	0.11769417046203	0.169699899035146
1557	Fh_8144	397.815211544718	1.41353839247921	0.83856451778138	1.68566444501976	0.0918604487922705	0.137008302643201
1558	Fh_8145	27.6126777914608	-1.48732381436579	0.606893308728775	-2.45071710789036	0.0142571954046571	0.0261674308274773
1559	Fh_8148	702.751275518735	-2.24441860757626	0.302541216228177	-7.41855485198922	1.18405139766179e-13	1.13261888915038e-12
1560	Fh_8149	497.326164414542	0.1065059610759	0.160384478143389	0.664066512600302	0.506647741929246	0.585050462954294
1561	Fh_4821	147.191742401021	2.39167122725655	0.721220079345107	3.31614620245774	0.000912680682226955	0.0021686415580747
1562	Fh_9816	1177.57474958493	0.211600168650173	0.145363580434398	1.45566150763373	0.145486215699286	0.20317069641093
1563	Fh_4823	1.2648921456942	-5.08727381276379	3.14957437075512	-1.61522580955727	NA	NA
1564	Fh_4822	6200.40879978764	-0.134364372138494	0.328201817476611	-0.409395576086563	0.682249385675998	0.743421168430076
1565	Fh_9813	4431.00297183085	2.18785247859435	0.778298085145514	2.81107267299174	0.00493766318762275	0.0100568235216308
1566	Fh_4824	3451.98688696736	-0.239432237541634	0.393061424283769	-0.609147127520652	0.542426922256831	0.617745935566165
1567	Fh_4827	60.0982183998119	-0.128369975725645	0.545510147180613	-0.235320967701712	0.813959622136833	0.853656042266391
1568	Fh_9810	11.7923367929226	-5.85098773593757	0.852345020976604	-6.86457665844472	6.6688721784858e-12	5.27404179220263e-11
1569	Fh_4829	72.0432791607067	-0.199742715066344	0.22427396819439	-0.890619257662645	0.373133464332736	0.454438121407849
1570	Fh_4828	76.048562052508	0.900499045277118	1.57627313670552	0.571283633723024	0.567807393949316	0.640649955658796
1571	Fh_9819	1.99073523224101	3.03076155014299	1.48719341926935	2.03790677854935	0.0415592565713192	0.0678116598191944
1572	Fh_9818	2382.92337660429	1.46381521165107	0.313857983679004	4.66394129756527	3.10209906381625e-06	1.13985035064746e-05
1573	Fh_2791	4361.53534159978	-16.6075866096194	1.14521856577857	-14.5016742706479	1.18230471710884e-47	1.17112075356862e-45
1574	Fh_2790	2611.12698131858	0.787780248131578	0.254551791327104	3.09477393195503	0.00196962959646419	0.00436627039637853
1575	Fh_2793	441.586062407143	0.136316161322959	0.169833167023401	0.802647466994339	0.422178524538037	0.503672956268202
1576	Fh_2792	22740.1533758535	-0.278868083053363	0.1707605592803	-1.63309422403335	0.102449181207594	0.150594954671451
1577	Fh_2795	11970.4099055971	-0.703162734395227	0.179720999427478	-3.91252406026693	9.13364347852674e-05	0.000262371093317214
1578	Fh_2794	1039.75643996514	-1.20219926425587	0.214306993561717	-5.60970617092652	2.02670420855873e-08	1.02171539537383e-07
1579	Fh_2797	3756.47609582717	-0.422121722762641	0.156690167206198	-2.69398986732299	0.00706023110324519	0.0139001555761322
1580	Fh_2796	1765.43062015638	0.01820048590263	0.235039383089458	0.0774358988838171	0.938276783327456	0.952873520555217
1581	Fh_2799	123.777297910769	-2.86980540813377	0.392261356657958	-7.31605435871718	2.55368251139875e-13	2.3591906672645e-12
1582	Fh_2798	4197.0781215258	-1.21255096944317	0.424193219892869	-2.85848738871735	0.00425666028429203	0.00879830966754045
1583	Fh_3446	17.907686516844	-2.79063571201944	0.639438799670531	-4.36419515590437	1.27591636315462e-05	4.23626689487924e-05
1584	Fh_8495	39141.8423346537	2.967235926222	0.619088908330488	4.7929075877386	1.6438135599554e-06	6.32548925763547e-06
1585	Fh_8496	624.749314081971	-0.793923954481041	0.2042454553698	-3.88710707439531	0.000101446012884801	0.00028904902938245
1586	Fh_3445	2129.43420164852	-0.453684577873946	0.313245657548081	-1.44833477158197	0.147523447565464	0.2056686255457
1587	Fh_3442	3.18050661672995	-0.420370133535102	1.16435599701725	-0.361032308513867	0.718075294926904	0.774203801099967
1588	Fh_8491	13727.1557600718	4.9496090355883	0.856041005799285	5.7819765666095	7.38279938755579e-09	3.96329186624281e-08
1589	Fh_8492	2.73165333011318	-1.52362613621821	0.68002080764766	-2.24055811099187	0.0250547126508211	0.043302253641661
1590	Fh_3441	1660.57542340831	1.02009318042223	0.148955193898157	6.84832232919441	7.47210585240773e-12	5.88207657697209e-11
1591	Fh_8498	658.71099489832	-2.78599506641027	0.350217342922949	-7.95504598132715	1.79064992720361e-15	2.04902425880502e-14
1592	Fh_8499	5269.90986476592	1.09878574869869	0.41312441031643	2.65969698536352	0.00782109800497365	0.0152354038965527
1593	Fh_25728	2626.26193451046	-1.15048622346575	0.234049293670971	-4.91557229428392	8.85234748892336e-07	3.53969723859615e-06
1594	Fh_3449	39.2761598474415	-2.43241601807459	0.562362989876057	-4.32534868379352	1.52290777711209e-05	4.99746725784224e-05
1595	Fh_4799	8568.66203019078	0.592173652712028	0.388307532337052	1.52501201598639	0.127256100618627	0.181360786449219
1596	Fh_4798	1328.86554246326	0.110976974550985	0.171174673953232	0.648325900017813	0.516774185720582	0.594059675750951
1597	Fh_4793	420.941173877946	2.49295255095038	0.294877513802828	8.45419685889412	2.81014862700116e-17	3.79643828466113e-16
1598	Fh_4792	1549.88508114463	0.589046279940121	0.251507441352994	2.34206302911486	0.0191774759727691	0.0341784054242023
1599	Fh_4791	3915.72147796379	-0.285700096112919	0.105335905283407	-2.71227645829066	0.00668228356097682	0.0132106022005749
1600	Fh_4790	542.8500610929	-0.345825340835791	0.239666049328467	-1.44294672443084	0.149035479486298	0.207449689448266
1601	Fh_4797	1691.56324858458	-5.16727370061259	0.596759458317796	-8.65888865034264	4.76385886173788e-18	6.9010050309365e-17
1602	Fh_4796	1340.33867006582	0.219497060206376	0.169280402914696	1.29664778927178	0.194752401358478	0.260539857999256
1603	Fh_4795	3168.95815764361	0.338804190185698	0.163151808205836	2.07661927815263	0.0378367121719823	0.0624044262791518
1604	Fh_4794	316.574849956298	-1.00226830291722	0.226887470221302	-4.41746872112253	9.98635164510355e-06	3.37419422979981e-05
1605	Fh_24851	4784.47402589852	-0.200699968770868	0.1753479767923	-1.14458103505008	0.252382752071947	0.325599760862158
1606	Fh_1178	1749.95238066289	-1.2013309129691	0.199477825182024	-6.02237823614171	1.71872663847165e-09	1.0014520079489e-08
1607	Fh_1179	3526.89496409898	-2.47217065308821	0.431545238351552	-5.72864773698254	1.0123436619714e-08	5.31444171227261e-08
1608	Fh_9367	3.18097922190136	0.477334392902287	1.16777460740513	0.40875558508928	0.682719037362465	0.743774975732899
1609	Fh_9366	2005.05321192078	0.617905879145573	0.367716472498084	1.68038672553293	0.0928820970917902	0.138306936031684
1610	Fh_9361	3406.10631339095	8.30093318257859	0.674183768218051	12.3125675429994	7.75172749117478e-35	4.00948727391308e-33
1611	Fh_9360	183.45174374478	-4.0754476756309	0.561831736877639	-7.2538580648364	4.05064594504846e-13	3.66946757486646e-12
1612	Fh_9363	2064.71761778518	-1.96384662789369	0.335948341421579	-5.84568037926189	5.0450191558947e-09	2.77806324199353e-08
1613	Fh_9362	2393.34268116975	1.560243138325	0.200169557565557	7.79460751824863	6.46089804350122e-15	6.99090423053664e-14
1614	Fh_1170	26266.1673810018	7.33434425679519	1.24326640314447	5.8992539637886	3.65148826808045e-09	2.04807458499353e-08
1615	Fh_1171	2402.2073370797	-0.15920159977802	0.32108285767619	-0.495827154804303	0.620016364452059	0.688028021541484
1616	Fh_1172	680.33306651125	-1.8457263095808	3.06063964560457	-0.603052473763606	0.54647378171411	0.621527014668418
1617	Fh_1173	1310.54292667512	0.0941261219557004	0.205486663684611	0.458064383682674	0.646906186149269	0.712744911605077
1618	Fh_1174	1844.31968115761	0.593468355238394	0.148879486742836	3.9862332160206	6.71305305448767e-05	0.000197776040552229
1619	Fh_1175	1666.68425757385	0.584762535423498	0.127531367005921	4.58524478449565	4.53454863888189e-06	1.61912102060563e-05
1620	Fh_1176	4818.20851967065	-0.281206884594514	0.229085521683856	-1.22751923616799	0.219627496353044	0.289351585217344
1621	Fh_1177	16.3034401050783	0.782892511983802	0.406244066292907	1.92714817751782	0.0539611661295085	0.0856613895831039
1622	Fh_12760	1773.24099357712	1.87845052097154	0.2997730860794	6.26624139457936	3.69866823166275e-10	2.36927174739845e-09
1623	Fh_18342	6907.8852453312	0.105529468542209	0.130280690984576	0.810016186932128	0.41793087256253	0.49946506431228
1624	Fh_24461	124.922001173552	0.234664694129847	0.527775863273589	0.444629454394357	0.656587558053304	0.721310058744381
1625	Fh_24462	2178.68581485907	-0.443807514823722	0.131459313900335	-3.37600662635583	0.00073546147906707	0.00177952129071637
1626	Fh_18341	455.793422374786	-1.54527315897463	0.619275794083104	-2.49529074725512	0.0125853960708759	0.0233648119399611
1627	Fh_18346	10.9506586034557	-1.36389470846782	0.389110513343053	-3.50516026089832	0.000456332502456824	0.00115081198766635
1628	Fh_18347	17.50081267736	-1.9768844272236	0.745253413517192	-2.65263384422995	0.00798664564854971	0.015523705895412
1629	Fh_19932	1028.93724074984	0.448819759306259	0.227994664590115	1.96855378222617	0.0490043543544177	0.0786196429843403
1630	Fh_5463	43.9790840732865	-0.95905851443251	0.30091271250117	-3.18716516314936	0.00143674705492446	0.00327322135637039
1631	Fh_19930	1455.88924692918	0.352873266240202	0.168382003810365	2.09567090457965	0.0361113945824669	0.0598822201546886
1632	Fh_19931	479.73063019191	0.152660156525479	0.196995857163514	0.774940949132576	0.438374553704229	0.51927690346671
1633	Fh_5466	636.946627309541	0.0991597217077115	0.1147412264918	0.864203083229183	0.387476338781739	0.468923320507831
1634	Fh_19937	794.91515700132	0.601426151703106	0.462006610705338	1.30176958027704	0.19299516560528	0.25863408763077
1635	Fh_5464	95.9628892537283	2.81088571740049	0.282320913965736	9.95634959492105	2.36590680003335e-23	5.49297185111816e-22
1636	Fh_19935	390.345276202679	0.0943423465990422	0.172599939789179	0.546595478041743	0.584656676435118	0.655681370604256
1637	Fh_19938	573.391794059741	-0.257028594842494	0.252899241622914	-1.01632805694901	0.309473192178363	0.387199938811797
1638	Fh_19939	599.342470880905	3.43086274287487	0.325138632840301	10.5519996590501	4.97273210342524e-26	1.41593165497641e-24
1639	Fh_22252	144.136767872554	-1.28607519866681	0.384915574198564	-3.34118774316824	0.00083420793119904	0.00199734992766322
1640	Fh_22593	1.83551043316102	2.91452673963497	1.89552329261499	1.53758423913336	0.124150303526231	0.177491002338559
1641	Fh_8809	725.900766669754	-0.00534590802878029	0.250960631830662	-0.0213017794455805	0.983004924369832	0.987315167940651
1642	Fh_8808	297.526698612911	0.405859209423161	0.141951075529981	2.85914853344976	0.00424779838165323	0.00878282297560554
1643	Fh_8807	3554.7945152091	4.89816769863275	0.390563332904995	12.5412891737695	4.43717843330391e-36	2.46397863000891e-34
1644	Fh_8806	949.533666688094	2.20857038203179	0.571274005608845	3.86604389548228	0.000110615037533966	0.000313329887151806
1645	Fh_8805	481.189177608186	0.605872302069996	0.203569950302679	2.97623642963586	0.00291809796904122	0.00624021033556327
1646	Fh_8804	277.215334438071	0.208918274947255	0.323912766484554	0.644983145353173	0.518938108243375	0.595707245925917
1647	Fh_8803	2026.90010139943	2.07861592412558	0.24941340818677	8.33401836427751	7.81437969939844e-17	1.01610700044636e-15
1648	Fh_8802	15.7228272740566	-0.760976536046447	0.473077793685127	-1.60856532731896	0.107711420909977	0.157248990123795
1649	Fh_8801	1458.89865689192	0.45093093524021	0.418164905547964	1.07835671826479	0.280874594435373	0.356812959655335
1650	Fh_8800	1051.07689025781	-0.120458029036774	0.215677375645569	-0.558510268757755	0.576495994426854	0.648456889557214
1651	Fh_4332	11.9882361448407	0.608647046775654	0.485376770638114	1.25396822343904	0.209853555596101	0.278289722362141
1652	Fh_4338	17.9299944706024	3.85127531166463	0.834312745201948	4.6161050922606	3.91008997201763e-06	1.41206866880789e-05
1653	Fh_370	178.902930709667	0.398822334356846	0.285766660048017	1.39562233848354	0.162828251920263	0.223657804699378
1654	Fh_371	191.410277062047	-1.39376573653119	0.136363686041682	-10.2209450110139	1.59775572961613e-24	4.02261268334659e-23
1655	Fh_372	144.426204558225	-0.302801973176668	0.295417712119869	-1.02499599974494	0.305365075172109	0.382993938085576
1656	Fh_373	820.605013801522	-0.483491832822795	0.188917605027109	-2.55927356666106	0.0104891162969699	0.019845005796369
1657	Fh_374	48.5511336730435	-1.19200904953041	0.429578630916869	-2.77483320570731	0.00552300251541131	0.0111201247475182
1658	Fh_375	2029.40757444679	-1.30764950780795	0.272477976549525	-4.79910165352493	1.59378890821096e-06	6.14774536763678e-06
1659	Fh_376	58.5228830604173	-0.498349890203265	0.313709893623959	-1.58856924927153	0.112157675288666	0.162850481607943
1660	Fh_377	5.91637763787356	4.63867515338077	1.23441930640275	3.75777916735477	0.000171428066030819	0.0004694190451511
1661	Fh_378	70.605949753273	-0.914966810436101	0.442217177220936	-2.06904402987262	0.0385419551568057	0.0634370860042246
1662	Fh_379	86.2973311546148	0.00981494141695266	0.342824624082102	0.0286296278840289	0.977159982130482	0.982444618942568
1663	Fh_14966	456.675664885344	0.679830108230103	0.346148805995466	1.96398224247813	0.0495321512526867	0.0793671438628241
1664	Fh_14967	271.781031203897	0.606276159981849	0.361744194613725	1.67598034469976	0.093742042653356	0.139506473941171
1665	Fh_14964	2031.2743959751	4.20147388906437	0.372730199393358	11.2721585101034	1.80099757863412e-29	6.60065612569404e-28
1666	Fh_14965	2882.40525000532	0.363637499610562	0.210845023687428	1.7246672141034	0.0845874627929897	0.127382681260516
1667	Fh_14962	211.697613675591	0.427846857052985	0.518022802873741	0.825922825558058	0.408847871534647	0.490538049247038
1668	Fh_14963	30.5518425850163	0.42157122903848	0.55766666068455	0.755955589170403	0.449675823105538	0.530428805885779
1669	Fh_14960	425.329240160911	-0.289980914014793	0.245614219747239	-1.18063569085378	0.237747478797582	0.309567658151143
1670	Fh_14961	266.921105252642	0.323634517665666	0.175776215735556	1.84117354166137	0.0655961313347983	0.101770001777591
1671	Fh_14968	2109.53664684149	-0.511449089807586	0.147428591823391	-3.46913094320447	0.000522144898279654	0.00130042009177405
1672	Fh_14969	1468.21852442216	-5.8078500138461	0.369919192723104	-15.7003208487035	1.50479065249454e-55	2.03186337840776e-53
1673	Fh_13996	3852.59417351868	0.866144484302451	0.268126006997874	3.2303635667439	0.00123632894513145	0.00285850929049634
1674	Fh_13997	1053.83211590083	-0.670677335195951	0.25688906144947	-2.61076641960434	0.00903395740607325	0.0173529632564248
1675	Fh_13994	560.418199972595	-1.07799726748799	0.183132668168331	-5.886428010196	3.94631532392308e-09	2.2038032136536e-08
1676	Fh_13995	576.632951997266	-1.53771697981808	0.776256842315221	-1.98093839048397	0.0475981831440464	0.0765695628643409
1677	Fh_13992	333.828984104322	2.47150434645579	0.357864406917172	6.90625918276308	4.97600505989613e-12	3.9893565566136e-11
1678	Fh_17430	18.5024065090555	-0.237990435309249	1.34235335925016	-0.177293432961787	0.85927790882288	0.890230373979364
1679	Fh_17433	560.34596819633	-0.359034605382681	0.349083496293677	-1.02850638656556	0.303711688181432	0.381162477267129
1680	Fh_13991	17.4637971041019	1.45728216019352	0.70817355663998	2.05780369307742	0.0396089814231212	0.0650264553919609
1681	Fh_17439	384.84111859068	0.341568995064999	0.398760891067234	0.856575964987017	0.391679273557342	0.47311699058871
1682	Fh_17438	2180.14467066632	0.323887233336621	0.16309903650214	1.98583167799628	0.0470520170523043	0.0757812478797707
1683	Fh_13998	4391.2428887684	0.710660621280086	0.164698213708283	4.31492610198446	1.59656301756646e-05	5.22047211517557e-05
1684	Fh_13999	1010.32160728258	0.0325909857030937	0.165040920690647	0.197472151553144	0.843458072186918	0.877241530869396
1685	Fh_15677	1485.63366617571	-0.21579502879871	0.136089599933027	-1.58568346813355	0.112811131180737	0.16362938689723
1686	Fh_11879	463.194652363616	0.499072190718896	0.140042765181815	3.56371277067373	0.000365646050688133	0.000939191973408495
1687	Fh_11878	1677.47099611656	-2.21936635817186	0.316864163567545	-7.00415702799651	2.48477307639011e-12	2.04973804742085e-11
1688	Fh_11877	380.124301514818	-9.65840807320147	1.18410889020934	-8.15668909596141	3.44333235363576e-16	4.22067326959032e-15
1689	Fh_11876	60.0452198844285	4.71197956616412	0.812097264722031	5.80223548441203	6.54365733932629e-09	3.54172002194971e-08
1690	Fh_11875	61.5065223266229	-1.94144856204272	0.484720926236012	-4.00529140988112	6.19410722836392e-05	0.000183710775657429
1691	Fh_11874	823.340816268834	4.89792529598416	0.59847120706197	8.18406171957576	2.74433408987283e-16	3.3881564521505e-15
1692	Fh_11873	23.7376025771321	21.5792750973861	2.74204540174196	7.86977308387282	3.55285074503914e-15	3.94069977794981e-14
1693	Fh_11872	7.77187410722464	3.7560913643379	1.08977937946712	3.4466529970264	0.000567577084501947	0.00140416490866899
1694	Fh_11871	4290.296106141	0.252384474518742	0.237743741682214	1.06158199047821	0.288425493149287	0.36488761905148
1695	Fh_11870	6472.0550850343	-0.273846675813807	0.204872441095284	-1.33666917009323	0.181330649628299	0.245179604522716
1696	Fh_22031	422.438083462657	-0.447146755985453	0.296235156245244	-1.50943176918297	0.131188479520425	0.186008646075854
1697	Fh_22030	1434.37974150763	0.327541459527935	0.118334226749407	2.7679350981146	0.00564126885839933	0.0113334010676189
1698	Fh_22033	982.768339230415	-3.29052146149795	0.260019032945243	-12.6549253884461	1.05075352188889e-36	6.04418870046175e-35
1699	Fh_22032	3624.56816967105	-1.50371701546301	0.369118036040294	-4.07381072893134	4.62500733036578e-05	0.000139972352318667
1700	Fh_22035	438.649115460388	2.05666233958299	0.308805112626726	6.66006570321594	2.73705197942501e-11	2.01547269036018e-10
1701	Fh_22034	1320.22901724436	1.25362960847077	0.354753960189684	3.53380018027273	0.00040963063940074	0.0010418433680803
1702	Fh_22037	5322.97378133591	-1.04479743954369	0.303184885447981	-3.44607363259523	0.000568795352827336	0.00140704317585434
1703	Fh_22036	906.920627868008	-1.18383898360526	0.217922885288053	-5.43237568665838	5.56086921883583e-08	2.63704435876586e-07
1704	Fh_22039	5525.27969715581	0.947978321236951	0.19952601290081	4.7511515288396	2.02261486342134e-06	7.66481928053797e-06
1705	Fh_22038	353.585456449441	0.873431089839716	0.230938178121754	3.78209916153071	0.000155511385142952	0.000429482456681448
1706	Fh_23340	3014.95517899647	-0.156315116025621	0.128528937051922	-1.21618617263188	0.223914009857754	0.294092762141028
1707	Fh_23341	14.1267749591598	-4.0675828314347	0.687252687490833	-5.91861320511599	3.24667500664078e-09	1.83344590128482e-08
1708	Fh_23342	3920.66590411283	0.801121368652355	0.229195934451871	3.49535593014885	0.000473429960929319	0.00118855520575807
1709	Fh_23343	2196.2358089152	-4.68925845300315	0.431932046628924	-10.8564726549029	1.85787595099558e-27	5.95053776813879e-26
1710	Fh_23344	2986.20162502284	0.457403650224366	0.185456043160613	2.46637231350953	0.0136489381672878	0.0251427808344775
1711	Fh_23345	4784.29328421342	0.313741784376825	0.161467783772619	1.94306119181422	0.0520087652828529	0.082838819974644
1712	Fh_16479	354.06973517123	-7.54315458038419	1.24357265787965	-6.06571279336875	1.3136970682425e-09	7.7925776383263e-09
1713	Fh_16476	1246.50063128732	0.0694555573483707	0.286724099938575	0.242238295850436	0.808595522714144	0.849314969712646
1714	Fh_16477	10599.7661452373	5.09200865935135	0.661938335116316	7.69257253918763	1.44205672501482e-14	1.50635037786055e-13
1715	Fh_16474	13824.4148302875	-0.315884042616431	0.293810468950854	-1.07512861520693	0.282317149667007	0.358255254226991
1716	Fh_16475	1106.8988210512	-0.732082969419867	0.179094029172546	-4.08770171067262	4.35667825365622e-05	0.000132413909012617
1717	Fh_16472	31.5175345234001	-0.927326818785823	0.475927843764613	-1.94846095040505	0.0513598329255444	0.0819120050792516
1718	Fh_16473	676.242167032741	0.45737145943604	0.18761576848032	2.43780926912876	0.014776568227915	0.0270105349403035
1719	Fh_16470	170.982772513669	-0.652867813728061	0.48094012903635	-1.35748251042432	0.1746279469231	0.237380383527374
1720	Fh_16471	1350.64114977074	0.815388280852301	0.203142390837344	4.01387557511412	5.97298408308816e-05	0.000177624790369337
1721	Fh_11299	23.2147225657292	0.95633769009471	0.336753764753218	2.83987230490367	0.00451315960141525	0.00927765301076189
1722	Fh_11298	4.57415537631862	4.27072674289148	3.17477653362179	1.34520546490856	0.178558891902223	0.2419199894367
1723	Fh_11293	2523.80511729364	-0.534165942085562	0.281756669745567	-1.89584133915242	0.057981027680538	0.0912131018606942
1724	Fh_11292	635.573286767296	-1.36232720518693	0.192565129030649	-7.07463086408598	1.4984709969735e-12	1.26374994830227e-11
1725	Fh_11291	887.697035792111	-0.635637518982266	0.420030122955381	-1.51331412735317	0.130199885864777	0.184770332551214
1726	Fh_11290	310.269166792964	-1.78922526511567	1.3086343185011	-1.36724617398467	0.171548156833694	0.233701569858136
1727	Fh_11297	0	0	0	0	1	NA
1728	Fh_11296	3052.18424810731	0.527351914245004	0.211438668540014	2.49411291646118	0.0126272367917884	0.0234323153629896
1729	Fh_11295	1697.24608221936	0.2787363011647	0.135877404660886	2.05138081537804	0.0402298758453388	0.0659402929218097
1730	Fh_11294	0.594277230060756	1.28182934144988	3.19588762279578	0.401087113422509	0.688355988177475	0.748454031646243
1731	Fh_22699	313.31815533397	-12.0895925174878	0.679107220558696	-17.8021852094899	6.79644063438291e-71	1.72636321262469e-68
1732	Fh_22698	875.733067185017	0.140341957175267	0.164903097944663	0.85105712945649	0.394737618308784	0.476228243485157
1733	Fh_22695	81.9424254957997	-2.74948985066567	0.412583943184767	-6.66407381111864	2.6633959305052e-11	1.96473683789243e-10
1734	Fh_22694	104.087381982713	0.448207383275752	0.294829265244168	1.52022691134329	0.128453956009036	0.182717134697927
1735	Fh_22697	6649.38359611534	-1.12191504970104	0.529096108384746	-2.12043716051151	0.033969195661059	0.0567148063701985
1736	Fh_22696	11998.2850949754	-1.19498522590843	0.536984653780261	-2.22536196797428	0.0260569485245612	0.0448471095127881
1737	Fh_22691	17.3177522288094	0.331313861863126	0.481582005709489	0.687969770330226	0.49147181811066	0.570478214352954
1738	Fh_22690	4441.67272563796	0.448702088140678	0.263025508262352	1.70592613281114	0.0880218334916779	0.131996734757365
1739	Fh_22693	957.955171403242	-0.0537965736708856	0.24006152632089	-0.224094941390049	0.822683428581799	0.860975090163418
1740	Fh_22692	11293.8577937774	1.6127678900062	0.185711755971612	8.68425308655594	3.81239112202634e-18	5.5666985905285e-17
1741	Fh_24697	609.863986263122	-0.237122220375202	0.180730129525386	-1.31202373947226	0.189512124797043	0.254778261367088
1742	Fh_24696	1707.27828963594	0.294950537795461	0.14877423380266	1.98253777053018	0.0474190843793934	0.0763149494858125
1743	Fh_24695	0	0	0	0	1	NA
1744	Fh_24694	15268.8388610587	-0.508556654712148	0.153074999353019	-3.32227115375857	0.000892878794648127	0.00212611894159065
1745	Fh_11129	417.249803172502	-0.313946984062387	0.170251843168833	-1.84401518491084	0.0651809272241511	0.10119926700167
1746	Fh_24692	5.83599353221048	1.95532895847975	0.873215812481422	2.23922761192709	0.0251411101141499	0.043431094200964
1747	Fh_24691	52.5818679839252	1.01619656916808	0.293484560756981	3.46252138970112	0.000535139377159398	0.00132968529985708
1748	Fh_24690	952.6306528813	0.791226528293278	0.136383595717688	5.80147871985358	6.57326399689077e-09	3.55474468465921e-08
1749	Fh_11125	586.748243770252	2.56930738933232	0.427138301493677	6.01516506561836	1.79703491893993e-09	1.0449440354806e-08
1750	Fh_11124	379.165547650858	-0.53946628619674	0.513423847672919	-1.05072307926844	0.293385792930618	0.370286442546121
1751	Fh_11127	2683.70804588119	0.228546365152748	0.202403391938477	1.12916272283726	0.258829195791622	0.332695176012528
1752	Fh_11126	658.735344806038	-0.111120744493872	0.2159888866316	-0.514474361282321	0.606920381213214	0.675863459502778
1753	Fh_11121	267.798799889807	1.23466154816279	0.293558072062545	4.20585112679081	2.60101415837808e-05	8.21583578345107e-05
1754	Fh_11120	4.63793786754541	-22.861350574118	3.13423965265735	-7.29406590039634	NA	NA
1755	Fh_11123	26.147284302708	-1.42125116861755	0.554002019100836	-2.56542597249787	0.0103049207899381	0.0195354129066624
1756	Fh_11122	3487.82049012177	1.90598624068901	0.204083740495704	9.33923611973945	9.70316204586778e-21	1.81043361663082e-19
1757	Fh_22967	3.27852247288771	3.75915352321671	1.59000821537239	2.36423528310909	0.0180673341275082	0.0323798433140916
1758	Fh_22966	1448.95617360219	1.17787424490339	0.30209713936502	3.89899171961431	9.65940774712058e-05	0.000276329288305507
1759	Fh_22965	20.8576554472524	-2.41934800370162	2.10762214225946	-1.14790405509214	0.251008174001225	0.324070993105602
1760	Fh_22964	350.584834953831	0.406556577261958	0.16083139641381	2.52784335849395	0.0114765542755503	0.0214913138641783
1761	Fh_22963	3.73906640626634	0.674934354190852	1.12462658267461	0.600140850828647	0.548412369543957	0.623124112699863
1762	Fh_22962	3638.89700114614	2.28556099648149	0.334616869672812	6.83038185945708	8.46888984390162e-12	6.62406612638098e-11
1763	Fh_22961	14.3766303441179	0.594163934498575	0.523898485957455	1.13412035045817	0.256744068352903	0.33044544592353
1764	Fh_22960	102.39320800165	0.0540464195652095	0.48654026295012	0.111083138808494	0.911550419267016	0.931594869389925
1765	Fh_22969	213.255374514795	2.26599563991841	0.247238799705869	9.16521048724629	4.94503728552647e-20	8.69533458260326e-19
1766	Fh_22968	2170.53306511972	1.12573564722398	0.174573893110189	6.44847649993936	1.12980077092862e-10	7.68019045526594e-10
1767	Fh_24529	1068.05486103205	-1.26385339496257	0.235955381475933	-5.35632367042023	8.49323061984744e-08	3.93381172688547e-07
1768	Fh_24528	1070.03843502335	-0.0375530410237752	0.211316342025314	-0.17771006569514	0.858950679799453	0.889963236147771
1769	Fh_24521	644.028591780907	-0.895402704232626	0.21330032485114	-4.19784969787325	2.69461367686143e-05	8.48953873018297e-05
1770	Fh_24520	7517.99933793006	-6.4744580268043	0.386895457665287	-16.7343862496455	7.36119791009282e-63	1.2847043019281e-60
1771	Fh_24523	2097.82323241832	-0.645399021735708	0.174384469299011	-3.70101204728882	0.000214741279435633	0.000577180463480478
1772	Fh_24522	7856.68900980441	-0.594505120616652	0.155152378074717	-3.83174997376034	0.000127235008532335	0.00035678370793497
1773	Fh_24525	14474.3175090336	-1.2096838458368	0.731909403908601	-1.65277811622142	0.0983760294177468	0.145478513557965
1774	Fh_24524	2895.286372728	1.22564838112442	0.216267342225828	5.66728368929873	1.45079031372105e-08	7.46041801934528e-08
1775	Fh_24527	795.859658216786	0.707537085992909	0.257603897939061	2.74660861754617	0.00602149436469972	0.0120256451756478
1776	Fh_24526	607.561609579617	-0.611566139247718	0.266524492153933	-2.29459639639611	0.0217562649859495	0.0381906930013366
1777	Fh_14519	1247.64381616128	0.194569535745977	0.137623945181357	1.41377676311763	0.157427458298296	0.217256667167444
1778	Fh_14518	4112.71945328411	-1.52647855948211	0.281077029645802	-5.43081930745352	5.60959112190569e-08	2.65769270974128e-07
1779	Fh_14517	1781.56296314815	6.68826770338431	0.729835763635961	9.16407229766886	4.99749607877067e-20	8.78155903430559e-19
1780	Fh_14516	36.6523768965991	-3.32130352192993	0.910536829114078	-3.64763227113114	0.000264668067379781	0.000699573384363104
1781	Fh_14515	846.633283151855	5.28876658345933	0.495518553836145	10.6731958723148	1.35871165422539e-26	4.04851887214312e-25
1782	Fh_14514	136.86330856701	-0.85173363347657	0.36435429752354	-2.3376522227559	0.019405296514104	0.0345336390490542
1783	Fh_14513	554.353355612424	-0.0927281407294323	0.15633595663542	-0.593133804436795	0.553091608823521	0.62724627461619
1784	Fh_14512	3806.15181432902	-2.92097608487847	0.262639408886534	-11.121621455295	9.84659683230529e-29	3.38625257014467e-27
1785	Fh_14511	3048.34116597308	2.47687762516639	0.397912270560324	6.22468269620978	4.82531568049283e-10	3.0378766572526e-09
1786	Fh_14510	4864.32949068873	0.0808065400928712	0.246973210506221	0.327187470767546	0.743526096726813	0.795355535488829
1787	Fh_13569	1189.1022916694	0.880917031217721	0.155897576077728	5.65061403378403	1.59875704837579e-08	8.18031752614297e-08
1788	Fh_13568	30.2647281181455	4.38314053605782	0.985799624176004	4.44627937418979	8.73703093368882e-06	2.98228484039099e-05
1789	Fh_13567	42.9448966072645	-2.75565573408516	0.724514737613534	-3.80345021436274	0.00014269468158317	0.000396709152147401
1790	Fh_13566	5.72736144593256	-1.07684538512562	0.669705464814588	-1.6079387756284	0.107848588384438	0.157431324893471
1791	Fh_13565	1296.42565572779	0.327459740416139	0.34146271272647	0.958991211079766	0.337563172816818	0.417216503544551
1792	Fh_13564	1717.90235068924	0.325015880054355	0.0823921329798543	3.94474409509248	7.98852434472446e-05	0.000232417319192454
1793	Fh_13563	14.3661989825859	-0.158771105672157	0.629771317635477	-0.252109140613572	0.800956704929935	0.843017200614461
1794	Fh_13562	1764.27648912434	-0.7882875881128	0.200173848405256	-3.93801485255404	8.21585101166311e-05	0.000238382331717052
1795	Fh_13561	1261.99551129754	0.763415995936373	0.198734679390224	3.84138288434991	0.0001223431054361	0.000344345844208794
1796	Fh_13560	1268.55419147985	0.00440600362202224	0.31043532128668	0.0141929842382639	0.98867601719121	0.991264781188076
1797	Fh_11265	1255.77206092341	0.708334793553484	0.191256359258296	3.70358819074279	0.000212571234554669	0.000571947039590985
1798	Fh_25619	1575.35033944729	0.100917711571833	0.0906090710438344	1.11377051336297	0.265377649891081	0.339886356545139
1799	Fh_7574	6435.02516362184	0.358867351334288	0.177577986248076	2.02089999394943	0.0432901185441015	0.0703628985839409
1800	Fh_11269	1123.08554235206	-1.31613169480407	0.316867916618764	-4.15356565236473	3.27334240052566e-05	0.000101704734510701
1801	Fh_13389	1245.97191237297	1.58335719586013	0.526977119870082	3.00460330469467	0.00265927435432516	0.00573479224300372
1802	Fh_13388	297.909404944596	3.29645300305856	1.24457981810793	2.64864732265222	0.00808146174900999	0.0156889823057776
1803	Fh_13383	4517.88992357737	6.31432279438338	0.673612299399329	9.37382348869515	6.99515284039014e-21	1.32835415336942e-19
1804	Fh_13382	1164.99053970565	1.52194111848162	0.184071924186545	8.26818715133999	1.36011269364197e-16	1.73169683153274e-15
1805	Fh_13381	986.137791054248	2.55668239700273	0.252920592865887	10.1086367386401	5.05832162707826e-24	1.23239545434656e-22
1806	Fh_13380	73.864041999157	1.50860028924748	0.294328593980486	5.12556482822561	2.96647069873647e-07	1.27542828516984e-06
1807	Fh_13387	31.4697330382503	-1.11589601124081	0.414574370082704	-2.69166666289139	0.00710959655156135	0.0139853319682799
1808	Fh_13386	3018.34159095293	-0.388222329006405	0.247803345096168	-1.56665491684845	0.11719537397112	0.169093263552617
1809	Fh_13385	334.278361070538	-0.486160570584765	0.143878015902752	-3.37897744512521	0.000727559769613655	0.00176189785628076
1810	Fh_13384	963.190604824249	1.81900148050903	0.160711233498574	11.3184463892823	1.06339753443163e-29	3.94811342197447e-28
1811	Fh_19608	82.2290780403671	0.0330277262651698	0.204793317779627	0.161273456689197	0.871878028079183	0.900827298062995
1812	Fh_19609	2134.78884627566	-0.258613944293995	0.102807840428079	-2.51550799255346	0.011886098220545	0.0221999017070531
1813	Fh_19604	178.545053616848	4.06111030348884	0.385475441366544	10.5353282406055	5.93757722335066e-26	1.67947677690255e-24
1814	Fh_19605	24.779623076783	-5.6428357404699	0.645440937430554	-8.74260588882625	2.27794211417611e-18	3.40364618166501e-17
1815	Fh_19606	334.282747200024	0.052971793567865	0.206656433362686	0.256327822492216	0.797697715476324	0.840313367062752
1816	Fh_19607	275.908350735093	-0.143847638099042	0.212507306355323	-0.676906787658966	0.498465097223722	0.577237612588001
1817	Fh_19600	31.7461444810062	-0.123506439194387	0.438309063846718	-0.281779341066921	0.778112712758873	0.824044649982617
1818	Fh_19601	1703.4958568829	2.60113386966411	0.395109489653277	6.58332421209802	4.60044442019975e-11	3.28850380608037e-10
1819	Fh_19602	1126.4706813775	1.79158893259085	0.169091511150305	10.5953806929924	3.1306459820303e-26	9.04467597623733e-25
1820	Fh_19603	8131.5594996981	0.0685562296947329	0.208117026636262	0.32941192175762	0.741844357928352	0.794092585749233
1821	Fh_18953	746.435210677357	-3.30088692733435	0.521512799223063	-6.32944566701322	2.46043510387032e-10	1.60372110238296e-09
1822	Fh_18952	2377.94302202922	0.425680302025085	0.102334978608901	4.1596754874199	3.18700076555197e-05	9.92383840760235e-05
1823	Fh_18951	8.82501529839631	2.84577176236734	0.753577032376615	3.77635150767853	0.000159142362623353	0.000438586025685048
1824	Fh_18950	0.860677278947542	1.84504027910302	3.0734678289434	0.600312214667727	0.54829817977421	0.623070678032497
1825	Fh_18957	3900.67781494519	-0.785561642278453	0.273127959012429	-2.87616707245524	0.00402536586982376	0.00836810318372325
1826	Fh_18956	1320.8219423386	-0.0468217953177056	0.315494074471176	-0.148407843780227	0.882020910179686	0.908801415746007
1827	Fh_18955	14.0608302490491	0.503532504749991	0.697583114514046	0.72182438805269	0.470402453282588	0.550329469604851
1828	Fh_18954	62.7654058496635	-0.797244813107872	0.275933473036721	-2.88926459096819	0.00386144010399062	0.00805146666676522
1829	Fh_18959	858.834964529218	0.501889240880164	0.334877319072944	1.49872568936459	0.133944809427755	0.189268235617374
1830	Fh_18958	1359.25753068316	-3.19170087954799	0.474997200548668	-6.71940987412403	1.82461997283778e-11	1.37194095554377e-10
1831	Fh_16807	846.546222000603	0.600840856509479	0.361060127309703	1.66410193500569	0.0960920604507191	0.14251283094434
1832	Fh_12381	837.615546230544	-8.32389281222363	0.898343777518015	-9.26582119288593	1.93581898221461e-20	3.52723266965311e-19
1833	Fh_12382	1365.63467017043	0.509660750624043	0.275044034604458	1.85301510486126	0.0638801936839541	0.0993722028232987
1834	Fh_16804	6.76099494364116	1.73939944042178	0.957685389682934	1.81625349948969	0.0693314947627862	0.106841632516776
1835	Fh_16803	39.1102791028745	3.38184611514369	0.714417122182592	4.73371369489567	2.20448631772861e-06	8.30199369916898e-06
1836	Fh_16802	294.258912066563	4.054191834138	0.79612794689822	5.09238728515117	3.53582920754045e-07	1.50160070053717e-06
1837	Fh_16801	4827.37191769512	-0.457122951024669	0.152585002332169	-2.99585767957417	0.00273674131348026	0.00589167562283595
1838	Fh_16800	4.42199519662619	0.652768372851153	1.1615151328754	0.561997303672821	0.574117856190755	0.646291952635973
1839	Fh_12388	872.801025851449	-0.0782651420292513	0.153646584619313	-0.50938419635664	0.610482951551179	0.67924104961599
1840	Fh_12389	6246.25900694336	2.28995298396393	0.369308772368039	6.20064605907019	5.62318462662343e-10	3.50748362742582e-09
1841	Fh_16809	72.1780427958836	4.17909176987576	0.881839735617999	4.73906039961675	2.14711502591251e-06	8.10419832128668e-06
1842	Fh_16808	12.4241001827008	4.34844201269511	0.930804592054847	4.67170236353849	2.98713601634552e-06	1.10076090921207e-05
1843	Fh_6812	2898.04489027238	1.30049948661876	0.306694462827132	4.24037484938808	2.23146823823312e-05	7.12309539030369e-05
1844	Fh_2618	250.09864240337	3.12192490456806	0.530953314106015	5.87984823077065	4.10642823573817e-09	2.2882366721951e-08
1845	Fh_2619	949.145978132554	0.10008485872446	0.157853743704244	0.634035382220518	0.526057731437579	0.602473599394272
1846	Fh_6813	2829.73324550803	0.0506073199251757	0.137664881931169	0.367612416581875	0.713162255099332	0.770170805462762
1847	Fh_2614	1019.56926820347	1.10386109787312	0.409713681699233	2.69422561944968	0.00705523888006416	0.0138933185038414
1848	Fh_2615	1385.90794772451	0.0237588076430198	0.4984062985513	0.0476695573713227	0.961979596208129	0.970987391931367
1849	Fh_2616	2013.46113238332	-0.496427783295295	0.20305779005329	-2.44476108582199	0.0144948125584565	0.0265541571113397
1850	Fh_2617	1755.92263774954	0.208020922208053	0.164132426408221	1.26739686215736	0.205013421227135	0.272688683201065
1851	Fh_2610	2114.82903646745	1.99226019383312	0.853597611760018	2.33395708514849	0.0195979691508198	0.0348189680446178
1852	Fh_2611	23.580236706219	-0.0315066779443754	0.434580743125506	-0.0724990199008343	0.942204785424118	0.955765441068196
1853	Fh_2612	967.264903776068	1.25038502220421	0.912264992036164	1.37063795401527	0.170487845320455	0.232479306457758
1854	Fh_2613	45.245674897521	0.968692251478881	0.878925437614043	1.10213245631907	0.270404090960964	0.345255410023567
1855	Fh_6811	65.3283053035878	0.761437169412641	0.874591204354234	0.870620657538922	0.383961313355219	0.465415898612244
1856	Fh_12403	1607.6979362415	0.246248886620211	0.267514250913654	0.920507545968808	0.357307591536145	0.438284784167334
1857	Fh_1849	787.511934473589	1.31202425905592	0.180792030403376	7.25709123421304	3.95502957487225e-13	3.58791668116504e-12
1858	Fh_12401	2.49762884134288	3.35503070747549	1.59284259343127	2.10631654459224	0.0351768651212154	0.0585102745516585
1859	Fh_6815	1014.4821800985	0.371377743656775	0.12526540509205	2.96472711986101	0.00302951524257525	0.006459625461126
1860	Fh_6818	533.441746091651	-0.462781696811822	0.444889344298542	-1.0402175344107	0.29823884691011	0.375340574808873
1861	Fh_1847	1650.62910396302	0.0423435146938546	0.153515126666593	0.275826334598395	0.782681455954184	0.827853442463673
1862	Fh_4901	1099.12539084164	0.306988315307727	0.136871415837737	2.2428957385205	0.0249035386376122	0.0430758012235666
1863	Fh_1842	625.358592594096	2.13630791758349	0.422681998520468	5.05417293630034	4.32259807258853e-07	1.81114247186443e-06
1864	Fh_12408	3.07430987570137	-1.32917875502088	1.46013714359615	-0.910310898431956	0.362658572580049	0.443724040420697
1865	Fh_572	15935.8643554804	-0.0355920872131244	0.150188118277533	-0.236983375391612	0.812669687456491	0.852494101022786
1866	Fh_573	42.5119396734072	-7.5290761463883	0.738415407999144	-10.1962608916701	2.06053158513719e-24	5.15233312053554e-23
1867	Fh_570	476.814169240292	1.19632463173701	0.373971117365541	3.19897600692957	0.00137916646288053	0.00315295986501516
1868	Fh_571	11.743340529723	-1.23967025336527	0.507965359741192	-2.44046218820292	0.0146684814506726	0.0268339911307049
1869	Fh_8757	767.08948631163	0.182299622530285	0.293630196213653	0.620847667852386	0.534699856306857	0.610626521858553
1870	Fh_577	48.9995380120929	-0.918906337236301	0.319114254024403	-2.87955277975778	0.00398239633535608	0.00828750632572682
1871	Fh_8755	745.143642922708	-0.872568079398477	0.305774681010241	-2.8536309040226	0.00432227164735301	0.00891955269569188
1872	Fh_575	162.191140605842	-3.4630666885277	0.431706443025117	-8.02180913553383	1.04198961777218e-15	1.21953666258875e-14
1873	Fh_578	1509.67533605851	-0.0915386527354106	0.589565927398533	-0.155264489485215	0.876612809362827	0.904745023951317
1874	Fh_579	10.1410479403264	-1.00549020045144	0.863596627257581	-1.16430538137284	0.244300276509621	0.316685543623583
1875	Fh_4616	502.904865361624	0.616187696917418	0.143155799287604	4.30431529832389	1.67502968799864e-05	5.45756751912689e-05
1876	Fh_4617	658.454393794498	0.312235107206336	0.184908112995745	1.68859603912307	0.0912968702547154	0.136262796345612
1877	Fh_4614	69.1872898935313	-6.89425521938789	1.1481367431775	-6.00473354794643	1.91646369107393e-09	1.11312827698668e-08
1878	Fh_4615	4374.45048584242	-0.742036421982457	0.194902035965458	-3.80722765827837	0.000140533365575228	0.000391124267067962
1879	Fh_4612	2211.61297839871	0.867111381315967	0.11233440416855	7.71901883251125	1.17228583867194e-14	1.23816357312181e-13
1880	Fh_4613	24.7103014915978	0.266659113846364	1.08632744013711	0.245468450850056	0.806093733583448	0.847554702257515
1881	Fh_4610	763.002223358286	-0.616535939767257	0.34834039497674	-1.76992375463209	0.076739843022056	0.116840396007765
1882	Fh_4611	8595.3719214459	0.721064294807473	0.210029290913622	3.43316063997961	0.000596588518100862	0.00147012567782899
1883	Fh_4618	1352.94850617742	0.911401635178545	0.190368324967305	4.78756975633984	1.68813069763925e-06	6.47659534139898e-06
1884	Fh_4619	9702.48261687965	1.39873231660792	0.227716204259915	6.14243646451881	8.12651872396417e-10	4.97698347728099e-09
1885	Fh_1808	1534.84112939082	-0.772458499052049	0.331861131852292	-2.32765583224691	0.0199303862065991	0.0353508060101148
1886	Fh_774	1410.21833662087	-0.463658522738441	0.381500394928527	-1.21535528901695	0.22423061302678	0.294448296934127
1887	Fh_8590	1161.47078039811	-0.446125471776597	0.145818263848195	-3.05946223746731	0.00221734739525356	0.00486055173900176
1888	Fh_8593	1042.60066830203	0.667425631215685	0.202736675133036	3.29208136997274	0.000994488334920793	0.00234543098293739
1889	Fh_5057	0.856921203508843	-0.00587190370019249	1.30171150024082	-0.00451091021252111	0.996400826592449	0.997372735319129
1890	Fh_5056	548.547598005348	-0.0324749914319562	0.662570310679237	-0.0490136532055961	0.96090841533286	0.970249740056853
1891	Fh_5055	423.819729796768	0.160177561962	0.188496446024479	0.849764360762527	0.395456107658287	0.476982907474065
1892	Fh_8592	427.920565473534	-0.490222063732138	0.195669825141287	-2.50535341041045	0.0122329094414666	0.0227796538956831
1893	Fh_5053	4.14119355827152	4.1216690993757	3.06076301575159	1.34661490555276	0.178104291043858	0.241404707240464
1894	Fh_5052	18106.1436750265	-3.28701501418573	0.589455562093109	-5.57635761805997	2.45606760417234e-08	1.22683828631311e-07
1895	Fh_5051	2134.70086580963	0.0115104090959667	0.101688229075102	0.113193131600961	0.909877440860143	0.930292752481546
1896	Fh_5050	65.692905981341	1.39129514347545	0.27404278270088	5.07692678407103	3.83588597664916e-07	1.61991201203184e-06
1897	Fh_770	1066.87490331164	-0.632213974274363	0.21381028703911	-2.95689221987115	0.0031075672175945	0.00661285973518471
1898	Fh_5059	2165.47049519184	-1.4858627789444	0.381200094230268	-3.89785522468115	9.70484039661014e-05	0.00027747428995323
1899	Fh_5058	3210.90925550327	1.03735931202906	0.357988743455733	2.8977428229034	0.0037585865587675	0.00785424274376314
1900	Fh_772	43.8443170714018	-2.04041495798098	0.38156852834029	-5.34744038470935	8.92067798645176e-08	4.1206336647897e-07
1901	Fh_773	82.6963385239687	-0.934914597308505	0.788464201353555	-1.18574133829226	0.235724464108505	0.30737032410184
1902	Fh_25725	1257.05079511512	0.208288845790684	0.159769122074373	1.30368648889317	0.192340497983158	0.257891474639799
1903	Fh_21128	2248.69198061614	1.21865314275566	0.471611356738088	2.58401992518693	0.00976561524307271	0.0186189699064381
1904	Fh_21129	8.53780156315217	5.1719544489815	1.79021509793561	2.88901286495995	0.00386453263112398	0.00805726002856446
1905	Fh_21122	14.9954731826077	-0.658241510931372	0.793749470100647	-0.829281197312682	0.406945307983332	0.488681046447874
1906	Fh_21123	6566.00971416169	-1.32153344752878	0.440931731575736	-2.99713845226354	0.00272526910219068	0.00586894810851188
1907	Fh_21120	1.03799194727959	2.10177839553066	3.18547286685089	0.659801066712096	0.50938149870579	0.587571707625424
1908	Fh_21121	1183.73253795936	-0.607435100814881	0.15222344659948	-3.99041747105571	6.59570971728386e-05	0.000194654242260344
1909	Fh_21126	1.07805072451555	2.17212361627851	3.05474459083814	0.711065541385423	0.47704362205638	0.556626830575178
1910	Fh_21127	3893.08202466612	9.31463548332938	0.680900478619547	13.6798780083307	1.33917178191604e-42	1.04426905972814e-40
1911	Fh_21124	710.500437443041	9.27128377119348	0.685198028507653	13.5308091755403	1.02884866963023e-41	7.60666069722294e-40
1912	Fh_21125	195.532305805873	0.286580122288897	0.361953369907746	0.791759784863834	0.428500755252374	0.509746215153466
1913	Fh_6504	363.648141006836	-0.708039068867095	0.173106858628325	-4.09018495556732	4.31029328336018e-05	0.000131093633833348
1914	Fh_6505	1473.66668757175	0.359394745344033	0.104756101743898	3.43077624463977	0.000601856821373416	0.00148211141796266
1915	Fh_6506	729.010329974559	-0.666779478180964	0.458041022895158	-1.45572000072488	0.145470038553232	0.203159163804201
1916	Fh_6507	3409.50132951459	-0.0417328307985125	0.187224809718034	-0.222902247097291	0.823611587455886	0.861770678909448
1917	Fh_6500	1.59668068504857	0.294394127225673	1.59763530244778	0.184268666806888	0.853802693267946	0.885738297443961
1918	Fh_6501	14.2517364897707	20.8074833480199	2.69278285037974	7.72713007477957	1.09998236035141e-14	1.16412666125602e-13
1919	Fh_6502	385.922087340829	3.60697924041018	0.581427278633091	6.20366359296047	5.51636395586555e-10	3.44252778612821e-09
1920	Fh_6503	2532.0312812101	-0.44065753649521	0.235522740466186	-1.87097660133789	0.0613483243104162	0.0958637629543019
1921	Fh_12134	1567.9789639753	-5.2053670638022	1.14854677926659	-4.53213326419851	5.83909920796737e-06	2.04961951804759e-05
1922	Fh_6508	36.36174384368	3.69017057625343	0.996739048147796	3.70224341377087	0.00021370144103731	0.000574566177930432
1923	Fh_6509	865.481561643784	-1.19443107251102	0.541826505191565	-2.20445301414098	0.0274925008577147	0.0470307467830013
1924	Fh_1803	404.115806569087	-0.512378223030383	0.227095105698539	-2.25622750192841	0.024056387032546	0.0417908050731289
1925	Fh_7369	6758.04193734779	0.536095191909687	0.366596940616377	1.46235588057097	0.143643712864518	0.201090224464652
1926	Fh_7368	372.510590832633	0.585203656046487	0.25638581745846	2.28251180914601	0.0224591410845277	0.0393008160782728
1927	Fh_7367	218.434155662406	-1.82216658075528	0.443522008696195	-4.10840171407014	3.98406686663614e-05	0.000121970448047196
1928	Fh_7366	1359.05312971424	5.65369503127381	0.517710371431118	10.9205751772853	9.19118896875158e-28	2.99999940195066e-26
1929	Fh_7365	234.88805993551	-6.76291264276142	0.729770689752998	-9.26717493278668	1.91141381520742e-20	3.48771845157513e-19
1930	Fh_7364	48.4399921912579	3.50346413506681	1.00581104636997	3.48322296490082	0.000495415571938993	0.0012387803604381
1931	Fh_7363	1780.6426596083	0.693619116411095	0.152637694088094	4.5442190446796	5.51392968708413e-06	1.94393109965842e-05
1932	Fh_7362	1820.10912636637	-0.0697767503566216	0.147995189648281	-0.471479853652338	0.637298103147554	0.704038360084851
1933	Fh_7361	469.451560279823	0.0712226501486381	0.170054470314266	0.418822569127507	0.675345809306772	0.73730783172753
1934	Fh_7360	694.826458226517	0.308206041757343	0.128072392737882	2.406498661957	0.0161062630255245	0.0292101073038195
1935	Fh_1806	12.8669890018783	-1.62530801394967	0.429043471469711	-3.7882129015554	0.000151734799652031	0.00042015718133544
1936	Fh_1807	2.85578371222744	-4.49518422826893	1.03234885408422	-4.35432674767343	1.33476494330876e-05	4.41964308474268e-05
1937	Fh_24329	418.240259361506	-0.150507484818268	0.322906620175315	-0.466102196159847	0.641142351372687	0.707584402669977
1938	Fh_24328	41.3825585288173	0.727099733138827	0.328276136706705	2.21490279626523	0.0267667371441217	0.0459024492936125
1939	Fh_24327	4776.19398316524	0.121804743421797	0.093298711454332	1.30553510893254	0.191710700196653	0.257289077921381
1940	Fh_24326	173.899486768171	-2.60638321106563	0.315666471277182	-8.25676290712866	1.49676323773424e-16	1.89908312878694e-15
1941	Fh_24325	918.709337660724	-0.126283999119175	0.279304056948069	-0.452138076686279	0.65116951457163	0.716523864307749
1942	Fh_24324	4.04553994866504	1.33779701461138	1.15113619092709	1.16215355329413	0.24517309738126	0.317624390916337
1943	Fh_24323	2680.92312763394	1.67195410115496	0.296761720127404	5.63399518117486	1.7608194276517e-08	8.945311369585e-08
1944	Fh_24322	915.555729757125	0.604990176751936	0.104721776213422	5.77711913059011	7.59904836204437e-09	4.06831355860285e-08
1945	Fh_24321	655.942503395577	0.270920095475026	0.138445443376318	1.95687260532382	0.0503624480979709	0.0805215384490492
1946	Fh_24320	960.813851915554	-0.183420303072836	0.37875924538128	-0.484266206857063	0.628196955500298	0.695691655588369
1947	Fh_8748	923.38422899344	0.0144002418215928	0.154278554519357	0.0933392321859356	0.92563406533326	0.942608738384662
1948	Fh_8749	536.231984358676	0.618462372313446	0.300986871496844	2.05478188878391	0.0399000762951562	0.0654540864091203
1949	Fh_25137	681.92004273559	1.59779441338997	0.934667323757516	1.70947926901582	0.0873622085994001	0.131114862619493
1950	Fh_14779	1002.76906540451	-0.272302758298995	0.189216669333175	-1.43910554634867	0.150120620841216	0.208680456926799
1951	Fh_14778	3305.64935901214	1.21228599686639	0.350827654729053	3.45550295287483	0.000549267175203302	0.00136215073753898
1952	Fh_16864	135078.436543692	7.60856497248259	1.13972789930971	6.67577320612296	2.45932043515662e-11	1.82089078683818e-10
1953	Fh_11853	15.8404171435361	-2.86822975672764	0.643287938993693	-4.45870283409085	8.2457145147023e-06	2.82548157973404e-05
1954	Fh_15918	1099.6202081978	0.208651283756769	0.0863140470185927	2.4173502571583	0.0156339651608338	0.0284526867359059
1955	Fh_18429	5729.5709121545	-0.438125187846358	0.12004870033279	-3.64956210797636	0.000262687723365294	0.000694696788262717
1956	Fh_15914	647.802890201016	1.38707088798549	0.193250942192963	7.17756339112947	7.09647578481164e-13	6.22640513882841e-12
1957	Fh_15915	5.10269644249266	1.86268801694232	0.752907717144281	2.47399246219357	0.0133612515834455	0.0246535464163761
1958	Fh_15916	431.405663152195	0.0239984316876707	0.556033862505342	0.0431600183117268	0.965573976136091	0.973657745372668
1959	Fh_15917	1726.17345377152	-2.49919541252372	1.0801250136253	-2.31380199606293	0.0206785858367082	0.0365062702753061
1960	Fh_15910	1021.31546748795	-7.92791790340674	0.891897747089327	-8.88881929490144	6.17616791742622e-19	9.83548031791246e-18
1961	Fh_15911	102.781341308137	6.10965287302222	0.824782848974985	7.40758962266869	1.28615565652122e-13	1.22389923472003e-12
1962	Fh_15912	771.334333516613	-1.23215352237695	0.198668066055067	-6.20207135874278	5.57247986023784e-10	3.47670162486386e-09
1963	Fh_15913	119.344871721876	5.77079816809206	1.21928440449992	4.7329385554299	2.21292494228111e-06	8.32928157269253e-06
1964	Fh_20312	311.302096092405	-7.1527092758538	1.25695345585484	-5.69051243905395	1.26658684488807e-08	6.56715551851321e-08
1965	Fh_20313	46.1402230771378	-0.285506529319777	0.709392121155008	-0.40246645093115	0.687340773995224	0.747667057742102
1966	Fh_20310	12.8752434623504	0.0955840249719316	0.399155549191888	0.23946560473842	0.810744564117463	0.851009619853542
1967	Fh_20311	9.36960087027953	5.30622924119417	2.0886423880328	2.54051592153689	0.0110689053818616	0.0208206442973575
1968	Fh_20316	1067.95658917862	1.0377035421971	0.17437534424229	5.9509763074947	2.66547672708837e-09	1.51928028068101e-08
1969	Fh_20317	1098.73656647669	-0.574844350910663	0.107482520807103	-5.3482589224189	8.88043618101394e-08	4.10426211896798e-07
1970	Fh_20314	113.929319668275	3.86060309124649	0.987407161786667	3.90983906199436	9.23576340675404e-05	0.000265096789214897
1971	Fh_20315	3724.43628178168	-1.76354787998337	0.39259488606872	-4.49202967884478	7.0547589241496e-06	2.44514780058171e-05
1972	Fh_20318	767.740386068718	4.70032202133222	0.51428246713091	9.13957274793845	6.26995474519214e-20	1.09425638767282e-18
1973	Fh_20319	2013.10951857087	-0.721623270198972	0.15389363589143	-4.68910404266534	2.74403851550064e-06	1.01878882945252e-05
1974	Fh_23955	356.714595936163	-1.39916291773207	0.313413418090895	-4.46427254536464	8.03412446920999e-06	2.75629129790829e-05
1975	Fh_23954	41.2292396887583	-3.71810185226536	0.690968010654268	-5.38100432282638	7.40714156253471e-08	3.46138828391308e-07
1976	Fh_23957	1007.92373500984	-0.304754877911057	0.214121520962012	-1.42327999792755	0.154655002991087	0.213833150187892
1977	Fh_23956	1789.8908205391	0.745581006051489	0.157843258657099	4.72355305126587	2.31759465388596e-06	8.69140342719549e-06
1978	Fh_23951	2703.51910965564	0.122965297070247	0.242967233997408	0.506098271142019	0.612787664175572	0.681412791182698
1979	Fh_23950	22.4364028267966	-0.683474550704874	0.512891663803827	-1.33259048438403	0.182666229565504	0.246712404290762
1980	Fh_23953	894.809782957283	0.00430682409247559	0.129585805979883	0.0332353073695755	0.973486942456619	0.979780623351935
1981	Fh_23952	6.9657366064836	-1.37819679507736	2.0550416082033	-0.670641796047283	0.502448749698207	0.581037758553414
1982	Fh_23959	1321.69533715254	0.222484124390578	0.198104620272546	1.12306378359319	0.261410406085348	0.335508728206494
1983	Fh_23958	617.731633346952	-1.15623472992175	0.542035794372464	-2.13313353458579	0.0329137735412674	0.0551360984808729
1984	Fh_16860	4232.09014778549	-0.797668862865699	0.102380519166369	-7.79121720968691	6.63667098028211e-15	7.17806888697881e-14
1985	Fh_13813	1147.9286208525	4.62669083235364	0.566084967051924	8.17313848917182	3.00468740206365e-16	3.70068436389548e-15
1986	Fh_13812	881.358925990819	1.73651821887854	0.378897566852594	4.58308094534193	4.58174574378596e-06	1.63483570315478e-05
1987	Fh_13811	1213.70240271839	4.09652703843164	0.761479511396756	5.37969436750507	7.46123997723716e-08	3.48286229286789e-07
1988	Fh_13810	1073.1026908616	-2.39152678716495	0.675380608878418	-3.54100599828662	0.000398604516306628	0.001015813933232
1989	Fh_13817	4747.49131952627	-0.86799733634461	0.162893100751578	-5.32863167525037	9.89554428667196e-08	4.54150605857905e-07
1990	Fh_13816	0.892845395055073	1.88386588771501	3.18770072297418	0.590979533974987	0.554534133903085	0.628409965337853
1991	Fh_13815	450.99189528233	0.753545446547367	0.291756310967691	2.58279056260351	0.00980047973077287	0.0186771139127156
1992	Fh_13814	33.2936417032234	7.13539274237594	1.53107133667198	4.66039208720726	3.15607595961793e-06	1.15868816176299e-05
1993	Fh_13819	134.054033575225	0.640684752639036	0.231006465143598	2.77344944541173	0.00554654576314291	0.0111648985134116
1994	Fh_13818	282.950711763553	-2.18049169327499	0.366203128152497	-5.9543229580687	2.61150654312482e-09	1.49252600614664e-08
1995	Fh_12146	268.756391950406	-4.9963305549759	0.747664433709928	-6.68258423124929	2.34764939261807e-11	1.74172773764073e-10
1996	Fh_12147	18.5177730898785	6.29041194876642	1.13296917055974	5.55214750076443	2.82181331520965e-08	1.39864027437603e-07
1997	Fh_12144	1936.38354548725	0.74634179157577	0.194616446557041	3.83493689654343	0.000125596535742635	0.000352613167484931
1998	Fh_12145	994.550837921053	3.83069711779726	0.780501665197918	4.9079935234038	9.20128923946033e-07	3.67007269027293e-06
1999	Fh_12142	270.368718713967	5.22604141067987	0.617147055389642	8.46806505036366	2.49502968402134e-17	3.38856466614967e-16
[truncated: 23,819 more rows]
