# Supplementary material for: Transcriptional Landscapes of Divergent Sporophyte Development in Two Mosses, Physcomitrium (Physcomitrella) patens and Funaria hygrometrica
Source: Front Plant Sci. 2020 Jun 10;11:747. doi: 10.3389/fpls.2020.00747 (PMC7299128; doi:10.3389/fpls.2020.00747)
Supplement: Supplementary file 1 [file Presentation_1.zip › Data Sheet3_v1.CSV]

	gene_ID	baseMean	log2FoldChange	lfcSE	stat	pvalue	padj
1	Pp3c23_16240	2400.01540531089	0.652278661925333	0.167569206892674	3.89259264288998	9.91786069544894e-05	0.000269160622899558
2	Pp3c22_20950	206.536521956454	0.44268039653663	0.260948736810367	1.69642666965017	0.0898051065673366	0.13321997481206
3	Pp3c19_18600	1243.83132266452	-2.28283866828986	0.19425420641491	-11.7518107351246	6.91216061481139e-32	3.37851206914172e-30
4	Pp3c17_490	102.137911625177	-1.36238231310288	0.574550491783302	-2.37121424937657	0.017729750320591	0.0314204901745579
5	Pp3c16_9210	5504.29881169548	1.36746908603089	0.219869039406476	6.21947087103437	4.98834215812466e-10	2.92917111457876e-09
6	Pp3c4_9640	420.11982445771	0.0890418375143115	0.560152640213862	0.158959953273301	0.873700425241002	0.90258432720756
7	Pp3c23_17030	195.874996619601	-1.0951105838506	1.5557913468903	-0.703892964850007	0.481499432977902	0.558070093198367
8	Pp3c10_8040	2457.2187506089	1.73970922744153	0.316657052250096	5.4939854175978	3.92962952591011e-08	1.8042314710602e-07
9	Pp3c26_1270	516.852177100228	0.893105290305088	0.350699576115783	2.54663920668735	0.0108765820835949	0.020225251311343
10	Pp3c8_3890	1513.01135859816	-0.551286992950891	0.165037775218773	-3.34036854423243	0.000836672795076848	0.00193107428438635
11	Pp3c3_30370	1163.45833579769	-0.518668144158628	0.195158438991078	-2.65767725362028	0.00786812026279945	0.0150699934706244
12	Pp3c20_5000	1727.08104228312	-1.90808510179134	0.226600263752157	-8.42048932422382	3.74915085358249e-17	5.00979239059722e-16
13	Pp3c1_4290	6696.80737433454	1.10174765838977	0.26147263622521	4.21362508251464	2.51304309797393e-05	7.51158566549711e-05
14	Pp3c21_4670	58.185215559279	1.07312852043914	0.526957711549708	2.03646041592829	0.0417041440691248	0.0674484352366284
15	Pp3c21_9280	667.995731293786	-0.190235173265862	0.24376142867173	-0.780415401659173	0.435146405191044	0.513754050188413
16	Pp3c15_23110	1248.96383962334	-2.76712679027701	0.255497864445087	-10.8303323641742	2.47256213399314e-27	8.63741173998563e-26
17	Pp3c15_15020	4633.36289776316	-1.29218961626145	0.240971046940035	-5.36242686692152	8.21112164461617e-08	3.59268383498894e-07
18	Pp3c20_16320	5024.65210127865	1.22333535510349	0.158959268265964	7.69590454490934	1.40496670455109e-14	1.42932581358718e-13
19	Pp3c5_25640	4630.14736501916	0.241682418964984	0.112265761557992	2.15277049396882	0.0313367201431936	0.0523383636103071
20	Pp3c14_5410	291.60873008869	1.36014367392215	0.448495672154658	3.03267959618821	0.0024239281256471	0.00513885610312762
21	Pp3c4_4830	735.387606227878	-0.508228657793217	0.133750824862067	-3.79981699789393	0.000144802978816315	0.000382681058100731
22	Pp3c5_15090	447.952675980382	0.611718976509797	0.268324104984805	2.27977645371979	0.0226209502006296	0.0390870605417891
23	Pp3c9_12360	1303.96383815789	1.25296797027617	0.178929814838005	7.00256674054324	2.5131509792317e-12	1.97683088661362e-11
24	Pp3c4_26030	1.59391450989091	0.631401740609142	1.63225383069487	0.386828156709148	0.698883430813233	0.755416090442137
25	Pp3c3_10910	3.16646482759883	-4.85828514431665	1.17587681671963	-4.1316276290487	3.60203601610768e-05	0.000105049534998868
26	Pp3c10_19360	6.77445314680494	-1.80794485519812	1.53080977207032	-1.18103822446404	0.237587538710902	0.308405908546143
27	Pp3c17_14590	46.5411316417478	-0.939038037769467	0.422947177253892	-2.22022533373185	0.0264034754421862	0.0449051808615284
28	Pp3c12_3130	17.1600784544429	3.03058148565839	1.48908131905638	2.03520213897978	0.041830537931396	0.0676385311828306
29	Pp3c2_30860	1426.09347618897	1.3132055280799	0.294326423941434	4.46173167361014	8.12999873602105e-06	2.63339971139838e-05
30	Pp3c21_8480	891.927260578041	-0.347954688849877	0.208619920401206	-1.66788812967003	0.0953379365105834	0.140394866436614
31	Pp3c23_19130	2176.71638528336	0.914976142403665	0.178317763523992	5.13115532811491	2.87969146001166e-07	1.16170306520121e-06
32	Pp3c4_16200	142.013680721445	1.09957254279452	0.137921111418979	7.97247449271356	1.55528343766593e-15	1.75400597840905e-14
33	Pp3c17_14620	0.408240953470416	-1.86939696426363	2.4816986179093	-0.753273161685726	0.451285782975002	0.52919024262763
34	Pp3c9_12580	1749.36670847471	-0.915815366758561	0.243614812584506	-3.75927619935213	0.00017040563366756	0.000444373009060934
35	Pp3c23_14070	44.6695346234027	4.89463322736604	0.658075592478934	7.4377978507427	1.02377561974572e-13	9.42085548246835e-13
36	Pp3c14_8260	3061.19117440669	1.03558954275721	0.124567190325845	8.3135016535919	9.29187258050761e-17	1.19504635616078e-15
37	Pp3c8_4810	33.2705319408489	-0.767473010017861	0.823830525213618	-0.93159088735982	0.351547994300347	0.431020757904058
38	Pp3c7_18200	0.483314657988375	-0.0181289089102792	2.53371130118452	-0.00715508073149608	0.994291120264271	0.995867976930104
39	Pp3c7_1880	5358.67506949846	-5.72579399759212	0.31484793620286	-18.1859029048961	6.67470793629194e-74	4.32935988548838e-71
40	Pp3c17_13010	1326.1675577245	0.379178604257176	0.196516768066741	1.92949745707399	0.0536691354636159	0.0844167351567106
41	Pp3c24_9360	625.807521021273	-0.0117994735004712	0.168683234563997	-0.0699504816288937	0.944233072970153	0.957640600017356
42	Pp3c22_14200	424.085882537508	1.83045766048652	0.210309001486483	8.70365817700941	3.21353976428509e-18	4.84737528617711e-17
43	Pp3c9_10980	1144.54012057427	0.175880174704658	0.264718819681476	0.664403743248351	0.506431937710072	0.581774930501366
44	Pp3c10_9800	746.713631427542	-1.30893491512171	0.219951214211145	-5.95102382051494	2.66470295498471e-09	1.43001355582912e-08
45	Pp3c19_6530	708.568123067451	-0.185748913904883	0.115003923344906	-1.61515284437564	0.106277599515687	0.154560423632104
46	Pp3c2_9050	3.03872670081955	3.88092418800511	1.55881311438383	2.4896661134001	0.0127863151605348	0.023404681377292
47	Pp3c20_6720	228.915973959892	1.34312372843975	0.434963738404397	3.0878981621935	0.00201577535753184	0.0043390970316088
48	Pp3c6_2690	1.12760785638324	2.8699109037581	3.03572180421779	0.945380073948372	0.34446487132712	0.423504736013296
49	Pp3c12_18420	6.5874676898953	2.14934307017335	0.983570419368153	2.18524574128012	0.0288708333523324	0.048643016682296
50	Pp3c21_7930	27.9073736732533	-1.21582414740175	0.984787649416912	-1.23460539754091	0.216977399224497	0.285140762456943
51	Pp3c23_21450	4267.99382047232	-1.59734747981299	0.270250140478852	-5.91062590007418	3.40810248656909e-09	1.80275626129979e-08
52	Pp3c11_24750	6.78128446374167	-0.557173265243492	1.29472313664846	-0.430341630169521	0.666947148370209	0.727597956647464
53	Pp3c1_10400	1303.11670068155	0.00455793295236071	0.12502321384137	0.0364566932197395	0.970918209539838	0.978439516849572
54	Pp3c6_19720	1.17279538479675	1.71914075588854	1.13428804062321	1.51561216756196	0.129617448544457	0.183868610215062
55	Pp3c25_15260	3463.68534485866	-2.12715541343383	0.154438020571192	-13.7735216079985	3.67836144858106e-43	4.10590680951148e-41
56	Pp3c14_8480	1295.15234358643	-1.91608587553982	0.353032402312805	-5.42750711545754	5.71465893956654e-08	2.55631127475596e-07
57	Pp3c24_9090	2332.23301683486	0.811781546465846	0.143551501208249	5.65498472418065	1.55860134018563e-08	7.54434722934954e-08
58	Pp3c2_24400	0.831112052116819	2.37483988566521	3.04506303414475	0.779898431998213	0.435450661487142	0.5140526365259
59	Pp3c21_18410	160.422210101109	-3.96603959716133	0.916045420627844	-4.32952286846547	1.49432752954984e-05	4.62782264137875e-05
60	Pp3c7_10030	59.1655028392736	1.39119196224685	1.08760612327965	1.27913215314727	0.200850522735605	0.267477481556617
61	Pp3c8_15750	9777.33019225288	0.775218707501224	0.099880828776893	7.76143647378873	8.39727783754736e-15	8.74300524179172e-14
62	Pp3c9_21860	978.253829042628	-0.42314571270119	0.143395934145147	-2.95089058991643	0.00316859134982648	0.0065616553459734
63	Pp3c7_15200	2746.33658499874	-1.48777579739849	1.00339051275089	-1.4827485196363	0.138141238327534	0.194192337079574
64	Pp3c7_19550	640.910573592812	0.288657479329485	0.301293483671174	0.958060811048009	0.338032095182345	0.416705992001289
65	Pp3c9_17980	360.143904587141	0.262628556897723	0.125528418619352	2.09218406306948	0.0364220535683516	0.059836587047294
66	Pp3c21_2140	703.05341325461	-0.260479627947146	0.157354670493354	-1.65536635887874	0.0978502056774438	0.143618560702891
67	Pp3c10_11700	668.600398778514	-0.35919255447147	0.16386831011378	-2.19195861739264	0.0283824948671196	0.0478908454134854
68	Pp3c7_10780	35.0360637869173	-2.08404412071413	1.09752881172847	-1.89885140002114	0.057584016840384	0.0897597615770298
69	Pp3c20_3770	4291.13808632461	-1.24698480603735	0.264722464785778	-4.71053639911691	2.47065667786123e-06	8.70807601879744e-06
70	Pp3c9_25390	797.599649881164	-0.464195071188337	0.217080631236531	-2.13835324019558	0.0324880845276793	0.0540957150197583
71	Pp3c16_6730	4151.86349186244	-1.91911435469956	0.11137585628024	-17.2309728409249	1.55513690964518e-66	6.54767205167976e-64
72	Pp3c1_29770	2119.72551957353	0.393537971851355	0.132450528069368	2.97120726951914	0.00296631509979451	0.0061763487836169
73	Pp3c21_14600	4.05185760692872	-2.08721448304062	0.958297540645467	-2.17804428636513	0.0294027398109575	0.0494281558365907
74	Pp3c11_25400	0.307725273711678	-1.4777859911908	3.0214743521848	-0.489094335724619	0.624774911417775	0.690711861945604
75	Pp3c5_4000	10.2630924188666	0.889784908974931	0.571904585511427	1.55582754801527	0.119749105555071	0.171624890069642
76	Pp3c4_20520	3.3198370137001	-0.165263648273524	1.73880171417267	-0.0950445625435543	0.92427943131504	0.942381768719928
77	Pp3c15_12820	1615.83357516601	0.0652044801776187	0.128118978173952	0.508936935861975	0.610796429051168	0.678069363530344
78	Pp3c20_9520	3175.91687982798	0.0910467839270919	0.249956841342752	0.364250017875064	0.715671319742575	0.770128060375844
79	Pp3c23_2250	162.909215500398	4.69662102445536	0.764398752756103	6.14420288824556	8.03660657777886e-10	4.59324889878816e-09
80	Pp3c3_9210	8.22923043055601	1.57555302789887	0.807180868680275	1.95192067730107	0.050947622948158	0.0806259151422911
81	Pp3c3_32280	2558.1528197128	0.55518252036096	0.170179258272418	3.26233952361127	0.00110496714572433	0.00249555198224249
82	Pp3c4_11630	3547.06905617237	1.48547758338006	0.254185398972776	5.8440712542232	5.09402217852634e-09	2.62511140782593e-08
83	Pp3c1_3820	372.887228834523	0.143784115139139	0.572615226334224	0.251100754095587	0.801736212896403	0.842899521325657
84	Pp3c11_24450	79.7705825592209	-0.0485517392782943	0.334483598716801	-0.145154319866673	0.884589031333098	0.911557051095497
85	Pp3c8_4580	702.699216990376	-0.680843598650605	0.19166692502873	-3.55222268290968	0.000381991436084306	0.000936118908872384
86	Pp3c18_2090	10163.5292957529	0.752634371558244	0.221811722723942	3.39312261009281	0.000691007011492169	0.00161916395907055
87	Pp3c10_4010	1.00190235701113	-1.92565093090809	1.42443055519231	-1.35187420958413	0.17641555919925	0.23935426472151
88	Pp3c7_11410	5903.65390087548	0.0671064936999387	0.240654269121942	0.278850210905402	0.78035977936922	0.825779546941307
89	Pp3c3_13770	5.17746889327601	-0.22641127627935	1.39401323195572	-0.16241687746515	0.870977581000346	0.900236485913575
90	Pp3c20_9290	1338.06400335988	0.0442747919046842	0.104206443996345	0.424875758223139	0.670927247366406	0.731125778029623
91	Pp3c7_5330	642.254179760962	3.40911075984018	0.931223013147324	3.66089616741553	0.000251334606003312	0.000635794161428636
92	Pp3c18_4800	739.435005249081	-0.718131337462403	0.180665988777276	-3.97491161630711	7.04053973832304e-05	0.000195451978480662
93	Pp3c3_690	1356.68129741851	-1.4305498699433	0.293952107242094	-4.866608657325	1.13529517806041e-06	4.21307391035592e-06
94	Pp3c9_19460	1.02552513530161	2.71886291047115	3.03955781022761	0.894492909897165	0.371058221591157	0.45072765399434
95	Pp3c15_22980	2564.89911255741	0.578870646692004	0.296825277206458	1.95020670793265	0.0511514866112354	0.0809271888181843
96	Pp3c2_2820	1368.15880984764	0.473528310099865	0.200894515266052	2.35709924421159	0.0184183236982404	0.0325063502304803
97	Pp3c3_10140	2628.00427426842	-1.38097274228758	0.389608494734817	-3.54451394399789	0.000393337698538221	0.000961176196641763
98	Pp3c4_14320	8.28385984775013	0.888934366855579	1.02859264064531	0.864223922794051	0.387464892905687	0.467063637794143
99	Pp3c9_1020	734.440965324163	0.212988922277163	0.1939279764361	1.09828878840152	0.272078406030092	0.346288166435945
100	Pp3c3_13480	483.442308756861	1.87363514462447	0.279727001336043	6.69808468855544	2.11168883826964e-11	1.47707433487709e-10
101	Pp3c18_12670	2628.89838366334	0.0512166954277998	0.156604570567014	0.327044704010622	0.743634073744732	0.794235609069864
102	Pp3c14_750	748.543451894142	1.87167951265991	0.205048561364638	9.12798168494096	6.97881835225722e-20	1.25362770685495e-18
103	Pp3c3_340	2792.27388263471	-1.86135153595606	0.367345270531994	-5.06703552562532	4.04058895706167e-07	1.5975303851816e-06
104	Pp3c25_8190	0.774370231007473	-0.821527182052644	1.79192619757777	-0.458460389252158	0.646621714183454	0.709569022345163
105	Pp3c5_28450	2800.18585864336	0.971367100686196	0.144167300227258	6.73777686864486	1.60828288115404e-11	1.14159067923147e-10
106	Pp3c13_24330	31.5003628992718	-5.05126591857812	0.76049329283028	-6.6420913454465	3.0926318994126e-11	2.11815276695214e-10
107	Pp3c24_11300	5754.57215202685	-0.840396307316275	0.254521966291565	-3.30186160181384	0.00096045447315858	0.00219460600793419
108	Pp3c15_5590	2757.43477415095	-0.253348220356341	0.119286421491465	-2.12386470470545	0.0336814585146699	0.055865735219681
109	Pp3c4_15600	2.88618346691476	-4.7044071302318	1.67262761313359	-2.81258487740635	0.00491450513611577	0.00982532562159634
110	Pp3c14_23810	203.262737775541	-1.11285698984586	0.459762546960005	-2.42050379528341	0.0154990175015503	0.0278434703959657
111	Pp3c10_21560	873.085201848307	-0.609129903317665	0.166786349352298	-3.6521568202864	0.000260046992772154	0.000656311681516346
112	Pp3c21_5260	4902.164270274	-0.0462200589709277	0.416510180048007	-0.110969818230134	0.911640280442612	0.93298891402848
113	Pp3c7_990	1.40050948544759	-0.694878306542376	2.53228943370022	-0.274407142127908	0.783771754972138	0.828732358795274
114	Pp3c2_29920	1945.45008280941	-0.517141394094452	0.352248613194619	-1.46811477667544	0.14207304839954	0.198869121524675
115	Pp3c13_15920	1805.34341415627	1.70494926069769	0.16567512218662	10.2909189876873	7.74337685947475e-25	2.14340601211689e-23
116	Pp3c15_21980	318.410459653501	0.518954038421289	0.299249541390895	1.73418490805105	0.0828852798718813	0.124035906444178
117	Pp3c2_310	629.569937081452	-1.02874359937525	0.230604779753842	-4.4610679816497	8.15522127980324e-06	2.64054446160278e-05
118	Pp3c26_13480	869.514341347636	-1.0212563044611	0.160460064226094	-6.36455126318605	1.95861500266183e-10	1.21428058509122e-09
119	Pp3c23_3660	638.792019585753	3.30832831398528	0.978758348069575	3.38012781245786	0.000724521288288047	0.00169092544954049
120	Pp3c4_930	619.508569136488	0.41860934961552	0.18948209380025	2.20922906866764	0.0271587119746439	0.0460297972231271
121	Pp3c3_5340	0.881748157123452	1.557895425166	2.08335239861704	0.747782960866416	0.454591081344561	0.532356231513185
122	Pp3c3_21530	548.48857567538	-1.21844733341933	0.439071486576663	-2.77505456553163	0.00551924468632987	0.0109341549634498
123	Pp3c23_1130	2240.20743684589	-1.48135723520606	0.41654720406762	-3.55627698551443	0.000376147499513018	0.000922928518639496
124	Pp3c10_3090	1220.94516210341	0.70958580994972	0.162350645076705	4.37069904843596	1.23849395316568e-05	3.89447279638668e-05
125	Pp3c15_10190	1.40218420906231	3.17543506180661	2.40356775625733	1.32113399072685	0.186456691176696	0.250673583079353
126	Pp3c19_20640	1168.6944928668	0.35910844957293	0.154626672428965	2.32242241219995	0.0202102017149652	0.0353071270145149
127	Pp3c4_6310	131.466675853065	-0.352651230305955	0.792006140916171	-0.44526325250208	0.656129520824296	0.718065227336508
128	Pp3c7_12520	43.0309767407731	3.48674107238205	0.636935891448908	5.47424178664257	4.39388804060783e-08	1.9997898556144e-07
129	Pp3c3_5690	1353.45018250241	0.44293484020148	0.17355283601042	2.55216134972802	0.0107056927728167	0.0199414716590211
130	Pp3c7_13690	383.69313376372	0.407735553590268	0.168287403892685	2.42285247831309	0.0153991786598024	0.0276806897353455
131	Pp3c8_11660	127.93593594898	3.22964137645091	0.643676849047692	5.01748879306303	5.23512543348266e-07	2.03675919619393e-06
132	Pp3c2_19600	528.055295922204	0.73129079430167	0.332548652557634	2.19904903741846	0.0278744356644528	0.0471197141305349
133	Pp3c2_23990	1314.17970607162	1.27050264508609	0.184927576847409	6.87027141514127	6.40798669204633e-12	4.79530005058995e-11
134	Pp3c18_13230	1353.42750825521	-0.393585399749577	0.0867816403238446	-4.53535331068677	5.75071358218603e-06	1.91125017669135e-05
135	Pp3c10_20210	1059.8009846032	-0.364313897937539	0.265738950221305	-1.37094655350351	0.170391617623058	0.23242175919835
136	Pp3c5_6330	34.9884503674993	3.60145373976472	0.663587109442497	5.42725090424138	5.7228653441757e-08	2.55950513221902e-07
137	Pp3c8_17990	1319.06840293357	0.853333412395317	0.155735031943143	5.47939279780582	4.26787937764029e-08	1.94724025064618e-07
138	Pp3c15_24440	1684.09035654555	0.198202935426539	0.164236748844479	1.20681234145851	0.227504422091054	0.296764791051375
139	Pp3c16_5410	4464.14948144054	0.572943556147116	0.110963608738059	5.16334645802307	2.42573565358719e-07	9.90728896365539e-07
140	Pp3c21_19720	4.67297344599574	2.21972430084031	1.96485369767962	1.12971479935716	0.258596419154922	0.331612112314714
141	Pp3c11_23930	595.331447597984	-5.61497559582175	0.628620453476657	-8.93221905963685	4.17547674927124e-19	6.92039133327075e-18
142	Pp3c11_8270	1824.52954085597	-1.02617498629094	0.110927652697598	-9.2508491916657	2.22716109907803e-20	4.20201566169604e-19
143	Pp3c19_22480	1538.44150490674	0.205454897562665	0.244725592008797	0.839531721534378	0.401170996096342	0.480400316117764
144	Pp3c6_28730	1638.00342520789	-0.00103811591924348	0.258785439862872	-0.00401149276324654	0.996799300442751	0.997838759127621
145	Pp3c2_11380	3192.6735049469	0.349183794996967	0.15905138943227	2.19541493000074	0.0281338471027761	0.0475046926489498
146	Pp3c25_4460	2.17976341298734	-2.02951492341026	2.08134920467086	-0.97509582671458	0.329512728542115	0.407985130029704
147	Pp3c12_23920	260.159711171103	-0.408802705713626	0.398340388009022	-1.02626476756951	0.304766799701838	0.381698070454254
148	Pp3c21_16710	2370.15401099774	-1.5840803927894	0.236684964905057	-6.69277997199709	2.18970260875853e-11	1.52798405928798e-10
149	Pp3c20_5460	51.4710921152283	0.155715382004993	0.474790455404684	0.327966538148435	0.742936963224859	0.793597016977496
150	Pp3c4_12650	2210.54089121176	-0.772530222817541	0.199752621317243	-3.86743471861941	0.000109986258654243	0.000296346718473467
151	Pp3c16_18840	0.767529888478535	0.620323046726956	2.11962242172949	0.292657333857041	0.769784085271598	0.816676904753684
152	Pp3c8_11590	780.085441659173	1.88324342208038	0.548592079208719	3.43286659332877	0.000597235883665735	0.00141561125650311
153	Pp3c4_200	1063.89020784288	0.327007443653032	0.149722952856956	2.18408358513642	0.0289561066459424	0.0487490426794789
154	Pp3c14_22850	0.999478683446964	-3.16829675839862	2.15481351965536	-1.47033454612135	0.141471169086412	0.198153763680682
155	Pp3c23_11160	256.619520691096	-0.611049367387694	0.562375976073016	-1.08654955649876	0.2772359284869	0.35182618834314
156	Pp3c9_8210	872.392930541044	-0.0946615949410018	0.256285331171362	-0.369360175661819	0.711859277764015	0.766713526930195
157	Pp3c4_7040	521.031821330431	-1.12119876814062	0.253749476950921	-4.41852642067702	9.93761334754944e-06	3.17778524620705e-05
158	Pp3c1_37280	695.977077418944	0.389650873334016	0.137034520847828	2.84345047454654	0.00446279445631032	0.00900778840681173
159	Pp3c27_2520	6.72151012954747	-2.36667183013322	1.16764410193179	-2.02687773287915	0.0426749182714067	0.0688322712276019
160	Pp3c15_20210	89.6981233745093	-0.927874209391441	0.806534841173442	-1.15044529017675	0.24996051543614	0.322263737462784
161	Pp3c4_25990	1347.22355546142	0.422159607548491	0.133917233550104	3.15239193908934	0.00161938747926448	0.00354530926061561
162	Pp3c5_18830	1.08167619882176	-0.189205843560486	1.55837001295955	-0.121412656806171	0.903364192361746	0.926409591166975
163	Pp3c2_10380	2034.72479919169	-5.0640336416615	0.32707264284828	-15.4829018947041	4.52588402413872e-54	9.52777988555309e-52
164	Pp3c21_830	879.356370859994	13.6707187477854	1.11178130589486	12.296230090667	9.49009891577471e-35	5.88890343172761e-33
165	Pp3c5_9860	753.980283733079	1.09033932001406	0.272394016759048	4.00280201814617	6.25966825067898e-05	0.000175104641773025
166	Pp3c5_5150	5448.36557286321	-2.67695279190414	0.311489039721804	-8.59405131652456	8.39555023498356e-18	1.207942506531e-16
167	Pp3c3_18130	16.8634902835992	1.10658141051681	0.969911482485968	1.14090969175924	0.25390750586637	0.326590536675261
168	Pp3c15_1450	615.60979165024	-0.0733312082332809	0.161640781324488	-0.453667741719654	0.650067988202488	0.712547342544033
169	Pp3c12_19810	1071.77965542941	3.61328446317842	0.291568935331099	12.3925563574709	2.86754324837748e-35	1.87515450729731e-33
170	Pp3c20_23510	1010.62370071056	-0.0469248214591853	0.213747056013989	-0.219534352118114	0.826233823337494	0.863597954348492
171	Pp3c6_8580	263.629692490323	2.21250793527072	0.742678543362581	2.97909230722256	0.00289103670765996	0.00603374119028885
172	Pp3c16_25190	217.185858972933	-0.0609566649953609	0.204152132528021	-0.298584512640319	0.765257083802825	0.81281691251271
173	Pp3c26_340	1052.4269186372	-2.10473115212888	0.187573280790379	-11.2208473576842	3.22168565877619e-29	1.27797081198297e-27
174	Pp3c1_36330	3550.82090829897	0.852664363729828	0.179923020151998	4.73905097307451	2.14721490138739e-06	7.62112220993419e-06
175	Pp3c14_7270	210.496101126879	-1.4670327479598	0.373131627206399	-3.93167622627793	8.43556259859328e-05	0.000231551031457898
176	Pp3c23_6540	607.715150207961	-2.26589807061251	0.256886156342212	-8.82063129783447	1.13816203145288e-18	1.78644542791613e-17
177	Pp3s38_30	7.63613848531052	-6.14088483696433	1.05877993648251	-5.79996335911467	6.63294112547721e-09	3.37468632754564e-08
178	Pp3c1_38880	4599.85132658208	-1.25823690283326	0.212903505310792	-5.90989284557109	3.42330342391353e-09	1.81039794778539e-08
179	Pp3c21_10710	2353.36380774136	-0.431734439521503	0.129064335026889	-3.34511032371225	0.000822498466539604	0.0019009187883748
180	Pp3c2_9310	1533.8026156873	0.280890581190422	0.0794539557012121	3.53526238827826	0.000407370431328782	0.000993040424729248
181	Pp3c13_17650	41.0620660558669	-2.6173778500036	0.995738491590289	-2.62857956392084	0.00857422951512873	0.0162975553725308
182	Pp3c26_10610	1063.97892206145	0.0477000075506084	0.253725974604748	0.187998125240883	0.850878120819595	0.883922512228924
183	Pp3c15_13500	668.265948785499	0.632438056525915	0.350369624881793	1.80505960452276	0.0710653554025135	0.108237447756865
184	Pp3c6_630	269.747258656048	0.642035983978801	0.244903423291958	2.62158844228734	0.00875210502407512	0.0166106578467994
185	Pp3c1_19780	93.4777391346557	-2.33559005980677	0.525699148144546	-4.44282641136137	8.87847947242846e-06	2.85814391494045e-05
186	Pp3c11_6360	937.990450495357	-0.172707828944113	0.197964774209833	-0.872416972329892	0.382980944778641	0.462774265834681
187	Pp3c15_12450	242.632248441561	-0.629013472688783	0.316104351788944	-1.98989184783119	0.046602850588048	0.0744274846118696
188	Pp3c18_11860	2291.10835990621	0.902035168632258	0.246452771731803	3.66007313406837	0.000252143272876333	0.000637436680265366
189	Pp3c5_8730	3.0192494414695	-2.1770040379221	0.82514948314259	-2.63831473253907	0.00833192133654297	0.0158824658976573
190	Pp3c12_9180	8803.8680236293	0.850175700618891	0.242081331224888	3.51194243817627	0.000444844336029534	0.0010755409248814
191	Pp3c14_23480	286.222580329107	-1.64369692427966	0.436391449976104	-3.76656537237306	0.000165508761156662	0.000432354931860098
192	Pp3c19_18440	53.9263306575681	1.40218303885319	0.962479401453398	1.45684472492172	0.145159246927931	0.202645382294422
193	Pp3c3_27980	4553.71726210418	1.56306400622658	0.967039380757933	1.61633955899656	0.106020918329797	0.154224513213528
194	Pp3c1_38260	737.982322059059	-0.410874338279978	0.282508076013319	-1.45438085904704	0.145840743703292	0.203431096084587
195	Pp3c10_5000	209.260308728382	0.837473549646632	0.519266370745556	1.61280143839124	0.106787653529786	0.155198746264237
196	Pp3c20_12140	163.219917010447	4.39614942384116	0.643960394961208	6.82673881536765	8.68666354936033e-12	6.39090246845796e-11
197	Pp3c5_17880	386.254885106153	-6.27157849226423	1.13106774936285	-5.54483009156357	2.94239750907543e-08	1.37569837951103e-07
198	Pp3c16_2080	3076.93689630322	-1.1836620980011	0.357151084947829	-3.31417752286543	0.0009191313232684	0.0021068034982921
199	Pp3c5_19870	507.878222334847	-0.476377646286575	0.210735460450906	-2.2605481074105	0.0237872542353076	0.0408787998182611
200	Pp3c27_520	5206.52454852907	-0.292669220753424	0.305694194865727	-0.957392144400965	0.338369361977195	0.417057486420353
201	Pp3c20_15730	1664.80700522185	6.39494211391634	0.760043235667931	8.4139188585718	3.96535070471089e-17	5.28691397568648e-16
202	Pp3c6_24590	1024.91500589184	0.997954059379095	0.0936643709226183	10.6545749418801	1.6600125004038e-26	5.31891054702145e-25
203	Pp3c2_19380	1130.37292902567	0.0507821771759666	0.381375087754656	0.133155465069694	0.894070430855124	0.919235552655819
204	Pp3c9_13180	0.735615200395865	-1.09411936866017	2.46945439258547	-0.443061176568094	0.657721485614645	0.719357807888744
205	Pp3c22_6120	1928.9225430629	-1.63447172454189	0.203871471446955	-8.01716744839977	1.08211557961231e-15	1.24197473912557e-14
206	Pp3c7_23900	153.782891309743	-1.96769905726648	0.639389657524191	-3.0774646322646	0.00208769610955305	0.00448305466474263
207	Pp3c7_310	3087.92962917362	-1.87053370462619	0.195884741427075	-9.54915472741177	1.30758766264573e-21	2.76970841269506e-20
208	Pp3c20_17640	1018.13493768912	0.716172588805698	0.172391827563094	4.15433027730728	3.26241664576245e-05	9.580853778959e-05
209	Pp3c22_7830	932.102478980403	0.0381680820077953	0.179110035845075	0.21309851135762	0.831250125743453	0.867506164885943
210	Pp3c10_670	1152.92512632228	0.455548275934234	0.375693562926716	1.21255278473615	0.225300849903413	0.294378675797667
211	Pp3c2_12950	15.9747906105283	-2.18171835440954	1.62797210149635	-1.3401448049412	0.180198271945778	0.243703364644822
212	Pp3c5_16690	690.271028036816	0.122270846352349	0.168635283214503	0.72506087706937	0.468414684244535	0.545650131403971
213	Pp3c3_31980	869.115209282543	-0.562762625672769	0.191433961810291	-2.93972198219698	0.00328506862793762	0.00678588070251978
214	Pp3c7_27020	2651.09747219344	0.211006112103771	0.16766771099922	1.25847791948894	0.208218967749255	0.275683935066444
215	Pp3c17_19080	1645.45982432033	0.705096771532284	0.17233369738772	4.09146198462824	4.28662222386248e-05	0.000123558307411093
216	Pp3c4_14160	17911.0084709889	0.679654909170837	0.210991095687553	3.22124925204099	0.00127633093536083	0.00285095552100936
217	Pp3c25_7340	3474.57802297961	-0.934793462818219	0.164228087074251	-5.69204378783016	1.25527649669064e-08	6.1342660647686e-08
218	Pp3c12_7050	63.1244590668943	-2.15964625126078	1.20635291509849	-1.79022757290264	0.0734173341787753	0.111458919721434
219	Pp3c5_23400	20930.0520798236	3.329097291567	1.04052937580818	3.19942653130891	0.00137701278604607	0.00305622212635897
220	Pp3c16_18060	740.009081049431	-0.439018103503849	0.155824822383451	-2.81738234505104	0.00484168500775883	0.00969265920096799
221	Pp3c13_4790	911.434554640094	-1.10132291624367	0.272514434660797	-4.04133791156605	5.31471103143001e-05	0.000150463312543693
222	Pp3c16_15090	95.3353989231877	0.400705301329507	0.230666743543452	1.73716113200351	0.0823587333860317	0.123340233543299
223	Pp3c13_24470	5651.81315211073	1.78882547726869	0.119274368161096	14.9975682524903	7.61588389713855e-51	1.34392351211344e-48
224	Pp3c13_2300	4176.74425552523	0.232721448681087	0.147377398602314	1.57908506248687	0.114316547441666	0.164734167290293
225	Pp3c20_11490	18.3751026866555	1.18881235294808	0.473182535323025	2.51237580469136	0.011992130749503	0.0220874248547447
226	Pp3c1_8450	1862.44758823029	-0.559214147811725	0.289679393155623	-1.93045884872902	0.0535500093402155	0.0842608624544868
227	Pp3c7_23840	1897.19480162816	1.29129607424233	0.120749468138228	10.6940104511609	1.08572362054268e-26	3.54990206667626e-25
228	Pp3c5_16520	3727.85773967498	-0.981585722124238	0.251703083656129	-3.89977630733066	9.62816023586666e-05	0.00026192814090358
229	Pp3c16_23730	124.492793793421	-4.71833146209564	0.873758865411082	-5.40003844181401	6.66266183812137e-08	2.95231206523402e-07
230	Pp3c18_12880	3108.18120926457	0.398786846616078	0.271719498346444	1.46764162690902	0.142201594477031	0.19903744697622
231	Pp3c9_19700	294.521270225547	-1.34531148135145	0.146359202513719	-9.19184757941913	3.86150962365591e-20	7.11769350676791e-19
232	Pp3c14_23730	3.40347217523715	5.64991356422332	3.01802934520911	1.87205388615327	0.0611991488485838	0.0947804835581546
233	Pp3c25_14790	19.6423571534	-2.05504724553686	0.869280852407866	-2.36407743233326	0.0180750342877572	0.0319592387734388
234	Pp3c14_22460	1433.33268378026	-0.32536371097619	0.175045112934632	-1.85874204381639	0.0630637109224586	0.0973415229243687
235	Pp3c3_26910	1243.55910010274	-1.2392687810483	0.306362089062605	-4.04511140670235	5.22982478695851e-05	0.000148345074148728
236	Pp3c17_20480	2.92284860684119	2.21398241132067	1.13591318534374	1.94907713008957	0.0512862143836323	0.0810975725764506
237	Pp3c11_19720	1498.63676312334	-0.344748308107967	0.210951162270085	-1.63425649993138	0.102205003446258	0.149252639509964
238	Pp3c5_13340	1568.38621229119	0.823211659113082	0.450662809487157	1.82666872389554	0.067749593501973	0.103746968763007
239	Pp3c6_20690	0.930756789947399	1.90127098074958	3.03114818225545	0.627244485069965	0.530498987299092	0.604187794048544
240	Pp3c7_14660	328.473484786052	0.00207796659176963	0.52844883078638	0.00393220018800577	0.996862566265277	0.997860468312841
241	Pp3c25_10230	1680.52190862066	0.0530355912411494	0.432676395910626	0.12257565178597	0.90244313608264	0.925623250826878
242	Pp3c20_18840	3787.98901889956	0.332390853541702	0.120759493508365	2.75250287894489	0.00591416264213917	0.0116453880249998
243	Pp3c8_1210	24786.3771576343	17.4046010908254	0.776899126872303	22.4026524021131	3.70830388547782e-111	8.89955849475821e-108
244	Pp3c12_20520	3212.27231177682	0.063710904423719	0.104023605952414	0.612465832542506	0.540229597205507	0.613319934875584
245	Pp3c16_10250	982.117359112908	0.328362379171158	0.153927164512812	2.13323216997106	0.0329056853576625	0.0547113442495872
246	Pp3c8_2540	547.712275622914	-1.60389237895852	0.355417908073177	-4.51269433117111	6.40092402222958e-06	2.11010680782263e-05
247	Pp3c6_20960	4216.10325042883	1.19252822051805	0.494879289713133	2.40973555634006	0.0159640869351929	0.0285698823532956
248	Pp3c16_19330	457.43120913592	3.62107847050338	0.529118118509579	6.84361080036956	7.72215451037606e-12	5.71814210973491e-11
249	Pp3c1_14750	752.543858342835	0.875860075945222	0.121413491217611	7.21386122054105	5.43871863617766e-13	4.63507842860893e-12
250	Pp3c1_6500	1068.7546706421	-0.194805943552671	0.155764831020504	-1.25064138211679	0.211065345531313	0.278792030812117
251	Pp3c10_24230	482.883106994368	-1.05329615144012	0.714922438486914	-1.47330129079366	0.140669812805557	0.197203974386387
252	Pp3c1_30640	1380.68109017382	-0.789417966586524	0.330001103290866	-2.39216765857514	0.0167491893157387	0.0298325511643471
253	Pp3c1_15690	444.719134444239	-1.78249539703943	0.266876714680161	-6.67909674763368	2.40419414538162e-11	1.66757963280386e-10
254	Pp3c13_1540	1446.16756230291	-7.47610238959841	0.601176457862162	-12.4357870169835	1.67086966574705e-35	1.1263820536029e-33
255	Pp3c23_21610	67.1761729381049	3.08303002686216	0.346275418223556	8.90340424012354	5.4159497469761e-19	8.84199850188295e-18
256	Pp3c21_6860	639.794620161348	-2.01494489568463	0.148194658210983	-13.5966094865307	4.19431202893647e-42	4.33876268889855e-40
257	Pp3c6_140	15.4889082285365	3.81875110549439	1.61595126441633	2.36315982392805	0.0181198533266494	0.0320266872872484
258	Pp3c9_2140	0.783347420505483	-0.294633852473866	2.04645891572448	-0.143972522590106	0.885522167348831	0.912205283693377
259	Pp3c11_5120	65.1707951906829	7.42711728796717	0.950468232346957	7.81416678138486	5.53277956623973e-15	5.85713175166243e-14
260	Pp3c24_4260	11.4861647740462	1.33216423433406	0.789106682782207	1.68819281777866	0.0913742214817079	0.135230016116151
261	Pp3c3_8200	3.3409695131997	2.30077752751929	1.45869832883499	1.57728125277064	0.114730824107746	0.165271611510312
262	Pp3c5_10690	426.137956458987	0.167795097245898	0.195420829088014	0.858634660537265	0.390542109244616	0.470041127370187
263	Pp3c20_10450	1702.69330669603	1.07726140326709	0.219312890189035	4.91198398023278	9.01594208513574e-07	3.39437466016605e-06
264	Pp3c22_23110	814.473187555641	0.172595233749583	0.0811725891802514	2.12627483603262	0.0334803820511082	0.0555821588852065
265	Pp3c3_4950	5.71173842376708	-1.83482209530306	2.56650538295822	-0.714910674836848	0.474664240429078	0.551484658503943
266	Pp3c22_8160	136.711353746263	-6.28877957254578	1.13919121723753	-5.52038979706646	3.3824847553181e-08	1.5683201631159e-07
267	Pp3c9_390	426.112709141926	-1.10004318160257	0.338061795005763	-3.25397071734716	0.00113804009961251	0.00256376836108144
268	Pp3c6_8910	11669.6878965335	1.4472275191085	0.28932155232056	5.00214210625074	5.66967714754634e-07	2.19462228812846e-06
269	Pp3c13_9770	1740.02119727541	-0.0343184480037721	0.190635226117693	-0.180021545349571	0.857135653774955	0.888992547428374
270	Pp3c15_18970	561.403471595177	1.2587726432424	0.184876942042714	6.80870545203834	9.8480873755828e-12	7.18589993695991e-11
271	Pp3c5_15180	1896.20057350151	0.535530330920219	0.246088419718464	2.17617038433945	0.0295425225286204	0.0496353261106385
272	Pp3c12_25640	653.242360762356	0.39636872919388	0.787651523990854	0.503228543487821	0.614803598848794	0.681666508143784
273	Pp3c5_19400	11.471639643716	-6.706126683876	1.52137483698429	-4.40793847831024	1.04359176913511e-05	3.32428442626408e-05
274	Pp3c24_4880	2509.24431325109	2.52531397645202	0.397879002573482	6.34693954724498	2.19640387532197e-10	1.35435500009897e-09
275	Pp3c14_4960	4458.69431805678	1.11411564231948	0.158783271176434	7.01658073967701	2.2736354226029e-12	1.80023017179303e-11
276	Pp3c13_2890	1.3202630052646	4.2967193963554	3.03080997245573	1.41768023578	0.156284142911085	0.215853081590879
277	Pp3c11_2470	0.521964183090883	-1.31088852685261	3.01102956165511	-0.435362224119793	0.663299525664313	0.724309056431342
278	Pp3c17_12610	270.862919104825	-1.35932760802587	0.449425379450029	-3.02459022160542	0.00248970201389642	0.00526620470928081
279	Pp3c21_7400	31.5319645502492	-1.28870384226951	0.700469902401353	-1.83977047101035	0.065801942417975	0.101099924205441
280	Pp3c7_20020	20.7290841710581	-4.13332848987419	1.24595289310753	-3.31740350115908	0.000908582955316056	0.00208441662791607
281	Pp3c27_8170	1205.89897726082	1.28453665670125	0.690023983532491	1.86158262228108	0.0626619446462792	0.0967742327182953
282	Pp3c8_7210	1423.93915879679	0.99687729505876	0.283959352353021	3.51063378190634	0.000447039800222328	0.00108041371254136
283	Pp3c19_7970	2429.71640391417	-0.367889587852067	0.21246375964	-1.73154042117781	0.0833554220005636	0.124630663048503
284	Pp3c11_24820	1953.65436182786	-0.761086792430625	0.296147996868887	-2.56995421369532	0.0101711957026388	0.0190359920196233
285	Pp3c1_17990	1819.08559667185	4.77877653888198	0.532025682462427	8.98222904722174	2.65335767509193e-19	4.49068623727301e-18
286	Pp3c1_7210	117.328138234636	5.08727345074661	0.455838280290814	11.1602593961636	6.3805132959964e-29	2.48178182480742e-27
287	Pp3c17_8610	33.931130101489	-2.09286614212893	1.32575278215781	-1.57862474082277	0.114422156355096	0.164876453339295
288	Pp3c3_34380	616.057787708173	0.247400850127377	0.239595458053002	1.03257737912815	0.301801718732468	0.378537652757422
289	Pp3c14_10150	66.3443318620478	-9.22763327788106	1.9533112996877	-4.72409762814375	2.311393654986e-06	8.17796496034335e-06
290	Pp3c3_30490	102.909698966862	7.15819382040115	1.11649422010543	6.4113129217321	1.44271721377604e-10	9.12352316558923e-10
291	Pp3c1_12810	1539.09521978855	-0.268481757519435	0.227110305153215	-1.18216457565987	0.237140405576145	0.307861765304658
292	Pp3c25_1200	351.581397922398	1.3253020081751	0.251834198329016	5.26259744295578	1.42034341733032e-07	5.99803302349292e-07
293	Pp3c6_14060	102.276446060605	-0.473843183991876	1.18528251118662	-0.399772357661379	0.689324192163757	0.747001322484331
294	Pp3c26_5800	12.7446886149856	-6.84287991625012	2.19190348894165	-3.12188923954593	0.00179694529946705	0.00389917633290324
295	Pp3c2_27350	2449.89914009671	-4.89680683227836	0.56042439159179	-8.73767613570461	2.37954511933948e-18	3.63968791070925e-17
296	Pp3c12_4060	1984.30735369877	-1.43390686827493	0.154525222298445	-9.27943572542173	1.70378466938778e-20	3.24774648773926e-19
297	Pp3c4_5220	1821.16650072963	0.460468565470528	0.108566310254142	4.24135778762878	2.22171643473384e-05	6.69079843357729e-05
298	Pp3c14_10480	7537.89283015308	1.24796693372209	0.299655456249923	4.16467281904336	3.11799373774366e-05	9.18714681107826e-05
299	Pp3c25_13850	0.612026008960141	-2.45149658993728	3.00281050324074	-0.816400697710208	0.414270997712571	0.493134748975944
300	Pp3c16_6900	1.14733251882145	-0.47476652704808	2.98789367831856	-0.158896727314358	0.873750239162749	0.902596934816925
301	Pp3c2_12100	132.684435709012	1.18202286452731	0.454087659027069	2.60307198627666	0.00923925518017266	0.0174480576235083
302	Pp3c3_35380	114.66452873139	10.7306043907385	1.44257531484231	7.43850548413927	1.01830748940819e-13	9.37772887118464e-13
303	Pp3c1_1330	4028.9381955858	-1.63011743947139	0.304141033150288	-5.35974190192838	8.33409313285706e-08	3.6438313189185e-07
304	Pp3c27_7100	875.544509712776	-2.38189282498409	0.259081069176145	-9.19361971354489	3.79839641808523e-20	7.01753007218071e-19
305	Pp3c2_7120	1522.45846930542	0.376495299654272	0.358315290730371	1.05073746332969	0.293379184723812	0.369421640914359
306	Pp3c1_22950	1051.52467077959	-0.0286060866472339	0.194690642254214	-0.146930978890511	0.883186499663974	0.910385396677077
307	Pp3c27_8820	255.373577841898	0.432499680722639	0.756711043712193	0.57155196070739	0.567625548740612	0.638292828424044
308	Pp3c3_14930	97.3892149789089	-0.368096692592488	0.601797009147011	-0.6116625489951	0.540761045071986	0.61377810824265
309	Pp3c15_19200	1871.84794483884	0.641330905514632	0.10478587326862	6.12039472029377	9.33438391277529e-10	5.29463199060965e-09
310	Pp3c8_990	371.959566638747	0.45418811404266	0.355045705526375	1.27923843880692	0.200813103626646	0.267442490229516
311	Pp3c7_1290	868.020526627447	-5.14569233346536	0.700085942987017	-7.3500866358072	1.9807842619925e-13	1.76914184977886e-12
312	Pp3c19_2800	4033.55538970789	2.12672839860739	0.259696848766946	8.18927302624274	2.62808745125723e-16	3.21793218075113e-15
313	Pp3c9_16700	1102.88849660396	6.44549623533488	0.602960676932515	10.6897455869353	1.13682387630298e-26	3.70185023166828e-25
314	Pp3c3_31720	1050.70560999104	-0.558027490064274	0.324944372067547	-1.71730160000517	0.0859240798591749	0.12815985037541
315	Pp3c7_23040	2967.38466948821	0.433779296220929	0.164975661820797	2.62935327207304	0.00855474400109456	0.0162675810164772
316	Pp3c4_27950	2.90534110848942	4.25074492118435	1.20871620518348	3.51674355233707	0.000436875650980618	0.00105768612413345
317	Pp3c15_23830	346.921686162899	3.46604430362442	0.254200795240222	13.6350647540224	2.47770825454511e-42	2.61949429078538e-40
318	Pp3c1_21790	142.592119867354	-0.934202597421857	0.444917787082926	-2.09971959886543	0.0357535144893888	0.0588752980808867
319	Pp3c11_11630	71.1522319647532	-1.11616499635883	1.62607139269382	-0.686418198717426	0.492449431660073	0.568487849844152
320	Pp3c19_5460	273.731574529726	4.42648299489746	0.564223639146754	7.84526327466783	4.32046116809473e-15	4.63094004346161e-14
321	Pp3c21_5710	1995.61131428062	0.589335482351852	0.224923389249241	2.62016095488762	0.0087888274697724	0.016675078697689
322	Pp3c4_3100	1215.03377869126	1.35014675953226	0.225071081858888	5.99875714099403	1.98833467028485e-09	1.08425457287357e-08
323	Pp3c9_12280	52.7317847617195	-1.53081843934635	0.69667674888226	-2.19731524240241	0.0279979398075752	0.0473051645622358
324	Pp3c14_11350	165.154880249536	1.5414028507288	1.06112861292325	1.45260699971369	0.146332901484255	0.204046441387522
325	Pp3c13_23290	7.29129462346431	-2.36219428733036	1.33434314357698	-1.77030496143445	0.0766763520161731	0.11584292444224
326	Pp3c21_1000	4.32023532114563	-2.17977598493714	2.52385512730522	-0.863669218313867	0.387769627833477	0.467313613456644
327	Pp3c26_4040	2668.41679965242	-2.1583041704308	0.200819231847876	-10.747497391414	6.08913245256674e-27	2.04096494035125e-25
328	Pp3c6_1960	1821.040237763	-0.499104491349788	0.198004513699837	-2.52067229187714	0.0117130880617842	0.0216315814078306
329	Pp3c11_16170	1.31853554051845	1.07891370746789	1.11314467722512	0.969248409072434	0.332421263172333	0.411056156990562
330	Pp3c9_7250	25.6058061867891	-1.76624036343413	1.34477572627609	-1.3134088673099	0.189045211129508	0.253684635534391
331	Pp3c11_11180	1342.74654078419	0.177774072337118	0.27073942337452	0.656624255608313	0.511422548644874	0.586609460637974
332	Pp3c23_18180	460.647922515142	0.139739092217911	0.137951261041532	1.01295987555953	0.311079326780152	0.388549638981829
333	Pp3c23_5390	6.68337020554408	-1.26997904646626	1.37433192749834	-0.924070103485094	0.355449817677687	0.435226539512592
334	Pp3c2_1200	4549.76173428307	0.54426624272453	0.602033826468528	0.904045950236955	0.365971036603521	0.445495252723708
335	Pp3c2_26900	1142.1796128628	-0.28470890688995	0.100535088281303	-2.83193571276646	0.00462671497794718	0.00930265857538157
336	Pp3c22_21230	1.81326472148027	-0.854693909688718	1.63576264361697	-0.522504846912774	0.601318872631496	0.669934154602074
337	Pp3c5_6130	2490.96630730282	-2.36681674548245	0.187082214918823	-12.6512119097448	1.10162281091558e-36	7.93929304479368e-35
338	Pp3c14_9070	2991.30648668242	0.333138474547704	0.0819564590193932	4.06482269407069	4.80689903280628e-05	0.000137448790525817
339	Pp3c27_6760	646.17615757876	-0.283038507619835	0.283978363764081	-0.996690395240717	0.318914813203401	0.396808202098114
340	Pp3c7_13900	1.3070899070002	3.15466309439182	2.37469337166263	1.32845070948385	0.184029256729913	0.247892491685263
341	Pp3c17_17470	603.009064684601	2.71934303067217	0.324623255654225	8.37691996277895	5.43307670082205e-17	7.15240854322701e-16
342	Pp3c19_9970	714.162937346268	0.912445305893729	0.242471741333969	3.76309957141344	0.000167820344020149	0.000438012010455635
343	Pp3c26_1130	0.75021867181034	-1.12867939539388	2.47712030466309	-0.455641735796677	0.648647625883433	0.711239291523576
344	Pp3c1_20440	376.603740916733	-0.602877305236129	1.01155762857649	-0.595989084758844	0.551182518617427	0.623424887562429
345	Pp3c10_14660	14.8500750948751	4.42177943595164	0.96815005627095	4.56724596286565	4.94174022371523e-06	1.65730608760399e-05
346	Pp3c1_3200	1274.08727360651	-2.41843839639776	0.276846193362745	-8.73567509461451	2.42205217497565e-18	3.69998918823938e-17
347	Pp3c8_24080	1142.80461916013	4.98420684464211	0.55295441430588	9.01377530532739	1.99082347409582e-19	3.42247654404194e-18
348	Pp3c2_8200	7.95936910211182	-1.74564702019772	1.36284216073252	-1.28088715663114	0.200233304607247	0.266788756233029
349	Pp3c14_5600	2467.64067159922	0.560192170365137	0.361328376212422	1.55036860441817	0.121053069579123	0.173297101934466
350	Pp3c4_7680	9706.39835868012	-6.02989909655702	0.603580208520623	-9.99022004272858	1.68207931812925e-23	4.18839380573638e-22
351	Pp3c9_11530	2.09046671808265	0.152704593032091	2.22537770080703	0.0686196293675059	0.945292393718737	0.958356643970797
352	Pp3c7_5510	8.58374317239744	1.05485700318831	0.889642862674807	1.18570838641561	0.235737481485238	0.306222669454085
353	Pp3c18_4620	278.565490208797	-1.27428213246202	0.41531290110186	-3.06824596366076	0.00215319312681568	0.00461338111333359
354	Pp3c12_18380	3008.07238099441	-0.549644122061865	0.33447678260445	-1.64329529177477	0.100321851977186	0.146865296391398
355	Pp3c9_6120	72.924075339275	5.20130432792733	0.7821907148102	6.64966258157313	2.93765689949424e-11	2.01719107098604e-10
356	Pp3c4_29270	4460.67373291137	-1.47693583343635	0.34821990523405	-4.24138830444989	2.2214143252447e-05	6.69072821179061e-05
357	Pp3c14_18790	70.9378995566725	3.61600743202206	0.409585040032346	8.8284655897991	1.06121480722991e-18	1.67003896122693e-17
358	Pp3c19_7560	957.415344287467	-0.626409372559773	0.426602681252347	-1.46836717181633	0.142004513797975	0.198784783401634
359	Pp3c6_16030	608.368154292271	-0.744066522740636	0.284270885183614	-2.61745596021919	0.00885879188682268	0.0167998535355083
360	Pp3c15_4550	5188.49983176028	0.491380152460656	0.118764251588342	4.13744157765474	3.51199830912875e-05	0.000102548299575107
361	Pp3c5_1480	36608.0717228699	2.0381728975591	0.484200613894123	4.2093562855432	2.5609927707497e-05	7.64538692688419e-05
362	Pp3c15_24070	98.4294444213235	-0.108853668981388	0.714897506073793	-0.152264720546042	0.878978149351005	0.906904411275786
363	Pp3c9_17450	1975.01728864696	0.436414685381185	0.249497875689374	1.74917194856009	0.080261301403458	0.120631827780828
364	Pp3c11_19250	20.2713478114095	0.996208956884094	0.472886911155005	2.10665369115609	0.0351476090641585	0.0579889639715894
365	Pp3c23_1910	173.503128958186	-0.927130960296237	0.338924159250917	-2.73551157387352	0.00622833960023328	0.012209926651364
366	Pp3c10_15130	2025.28480555456	-0.229538497178379	0.174976892028474	-1.31182177553495	0.189580275886286	0.254288902358315
367	Pp3c16_11670	629.116163752185	0.404537473617677	0.12967186057665	3.11970131236416	0.00181034508491596	0.00392612250975041
368	Pp3c3_950	1919.85962611096	-1.42187473850492	0.203426212477287	-6.9896338391675	2.75604587046275e-12	2.161514537426e-11
369	Pp3c15_8400	110.861665543478	-10.0537527958133	0.626283797561347	-16.0530303274028	5.44398602178582e-58	1.45166911707598e-55
370	Pp3c10_21340	6846.16520459832	1.21355360249705	0.221642506546127	5.47527467275096	4.36833493720436e-08	1.98929165385138e-07
371	Pp3c1_23490	12.3171294391092	-6.82972151901895	1.08067728436824	-6.31985294574928	2.6181232453664e-10	1.59675577549043e-09
372	Pp3c2_29600	21896.1673970677	1.10172860779918	0.253196368275933	4.35128124191147	1.35344313685392e-05	4.22658189217401e-05
373	Pp3c2_33030	7.03768676298332	-5.9968680282533	1.68883631191795	-3.55088766503539	0.000383934249997031	0.000940522487421723
374	Pp3c9_24320	43.8428160391342	1.34713655905518	0.779156044678259	1.72896888660019	0.0838146637343964	0.125254879815791
375	Pp3c1_22540	916.36435933792	-0.371427117558066	0.2350695180345	-1.58007350618532	0.114090033830877	0.164457127869975
376	Pp3c8_15380	153.874045460341	0.696659791903272	0.294455860753918	2.36592265516319	0.0179852013211177	0.0318168101507816
377	Pp3c13_11410	2825.90492165262	0.0948898220495168	0.115500968339925	0.821550013072194	0.411333048669209	0.490221077370629
378	Pp3c4_27130	326.067934533997	-0.821984806980493	0.433978453356921	-1.89406824376246	0.0582159521984042	0.0906047105583335
379	Pp3c24_9110	1246.34800900366	-0.0202221481450972	0.117430572193615	-0.17220514017215	0.863276256977393	0.894009100336603
380	Pp3c2_3870	72.269221352773	1.06735023365919	0.363846435822408	2.93351845331848	0.00335143731091297	0.00690573916241096
381	Pp3c27_5190	210.026151638251	-7.07697543085059	2.56622482355843	-2.75773789025911	0.00582028462111546	0.0114756006097724
382	Pp3c20_15620	158.030546307303	0.760308255783898	0.304694680704819	2.49531187753312	0.012584646570668	0.0230672063735935
383	Pp3c12_14920	1360.31017101505	-0.195886828782527	0.250634406020692	-0.781563999502744	0.434470850998035	0.513183920571592
384	Pp3c5_26480	313.012677638373	0.233882474680472	0.174586923117674	1.33963340726747	0.18036455720818	0.24388367488575
385	Pp3c5_5560	357.543889167843	0.41012437787495	0.915912122694585	0.447776994880663	0.654314147824123	0.716339821797871
386	Pp3c2_18140	2558.68360579189	0.770103636999063	0.148581084362347	5.18305301313456	2.18282961650866e-07	8.96555330593724e-07
387	Pp3c20_8040	2.26822038814489	3.95100345831364	2.04650465972217	1.93061053613727	0.0535312339228123	0.0842423660926933
388	Pp3c2_24900	1508.30564633912	-0.271249806808567	0.334544785164853	-0.810802675267839	0.417478997917546	0.496229058526764
389	Pp3c8_18090	1036.11790179098	-0.585465019982275	0.301450884983062	-1.94215724400733	0.0521180673249062	0.0822774304519421
390	Pp3c6_1140	1808.41770402972	-0.401351762469555	0.216920487916611	-1.8502252430109	0.0642810921359239	0.0990485990478355
391	Pp3c6_19970	3925.61179892399	3.85014039390521	0.690840016918833	5.57312879916387	2.50204445096461e-08	1.18039246665421e-07
392	Pp3c11_14460	601.714005310941	-0.135227301309193	0.259969182555063	-0.520166659679175	0.602947420826941	0.671436831350088
393	Pp3c2_24670	2468.04092200294	-0.146455662020661	0.11816024005173	-1.23946652407395	0.215172778592966	0.283265579454338
394	Pp3c6_18080	0	0	0	0	1	NA
395	Pp3c18_14490	2069.13396498693	0.153580233407901	0.199274299877751	0.770697643911525	0.44088616880209	0.519278914658488
396	Pp3c15_2730	239.654510749483	0.61800849732554	0.708733013058179	0.871990560533984	0.383213527156785	0.462985372444407
397	Pp3c18_170	909.368527628453	-4.68733182984183	0.752075483056811	-6.23252843024501	4.58966210372364e-10	2.70965069685765e-09
398	Pp3c11_13110	2406.24756365815	0.291179502756401	0.279127754127521	1.04317646113892	0.296866573248004	0.373127730772958
399	Pp3c14_22990	45.6125691820243	3.0667553641343	0.26972305443606	11.3700157020182	5.89769783970725e-30	2.47013700619781e-28
400	Pp3c1_26270	6719.62066870311	-0.553884742711306	0.183951835618436	-3.01103134333602	0.00260361975552098	0.00548926210249917
401	Pp3c3_23320	1189.45440927144	0.300771471156727	0.124152116329754	2.42260446336544	0.0154096945877512	0.0276954437513249
402	Pp3c1_29630	3252.05166065789	1.21704349499671	0.370740964785777	3.28273271797721	0.00102806090153699	0.00233773295205478
403	Pp3c7_6890	1079.12012710811	0.416673551155887	0.298409662485641	1.39631387162584	0.162619998382454	0.223190972273848
404	Pp3c7_15410	451.827027884314	-0.927798745376918	0.220413360762428	-4.20935800882299	2.5609732394236e-05	7.64538692688419e-05
405	Pp3c2_32340	67.0450970278253	0.83136860902045	0.500654385996466	1.66056391849191	0.0968010605947205	0.142242975165113
406	Pp3c14_24270	21.790871106485	0.646482773940423	0.986800924557255	0.655129882686802	0.512384133848823	0.587600077805605
407	Pp3c7_19740	1211.34853315853	-1.51361286909235	0.216474608871498	-6.99210349418325	2.70794991714459e-12	2.12518280122803e-11
408	Pp3c8_18540	895.110066349869	-0.138774470313462	0.256265885259106	-0.541525338704951	0.588145537460369	0.657577673119562
409	Pp3c12_710	2846.36966748352	-2.22064268624208	0.313580930952827	-7.08156162268725	1.42538958219605e-12	1.16037736035017e-11
410	Pp3c2_14820	470.973592261153	0.336358763104959	0.414670392846126	0.811147284464493	0.417281094435323	0.496102694211499
411	Pp3c2_19810	13.5135975967723	3.77731359318884	0.864412377389738	4.36980507451221	1.24357493492335e-05	3.90950703622238e-05
412	Pp3c1_28320	532.699546219978	-0.634084294610397	0.110665167711739	-5.72975496917026	1.0057580957265e-08	4.97982020617706e-08
413	Pp3c1_21890	453.140766183709	-2.47905173466828	0.73289382932406	-3.38255233633866	0.000718155925041634	0.00167802784977842
414	Pp3c1_3780	4.90435541835169	-3.27257413578625	0.918217223909361	-3.5640522205117	0.000365173256135393	0.000897745643719863
415	Pp3c23_15300	168.657714324847	3.70382237014972	0.630142922750257	5.87774969206097	4.15881129685919e-09	2.17397761518893e-08
416	Pp3c17_5760	116.815828866739	-1.31224172056147	0.806599979320975	-1.6268804292137	0.103762495270748	0.151342902880921
417	Pp3c3_32210	136.179888236757	-0.180133983254929	0.643528255333496	-0.279916199113243	0.779541798737527	0.825095864333682
418	Pp3c10_4190	598.305763460563	0.119328742182835	0.170132011008457	0.701389124101422	0.483060207441069	0.559559895664553
419	Pp3c10_8380	698.30667100118	-0.408890384509728	0.158444917092375	-2.58064690249004	0.00986153893200594	0.0185084126714015
420	Pp3c11_7340	1.96445183760986	-2.68786155534461	2.85960032018522	-0.939943087980394	0.347246754056783	0.426444317398871
421	Pp3c5_4210	0.425040876310478	-1.94359984151726	2.40722457454031	-0.807402791610505	0.4194344591243	0.498214951650906
422	Pp3c5_3240	651.744858667357	6.47683288689004	0.927529787654659	6.9828839710553	2.89181240315168e-12	2.26060605417711e-11
423	Pp3c8_17240	93.2004433700499	-0.287866004378683	0.928080421845179	-0.310173555656263	0.75642897903794	0.80503499192601
424	Pp3c12_12510	937.276714546195	1.24995534255041	0.177747351255731	7.03220235755894	2.03298661049221e-12	1.61930453585139e-11
425	Pp3c21_18770	837.96186870114	2.67031141243808	0.32731123182182	8.15832502164707	3.39702385270242e-16	4.1049937281473e-15
426	Pp3c15_7520	91.4507904431505	-0.953377912472143	0.334278010010898	-2.85205093939939	0.00434381390467452	0.00878314852963888
427	Pp3c3_7840	12.8984991523	-1.90841812883697	2.26360595668032	-0.843087606835841	0.399179449382281	0.478564672081395
428	Pp3c23_11420	2221.88335488872	-0.32487859748839	0.161464510835997	-2.0120743301813	0.0442121021615065	0.0709967373552355
429	Pp3c2_18850	328.781300109087	-5.86875500507158	1.03322646711306	-5.68002774984022	1.34672890837006e-08	6.55448125572358e-08
430	Pp3c24_14840	7796.51021874624	0.238559482021906	0.18191510269842	1.31137810156088	0.189730053475314	0.254475580023141
431	Pp3c20_22510	122.844931511525	-0.238139222524268	0.376304814541824	-0.632835970526229	0.52684076432288	0.601048274528656
432	Pp3c14_24850	368.37762866414	3.85987126105637	0.512488618101285	7.5316233858164	5.01133252296366e-14	4.7857926469799e-13
433	Pp3c2_27650	2387.94055185098	-1.25941546851105	0.400801026526458	-3.14224611505058	0.00167657042998763	0.00366148091266476
434	Pp3c3_22050	1849.44141528495	1.43074467444446	0.19729452473969	7.25182149039456	4.11203616606783e-13	3.55620742160223e-12
435	Pp3c12_17350	18.9793285136541	0.301803408656717	0.557205351511726	0.541637670632397	0.588068135546277	0.657533146710562
436	Pp3c25_9780	956.968898337558	-0.540675626998876	0.188781968960579	-2.86402154811605	0.0041829955474741	0.00848585884563237
437	Pp3c8_12730	17.3834940794747	-1.91115718117223	0.829679215660603	-2.30348928248195	0.021251329485104	0.0369278586860482
438	Pp3c20_15800	76.4340937967468	-4.45443119850108	0.718860050765685	-6.19652071881932	5.77249341997775e-10	3.36003079277337e-09
439	Pp3c7_560	1534.90550096122	0.647776265261658	0.189008033015584	3.42724197975356	0.000609745456281684	0.00144198671711708
440	Pp3c9_1610	1602.26322514039	0.493130406006819	0.184050703003151	2.6793182419867	0.00737722422318209	0.0142205625808953
441	Pp3c3_22580	1725.76171485806	0.481534367541136	0.215779058813838	2.23160843405373	0.0256408537302226	0.0437290256304442
442	Pp3c14_8830	1229.29249611817	-0.848422095293569	0.153330091535046	-5.53330456402713	3.14253099989754e-08	1.4629990585168e-07
443	Pp3c2_35520	402.353192574208	-0.253986855954503	0.316370770987948	-0.802813910910176	0.422082300540779	0.500768891174518
444	Pp3c1_30400	569.331442947893	1.03441478643154	0.231403021194522	4.47018704030656	7.81512223503284e-06	2.54002056498582e-05
445	Pp3c5_2110	196.610297787586	0.215948648941992	0.461291549029565	0.468139183118118	0.6396850601615	0.703358658708326
446	Pp3c2_13880	1811.47434227685	-0.320557048339502	0.221457617758339	-1.4474871155225	0.147760542491615	0.205654773488156
447	Pp3c9_21820	2131.00860960205	1.28180661667321	0.221918225463832	5.77603130159367	7.64831511298554e-09	3.85208634620231e-08
448	Pp3c5_9120	1122.53375469295	0.41916960490728	0.13135702798851	3.19107101710573	0.00141746433987417	0.00313741312054105
449	Pp3c8_17810	3846.19263777445	-2.02701881051386	0.305631201528033	-6.63223780942386	3.30635310631848e-11	2.25808674440914e-10
450	Pp3c4_16270	2430.84181986867	-0.348984863254827	0.167137912974227	-2.0880053905462	0.0367973484287947	0.0603952650077037
451	Pp3c3_37640	1942.33647204879	-1.77346584860756	0.231642321618549	-7.65605281546076	1.91734897392334e-14	1.92609702909946e-13
452	Pp3c16_23380	288.855494447803	-4.26717932741437	0.913721741903207	-4.67010812123852	3.0104124657565e-06	1.046298171842e-05
453	Pp3c2_29380	38.2128928471427	-2.65318092793357	1.05874478846746	-2.50596834745612	0.0122116551163786	0.0224572805469708
454	Pp3c19_21960	1453.10195333151	0.508211307058508	0.0921768030105136	5.51344037176622	3.51886290854206e-08	1.62746561846408e-07
455	Pp3c10_3350	1756.86935194544	-1.72135879579147	0.295182386913703	-5.83150916892176	5.4928292932579e-09	2.82033397965118e-08
456	Pp3c2_16450	933.922784422719	0.221681742671986	0.263964803514291	0.8398155349525	0.401011821802553	0.480329542395661
457	Pp3c19_13990	387.116660583345	-0.525332626402194	0.175404479788275	-2.99497838958449	0.0027446428643683	0.00575724885079755
458	Pp3c25_6490	1107.96593482645	-0.0858248889142276	0.220586507211649	-0.389075877754753	0.697220017142463	0.754195582412421
459	Pp3c23_6860	10433.9311076858	0.954220947110177	0.192256891731017	4.96326003462706	6.93196732545716e-07	2.65200516250034e-06
460	Pp3c1_14920	704.673187877054	0.255544109112623	0.113538401430818	2.25072843982511	0.0244027423347535	0.0418136094025239
461	Pp3c13_13830	2213.1235415971	-0.926922514377061	0.246564213046493	-3.75935543493605	0.000170351678055313	0.000444280582661318
462	Pp3c2_4420	2211.73118352962	2.12667958181995	0.735132068330946	2.89292179383276	0.00381676319842202	0.00779163831226013
463	Pp3c18_16630	2397.6822322465	-0.783314151267074	0.283831728899327	-2.75978360243477	0.00578396599839567	0.0114138167002423
464	Pp3c25_2370	292.668576290709	0.20981323670011	0.407263598004817	0.515177977427849	0.606428656713613	0.67431225188667
465	Pp3c15_5030	1007.02545631259	-2.14631187740729	0.219345586071522	-9.78506983362523	1.30505164164151e-22	3.02900719030508e-21
466	Pp3c3_5550	8628.73593528417	1.20996314022641	0.24653327904743	4.9079099783264	9.20520864567681e-07	3.45991859495063e-06
467	Pp3c18_5230	1149.85695536099	0.466311326846103	0.0904905299563404	5.15315057908366	2.56146121792564e-07	1.04226021988805e-06
468	Pp3c14_12180	692.373588824318	-1.25054539473699	0.227494141466609	-5.49704439276974	3.86209501847691e-08	1.7752617956029e-07
469	Pp3c11_9590	300.360046171395	-0.0137667837139375	0.377875310531806	-0.0364320804515191	0.9709378346503	0.978439516849572
470	Pp3c20_15110	1009.09601122712	-0.978222185147901	0.162910562788601	-6.00465782207922	1.91735832012729e-09	1.04745463976178e-08
471	Pp3c12_11190	264.665105153288	2.06227382352606	0.729856384582797	2.82558852274055	0.00471938456316945	0.00947548817296943
472	Pp3c1_35630	2730.55794262882	0.816187944788149	0.149878014618934	5.44568158887956	5.16073834108089e-08	2.32499642289469e-07
473	Pp3c27_4610	462.597438096917	-0.154394183687629	0.151893668838857	-1.01646227171868	0.309409304893416	0.386765660093603
474	Pp3c6_26320	11230.6822632238	-0.0112683002111543	0.468791029913772	-0.024036936485809	0.980823146155688	0.985710832688038
475	Pp3c3_26590	9412.5766051516	1.22049715881239	0.282543753220313	4.31967489955692	1.56259225185218e-05	4.82447593621517e-05
476	Pp3c10_7500	305.444820705543	-2.48852720170221	0.304096911191685	-8.1833360028231	2.76091932035713e-16	3.36854614993649e-15
477	Pp3c5_19240	1.46034811665943	-3.73099001419571	1.60881683514615	-2.31908936597917	0.0203901912436052	0.035591257520931
478	Pp3c10_20890	14.038667999882	7.69903486548707	1.76009621923548	4.37421248983265	1.21871625956279e-05	3.83656911099408e-05
479	Pp3c27_3040	975.660626340069	0.552776601111975	0.0887303664206825	6.22984693302389	4.66891121921773e-10	2.75372819734594e-09
480	Pp3c14_12450	98.5507080982662	-0.058467515379618	0.600185215151487	-0.0974157874996317	0.922396207746353	0.940901372453128
481	Pp3c21_16690	581.503362017191	0.398725809934215	0.286666664600719	1.39090399816657	0.164254540258534	0.225176780056241
482	Pp3c1_37670	362.92787869247	-0.190573358396076	0.158212143774462	-1.20454317759417	0.228379703999631	0.297728530408341
483	Pp3c17_6500	1286.60883552549	0.399512996459146	0.340486539962636	1.1733591480679	0.240651812181768	0.311880486043323
484	Pp3c23_22030	1207.79246415578	1.05465758341711	0.15201635023003	6.93779045360061	3.98279878762063e-12	3.06848115904037e-11
485	Pp3c18_20600	1331.46379695292	-1.11658789935195	0.275898041867015	-4.04710338571431	5.18553417451987e-05	0.000147188213665644
486	Pp3c4_10740	421.718895615243	0.633496058601105	0.240547612605489	2.63355787130622	0.0084495435004567	0.0160885904845652
487	Pp3c26_11040	1253.69094494332	1.71662692221593	0.215818090606694	7.95404554544178	1.80517714935121e-15	2.01781306042291e-14
488	Pp3c26_14030	112.699947339487	-0.19099374342266	0.516329990908151	-0.36990635211162	0.711452268334543	0.766396948694282
489	Pp3c23_20810	96.8844417582865	-2.64389270901672	0.653718605025107	-4.04438957174116	5.24596271747671e-05	0.000148727536038658
490	Pp3c21_16960	872.487145300734	3.44664881340613	0.472112028865283	7.30048929634374	2.86723103257372e-13	2.52238554071616e-12
491	Pp3c11_2100	556.542881169854	-1.29181867646572	0.243711234264105	-5.30061193266863	1.15415179106396e-07	4.94262827154606e-07
492	Pp3c20_10060	530.124974496403	0.667170627411759	0.150788726799504	4.42453916531083	9.66483696424662e-06	3.09468208545637e-05
493	Pp3c22_4950	7.9596755032362	0.374015237418982	1.25039085139109	0.299118661179328	0.764849508191697	0.812591232329565
494	Pp3c2_20380	26.5804196296871	-1.97714027726713	1.90341354294584	-1.03873395489621	0.298928484881273	0.375286917172299
495	Pp3c18_11980	466.088155735645	-0.381188820404	0.208609746397115	-1.82728193187272	0.0676573904330361	0.1036322257469
496	Pp3c13_22190	997.314291128243	-0.685395820332279	0.141572437247327	-4.84130833415612	1.28987049525833e-06	4.74415356562524e-06
497	Pp3c10_1220	817.907336756093	2.68853522760649	0.881900283388864	3.04857054504541	0.00229932920264814	0.00490067509186082
498	Pp3c3_22870	2443.72041080606	-0.0146484445734396	0.212743758214932	-0.0688548735640953	0.945105138901325	0.958322554862806
499	Pp3c27_2310	13527.9200417583	-0.688130488417837	0.3621441503572	-1.90015629891882	0.0574126113155812	0.0895111582513241
500	Pp3c1_37090	431.08430725712	-1.21779169335754	0.353179330227957	-3.44808313830688	0.000564580225341066	0.00134311665622128
501	Pp3c14_2680	3776.35190158716	1.11392255813721	0.237018239899348	4.69973348300218	2.60501236859715e-06	9.14937682335184e-06
502	Pp3c1_41760	115.579069313301	-1.08439654607544	0.540860090281353	-2.00494835089671	0.0449685689294493	0.0720957101835696
503	Pp3c10_8500	6435.26592385563	1.36895502046133	0.272943164325029	5.01553143434335	5.28870765194569e-07	2.05411385238784e-06
504	Pp3c18_14800	1508.09583447875	-2.93309399203583	0.282368629632428	-10.3874640602037	2.82771537212192e-25	8.17618568862095e-24
505	Pp3c16_17420	144.060219948373	-8.60460902330911	1.02268174960893	-8.41376999892633	3.9703887333545e-17	5.29069179410187e-16
506	Pp3c25_70	0.059365725100309	0.461207764870049	3.0692389717579	0.150267792476874	0.880553342311168	0.908217279616886
507	Pp3c11_15470	180.260404662143	-8.39646383872807	0.903568812636897	-9.29255605250977	1.50626767330992e-20	2.88960174994124e-19
508	Pp3c19_14410	65.7120505781806	-0.798846890457921	0.886990727730266	-0.90062597666844	0.367787218219326	0.44727503040669
509	Pp3c14_20320	767.486094236468	-2.53586931555213	0.394112871331579	-6.43437324689309	1.23983851278832e-10	7.9051233975576e-10
510	Pp3c6_3810	775.654841457993	-1.57927248051876	0.816489813356587	-1.93422190293639	0.0530858505136649	0.0836676513086915
511	Pp3c5_24050	209.153127150116	-0.670338627973584	0.82811379012717	-0.809476470462643	0.418241131747875	0.496973259435424
512	Pp3c5_16220	107.590422639806	2.01105014323187	0.196714855541026	10.2231737288009	1.56143277667504e-24	4.20098937302962e-23
513	Pp3c22_2130	50.7264400099617	-5.12870951557268	0.91014982781833	-5.63501673989922	1.7504133331883e-08	8.4100439605978e-08
514	Pp3c6_8790	5.43627706307789	4.01859086133125	1.62884782694905	2.46713707373042	0.0136198208888136	0.0247777502249787
515	Pp3c9_5650	248.956106252657	0.606782483796935	0.501665880213068	1.20953508645878	0.226457339836968	0.295639977084665
516	Pp3c3_27340	1178.50938505396	1.25457542662749	0.605155826511429	2.07314442275109	0.0381588408573137	0.0623569400609201
517	Pp3c14_25660	999.076565442155	0.18188100598756	0.700466368422044	0.259657014507759	0.795128352988675	0.837685762626874
518	Pp3c13_15060	1637.08713528017	1.34840434435257	0.133209781262852	10.1224124202402	4.39448372726383e-24	1.13891160875383e-22
519	Pp3c16_19900	597.382524955049	2.0864192986645	0.55265940860474	3.77523528267062	0.000159856706506636	0.000419141385278351
520	Pp3c4_15190	477.592174938362	-1.1411916552857	0.248644885348417	-4.58964459971331	4.44001331940596e-06	1.50205638077845e-05
521	Pp3c2_15830	2548.3440570492	0.231026520435857	0.15517966365602	1.48876801890719	0.13654846658753	0.192358925195711
522	Pp3c24_17150	2766.66467335426	-0.330310246615366	0.245378415834956	-1.34612592346972	0.178261909591366	0.241511390145767
523	Pp3c21_10520	1431.34797536114	-0.452142632895355	0.267384663423628	-1.69098192508898	0.0908402548397181	0.134547631666876
524	Pp3c13_11990	235.665526565284	0.606745222675558	1.00926751014361	0.601173838033508	0.547724207679148	0.620214837222415
525	Pp3c16_13420	50.7960756088845	0.266791776706594	0.438456409800068	0.608479590544128	0.542869438232447	0.615792581563572
526	Pp3c17_19320	1014.98125898089	-0.923960655089278	0.173557246488294	-5.32366509485732	1.01697067227898e-07	4.38804012298154e-07
527	Pp3c22_5640	1.02719804192118	-2.35642019044999	1.9383430588184	-1.21568789370363	0.224103837636815	0.293029748253565
528	Pp3c7_16800	1524.29714235791	-0.766373701160139	0.205275624255593	-3.73338872522881	0.000188920678520371	0.000488672921298812
529	Pp3c12_8770	612.405381960549	13.1484643885045	1.00931003228409	13.027180913628	8.57164677159523e-39	7.09348106453496e-37
530	Pp3c1_12740	523.3287433334	0.316992202116408	0.090422171192454	3.50569111464625	0.00045542341073944	0.00109890472897002
531	Pp3c2_19990	66.0353679003968	-0.994284399994401	0.491351174912885	-2.02357183774046	0.0430142251361236	0.0693189893259355
532	Pp3c5_19930	696.541629137853	-0.921122989998782	0.224156867954595	-4.10927846380046	3.96897256216614e-05	0.000114954589089338
533	Pp3c7_9250	3069.38475619588	-0.352038692702565	0.140729464118788	-2.50152798425647	0.0123658669176743	0.0227112910505293
534	Pp3c24_12470	91.5837069393648	-0.11087564069584	0.708396705561515	-0.156516313282335	0.875626061568098	0.904184409086218
535	Pp3c24_5210	12.7773936971634	4.19596698733714	1.36806175251649	3.06708887929864	0.00216154575340686	0.00462962396573058
536	Pp3c5_24760	1386.94344970717	0.836065039287745	0.34465135733847	2.42582836679988	0.0152734916045132	0.0274815208439581
537	Pp3c14_23670	0.904786564783473	-3.02926045932146	2.1526845107801	-1.40720130801875	0.159367703897168	0.219367107876578
538	Pp3c4_24010	2917.10725029171	-1.77799959859114	0.203839605859251	-8.72254236901751	2.72023841761268e-18	4.13707235641868e-17
539	Pp3c15_10810	12.0963100728548	6.39907044308719	1.09093851711482	5.86565635248694	4.47359480740767e-09	2.32384852344105e-08
540	Pp3c19_18250	38.9534782535441	8.08923761316945	1.28616682996326	6.28941551338292	3.18663478046689e-10	1.91957952049259e-09
541	Pp3c13_10110	840.616254489856	-0.018525532617474	0.118757149089611	-0.155995093849003	0.876036888421375	0.904543067449689
542	Pp3c20_12330	811.651621616756	-0.0200385859067419	0.0894709388105823	-0.223967538209981	0.822782562371867	0.860690380714952
543	Pp3c3_20640	89.5222389752406	1.28376798546032	1.13850144324448	1.12759451740514	0.259491203187497	0.332578338333604
544	Pp3c6_9440	68.2261016007078	9.62154253226963	0.909585236333107	10.5779449225208	3.77139435414876e-26	1.1739259806124e-24
545	Pp3c24_2580	9.21728275999999	-0.134848839901981	1.16931420130667	-0.115323015620004	0.908189096239983	0.930204861963354
546	Pp3c19_20810	22.3528860049481	-1.15088665825943	1.38671925613841	-0.82993486472835	0.406575611415363	0.48574275705385
547	Pp3c3_1620	1396.94366368815	1.75788759246307	0.199118217291629	8.82836144464099	1.06220320322046e-18	1.67049899568072e-17
548	Pp3c8_19940	1013.69624258352	0.307055809965608	0.176577533460576	1.73892909221186	0.0820472362197961	0.122942783593837
549	Pp3c17_1140	622.309165760278	1.45998226855079	0.412046862729513	3.54324325849603	0.000395237944732846	0.000965230022961592
550	Pp3c22_3770	879.144390180808	-1.80171320126873	0.211248467657657	-8.52888175354025	1.4776913439438e-17	2.07265427021082e-16
551	Pp3c23_22060	1129.04360105696	1.45667958255555	0.216072747386032	6.74161642399569	1.56634149477257e-11	1.1137964306088e-10
552	Pp3c16_15110	2863.42505307075	-0.662206214430758	0.22390585586552	-2.95752074849033	0.00310123876821457	0.00643105756488218
553	Pp3c10_10510	91.4205960207177	1.82850706381916	0.41605908822992	4.39482543596956	1.10861804973903e-05	3.51602016329945e-05
554	Pp3c1_17710	773.701370579356	-0.474077454398949	0.166895735777371	-2.84056061822539	0.00450343131121401	0.00907912029887643
555	Pp3c3_6160	28.4695730270627	2.87908003013837	0.478775613576658	6.0134224645036	1.81646831589996e-09	9.94829372735808e-09
556	Pp3c1_8550	709.704109155817	-3.3367678472821	0.409241617296189	-8.15353988024906	3.53423639764898e-16	4.26650600136709e-15
557	Pp3c22_14740	2280.40248573772	-0.358845264918211	0.169693269095818	-2.1146699974033	0.0344580831954576	0.0569609821330615
558	Pp3c16_20850	339.93313055319	-2.49930765151246	0.345040082703176	-7.24352843858584	4.37159524735795e-13	3.77388181083969e-12
559	Pp3c15_10840	6.3636096269307	-0.935512521558602	0.623933876843751	-1.49937766849752	0.133775683553106	0.188918596539425
560	Pp3c22_13770	2807.27638080689	0.320738934484121	0.207872409311419	1.54296058599876	0.122840339245704	0.175489332791098
561	Pp3c4_29470	46.3984502086938	2.11495162198057	0.973376481477924	2.17279918122671	0.0297954349691607	0.0500077378715216
562	Pp3c9_26170	1189.37003949581	-0.813799738193275	0.220400592108346	-3.69236638798694	0.000222177071949784	0.000567116310330023
563	Pp3c4_25760	729.240963755387	-1.19393304773715	0.219688021669238	-5.4346752210948	5.48963288960607e-08	2.46391807962701e-07
564	Pp3c4_7910	1774.55234163953	-0.0637800693017289	0.172433014743609	-0.369883165335615	0.711469545396054	0.766396948694282
565	Pp3c11_2930	859.516986809135	0.381046657113939	0.112179617963018	3.39675481190849	0.000681900366993643	0.0015998559886089
566	Pp3c18_21210	18795.1335822639	-0.318960084990297	0.268525310623173	-1.18782130537371	0.234903818699849	0.3052884623079
567	Pp3c13_5050	147.474865740808	-0.531507731746599	0.537076913321427	-0.989630569781177	0.32235472240374	0.400320361343719
568	Pp3c13_10800	218.848730178885	-3.1290280451583	1.39664902289508	-2.24038251118538	0.0250661006787773	0.0428431985036661
569	Pp3c6_13990	387.954945334863	2.49179694721784	0.586931415420007	4.24546528223356	2.18140284616014e-05	6.57929959846642e-05
570	Pp3c25_5880	695.663411175284	-0.817840328356719	0.220070048411785	-3.71627276977925	0.000202183306011778	0.000520342859085969
571	Pp3c6_3770	2821.44250022729	1.94073099734403	0.305663394393832	6.34924244426697	2.16377797305294e-10	1.3349230739151e-09
572	Pp3c22_4200	2734.29898669508	0.905748946691004	0.115888667411433	7.81568178254541	5.46663212385783e-15	5.79318648128547e-14
573	Pp3c2_30120	402.506753596321	-0.114998262950079	0.37161546762869	-0.309454995734953	0.756975441318394	0.805473690529402
574	Pp3c8_15830	1457.24868584989	-0.0872978620574059	0.199586096424912	-0.43739450603589	0.661825267789273	0.722946955014782
575	Pp3c12_3890	0.762862959205689	-1.36485280771942	1.66734293466236	-0.818579537145911	0.413026345800915	0.491897140235033
576	Pp3c20_18650	1284.01843265343	0.17694207371837	1.78162525425795	0.0993149784420108	0.920888186136051	0.939762536849049
577	Pp3c1_32230	622.908896301627	-0.409245483067057	0.255027830460001	-1.60470911087974	0.108557835953833	0.157523377148559
578	Pp3c5_15220	1160.82724980632	0.803149408794417	0.19502382055872	4.11821184967811	3.81823611450799e-05	0.000110977169083296
579	Pp3c5_18650	17.4746230550482	-1.39881196859797	0.555169275681993	-2.51961344020634	0.0117483776911519	0.0216950843497964
580	Pp3c12_5490	102.338112075119	-3.10013032011232	0.881097550676068	-3.51848704803865	0.000434015001218547	0.00105176045428368
581	Pp3c24_16470	145.940808238395	2.04512169542882	0.517204990531769	3.95418012754693	7.67975381251702e-05	0.00021196827112892
582	Pp3c16_150	10.5687363739425	1.14666143866505	0.806450716192631	1.42186176494281	0.15506638480693	0.21445503192425
583	Pp3c24_4180	1655.47127517568	-2.3585738065183	0.331551321665901	-7.11375178559835	1.12930174463454e-12	9.31024134987435e-12
584	Pp3c11_25140	650.485711173233	0.548463900308946	0.231728137460064	2.3668420517274	0.0179405875029967	0.0317472466807564
585	Pp3c17_21890	1858.58147380372	-1.46286422775525	0.184236125111954	-7.94015954724576	2.01921351479221e-15	2.24868237315537e-14
586	Pp3c14_1010	92.4795411758199	1.17690390026798	0.72380089742348	1.6260050304682	0.103948585231149	0.151586686331794
587	Pp3c8_3260	2723.50895273969	0.197259589817873	0.166493532922014	1.18478829991715	0.23610115972857	0.306628699189672
588	Pp3c1_23960	1165.7647540983	1.00714252020276	0.305166561964078	3.30030431158873	0.000965800415640582	0.00220598117207179
589	Pp3c17_6260	6.45532820644357	1.00820798844305	1.15484368487433	0.873025502627026	0.382649177363848	0.462443227291519
590	Pp3c13_19780	6916.15324995508	0.977918957476298	0.216334968313087	4.52039245019798	6.17250973664987e-06	2.03872916556373e-05
591	Pp3c23_21800	2024.2032212933	-0.730428726222789	0.24713596370245	-2.95557439427238	0.00312087421354353	0.00646730509030578
592	Pp3c11_5710	1219.29851983493	0.0299540237463629	0.180713651571726	0.16575407273243	0.868350490689328	0.898178752954623
593	Pp3c24_9460	60.8027617363107	0.17757315596597	0.204766325934548	0.867199014073875	0.38583297638697	0.465657812437058
594	Pp3c5_14790	848.315058545646	-3.10399227766654	0.824591125423229	-3.76428048030882	0.000167029324174137	0.000436089724853688
595	Pp3c9_12890	4842.67854818263	-0.0950711204955977	0.358134312743218	-0.265462194246	0.790653429990846	0.833987854533681
596	Pp3c4_31830	1377.54665389895	1.21473212810096	0.114525175309457	10.6066821100133	2.7742621008416e-26	8.73746931208629e-25
597	Pp3c15_420	3.55784459187096	0.621880212929634	0.88826026915642	0.700110355628348	0.483858389150095	0.560349248719449
598	Pp3c9_5860	1077.57799882948	-1.17113712652265	0.203851121108261	-5.74506100410745	9.18878524498025e-09	4.57418911209876e-08
599	Pp3c6_15270	411.80610577619	0.101947347548381	0.213080267761038	0.478445745444209	0.632332981048095	0.697268848197631
600	Pp3c8_4280	1350.35012803225	-1.40725777741233	0.326327783008019	-4.31240565679247	1.61487796750509e-05	4.97694315425128e-05
601	Pp3c12_22120	41.1914851287175	0.33280216424533	0.703855800549565	0.472827195549828	0.636336469957308	0.70083270582785
602	Pp3c23_5970	1581.85782607982	-0.431424991513971	0.161170052875381	-2.67683098576356	0.0074322116130085	0.014317358043072
603	Pp3c2_26720	253.771530147246	0.0309286182752929	0.649455714229955	0.0476223668490842	0.962017206083201	0.971612277114331
604	Pp3c9_2480	187.780409240344	0.956902388685365	0.758672752380998	1.26128477091374	0.207206266055482	0.274555166688687
605	Pp3c3_15040	48.9014992858022	-1.35102871848934	0.723435223063819	-1.86751857722327	0.0618292050298483	0.0956390004196797
606	Pp3c1_2540	2571.12078341658	0.387871360311479	0.166680815623961	2.3270306115284	0.0199636360554107	0.0349178122362658
607	Pp3c9_24500	1762.46240772077	3.58112337551895	0.243166782419357	14.7270253769409	4.32320469421348e-49	6.73718113353437e-47
608	Pp3c8_7390	2647.55042188434	3.06968939085921	1.09780203874974	2.79621396436393	0.00517051569533362	0.0102874486960961
609	Pp3c6_10310	424.521882842155	0.00256750704738825	0.867079531367869	0.00296109751701538	0.997637389460743	0.998170085164948
610	Pp3c6_9850	3.61539037334897	1.09792888693251	0.901006188815599	1.21855865205074	0.223011750675257	0.291840285972817
611	Pp3c6_7870	106.453061531617	-0.599361966251376	0.597010332215089	-1.00393901731577	0.315408008488894	0.393015409954568
612	Pp3c5_12240	3628.80603273762	1.82356548583995	0.931551154528508	1.95755807609183	0.0502818908076255	0.0796669371817657
613	Pp3c18_7180	1.26228886128757	4.23638752043489	2.78558161493362	1.52082692451854	0.128303275881882	0.182349302255673
614	Pp3c9_5280	3119.3374616705	-2.73479375976894	0.303985655384919	-8.99645661340839	2.33120114416825e-19	3.97347274566008e-18
615	Pp3c8_19170	244.194676983713	-0.173816785418289	0.148557165447837	-1.17003299635064	0.241987690473133	0.313357933613809
616	Pp3c19_1150	1.42745735011542	-3.68513837432801	2.64755037624674	-1.39190491232586	0.163951194119039	0.224786603499932
617	Pp3c17_22810	1998.02370463704	-0.0487046149540041	0.216989707409757	-0.224455876434875	0.822402596498161	0.860480442662919
618	Pp3c4_19470	120.844256497382	1.25754414934949	0.748134405134697	1.68090672039481	0.0927810344141827	0.13699944901901
619	Pp3c5_26440	722.42912012217	12.665416847458	0.937044085001791	13.5163510982878	1.25235160045313e-41	1.2789440876287e-39
620	Pp3c27_7310	566.399501059723	-0.103277088280809	0.229708084369713	-0.44960145205245	0.652997840901445	0.715094464238822
621	Pp3c7_15940	4.90507833840169	2.22488831814748	2.00421833411375	1.11010276688807	0.266954745081648	0.340706601106918
622	Pp3c1_7880	302.999141319234	-5.24382237756551	0.620856037846109	-8.44611642299158	3.01153371843849e-17	4.06260807806662e-16
623	Pp3c19_4670	1912.6700825383	-2.90346967166574	0.225856043582153	-12.8553995085353	8.02103843378324e-38	6.27025737369264e-36
624	Pp3c17_14860	529.79913652915	-1.59702617330386	0.262506776092788	-6.08375218756015	1.17402018865827e-09	6.5984333741475e-09
625	Pp3c8_22580	3794.14197904946	-1.23484856838831	0.420204620032154	-2.93868393996673	0.00329609008168749	0.00680630406732216
626	Pp3c13_5730	339.12586065731	-2.10626224420251	0.390565115070427	-5.3928580995328	6.93457150017699e-08	3.06318390268263e-07
627	Pp3c16_19440	2026.80494629255	1.25828791271192	0.243102656205274	5.17595295894024	2.26750588440226e-07	9.29902148321425e-07
628	Pp3c13_9460	1500.25801574997	4.52396550711131	0.721708841687066	6.26840804185812	3.64757927085084e-10	2.18136693050459e-09
629	Pp3c9_14800	3784.6403537958	-0.970739349751682	0.289619539694518	-3.35177436845452	0.000802954309503429	0.00185968929490183
630	Pp3c4_3800	892.201890079116	0.627723762137861	0.12277834678512	5.11265853120234	3.17656203433073e-07	1.27375626168593e-06
631	Pp3c9_19830	2171.97130973034	0.309582738575949	0.147415208809541	2.10007326296927	0.0357223968837004	0.0588321303055124
632	Pp3c18_6580	572.970342132938	-0.00143810708282044	0.284267088319588	-0.00505899958845619	0.995963519553198	0.997168481675311
633	Pp3c25_1430	17809.0372237744	1.23059532040015	0.257567135620647	4.7777652899499	1.77254109054413e-06	6.39302879951436e-06
634	Pp3c9_4420	726.989146478666	0.205379017308092	0.284683446350249	0.721429433081304	0.470645343049698	0.547716884291033
635	Pp3c7_22190	3.45685692585442	-4.96482112249704	2.06016627651436	-2.40991282067636	0.0159563328146283	0.0285602648581642
636	Pp3c26_3910	2156.9737272834	0.39030320657521	0.140897071026742	2.77013002279607	0.0056033919239692	0.0110880444247474
637	Pp3c3_16020	238.308449202185	6.50975666529616	0.635821286818189	10.2383433839918	1.33502642192497e-24	3.62435510178477e-23
638	Pp3c11_10450	0.784139597820205	0.0745049948166196	2.17596617729373	0.0342399599745995	0.972685801757897	0.979954097493295
639	Pp3c3_14870	3.40420784548959	0.894594742808121	1.51265031067637	0.591408824957112	0.554246528810621	0.626123255739319
640	Pp3c2_30940	2842.51515503287	1.2919644532189	0.24874236792232	5.19398630804369	2.05838285875151e-07	8.49658242641514e-07
641	Pp3c10_18300	125.507367250244	0.499318133278306	0.284861759320317	1.75284367571725	0.079628843872132	0.119805192407203
642	Pp3c16_22820	473.795464348618	-1.22896303154815	0.173949706098286	-7.06504804816256	1.60560427996617e-12	1.2974039432629e-11
643	Pp3c21_9040	81.041942288967	0.728216986146392	0.459518303983551	1.58473988921333	0.11302544484825	0.163167568028943
644	Pp3c21_13400	1805.55291825377	1.41634839699066	0.180873816902662	7.83058831424383	4.85592296105655e-15	5.18404337822047e-14
645	Pp3c27_6040	1813.76794496814	0.984349055867487	0.275216003000592	3.57664178367335	0.00034803658295944	0.000858166028402714
646	Pp3c9_8080	952.454769339729	2.53483741999363	0.206148404684776	12.2961777165809	9.49625246084665e-35	5.88890343172761e-33
647	Pp3c19_8940	6.37784223653108	2.81283138638642	0.867038294127689	3.24418356771238	0.00117787809807167	0.00264879089914
648	Pp3c1_21610	4.42140809330199	-0.993463503107747	1.77489625205493	-0.559730464221524	0.575663299655813	0.646081354372762
649	Pp3c2_26340	115.359616533863	-6.18858549271788	1.31826535656557	-4.69449148602431	2.6727074147116e-06	9.37068009432632e-06
650	Pp3c6_28210	3.47860941885439	-1.93488505642715	1.44555806429347	-1.33850386519953	0.180732241204349	0.244277599496687
651	Pp3c19_1840	3136.358605687	-3.8748412872331	0.457992959605806	-8.46048221039941	2.66274168383279e-17	3.62468166025542e-16
652	Pp3c2_16610	2998.2828741665	1.10797807585428	0.280891037329038	3.94451202996692	7.99626395733511e-05	0.000220273575197527
653	Pp3c13_20170	1.63112675310053	-3.87913329112424	2.08636827913968	-1.85927543565022	0.0629881069950833	0.0972354482813497
654	Pp3c5_5340	418.872945766655	0.32832618915163	0.258190340764547	1.27164396692532	0.203499647658691	0.270345311052362
655	Pp3c8_24320	1414.51640443758	0.253772964827513	0.12786128043425	1.98475225623921	0.0471720417408395	0.0752513845877697
656	Pp3c7_6140	62.7656195799485	-0.20453997174721	0.509464500774029	-0.401480321860409	0.688066523239151	0.745849524088711
657	Pp3c22_10160	320.038890302096	-0.169977663590635	0.289666365032955	-0.586804973270875	0.557334696325207	0.628780853150294
658	Pp3c9_12070	542.967804068023	-0.861686603010347	0.532441976549339	-1.61836714789991	0.10558349754636	0.15368136569718
659	Pp3c5_24200	7253.32810995148	0.575476561620786	0.159467205863193	3.60874550040394	0.000307681264143189	0.000765106482040451
660	Pp3c23_8620	3986.24923050563	1.14924600202698	0.154629552512782	7.43225330055831	1.06763099193666e-13	9.80937066442872e-13
661	Pp3c3_17370	2394.01856478315	0.421562220029542	0.13373571236158	3.15220379497263	0.00162043133989689	0.0035472709774866
662	Pp3c1_4050	37.473311572365	0.0667228742983129	0.433504196692113	0.153915175002796	0.877676618761058	0.90595101822136
663	Pp3c11_10950	2886.34300925833	-1.56187894983521	0.284222717223654	-5.4952642951695	3.90125695060047e-08	1.79189024990355e-07
664	Pp3c21_1270	10.4503748612213	4.89899521425639	1.38461657789949	3.53816016105218	0.000402925577137322	0.000982904139633929
665	Pp3c9_15860	3321.23094141603	-0.752839506921613	0.248935720978192	-3.02423253666984	0.00249264766277866	0.00527197067586367
666	Pp3c14_26740	855.296762364243	0.888241388660095	0.0998412613073992	8.89653613174324	5.76167112832716e-19	9.35550374889875e-18
667	Pp3c20_12770	2546.48624810568	0.562966562096305	0.205746678489174	2.73621215287773	0.00621509425941479	0.0121849560601009
668	Pp3c20_14770	172.011148412441	-0.771359637972889	0.350923943446295	-2.19808209835342	0.0279432559808341	0.0472227448971226
669	Pp3c21_8310	33.7645092687847	4.05284295709704	0.67711771905532	5.98543331985368	2.15814524137652e-09	1.17232520705738e-08
670	Pp3c15_25690	2016.63958341543	-0.800598336877562	0.243601217841789	-3.28651204608314	0.00101436435258486	0.00230826878480947
671	Pp3c7_3640	881.769719781826	0.808796146312131	0.291262205854088	2.77686610228211	0.00548857844330001	0.0108778919861885
672	Pp3c11_11390	5.09117745770984	-1.72641795912721	1.12319094831609	-1.53706541324561	0.124277291603529	0.177288873636872
673	Pp3c27_4500	407.72450801465	-0.248100078846545	0.345345981785695	-0.71841020869472	0.472504394087688	0.549400821400699
674	Pp3c1_24820	1035.52581199926	-0.376631831976979	0.197236755532432	-1.90954181415263	0.056192233008176	0.0879111734004704
675	Pp3c6_29160	0.665796512777421	2.12735908878125	3.05190554997969	0.697059281141715	0.485765695376314	0.56209695869509
676	Pp3c6_15220	1445.0991232011	-1.28095743308573	0.200902983134969	-6.37600006280233	1.81772850155485e-10	1.13278801113515e-09
677	Pp3c16_5840	2113.27285492505	0.395517283240746	0.196144220773871	2.01646156935068	0.0437517329367772	0.0703716033297229
678	Pp3c1_32350	67.5549773870634	-7.42118464172291	1.10179008252392	-6.73557037718373	1.63288104015335e-11	1.15802340669741e-10
679	Pp3c6_27300	922.814630024636	0.58504115758845	0.422019037593566	1.38629091456269	0.165658089990473	0.2267899886869
680	Pp3c6_16200	832.866984791238	-0.954780969118319	0.224880688169174	-4.24572237345723	2.17890288203327e-05	6.57258550350885e-05
681	Pp3c5_4430	47.272611815628	1.87723591989377	0.400568569568069	4.6864283983089	2.78014020357726e-06	9.72178125391967e-06
682	Pp3c20_9930	2749.97862925878	-1.78637642528244	0.197847080026154	-9.02907652236412	1.73126575981508e-19	2.99990230828897e-18
683	Pp3c19_9720	1773.21639466941	0.778204170282895	0.259474582863717	2.99915375792946	0.00270730642485943	0.00568638603975157
684	Pp3c8_11160	849.600754418919	-0.633505278061128	0.236804192377745	-2.67522830444899	0.00746783759857462	0.0143790624621464
685	Pp3c4_11200	733.518090831596	-0.739529187834568	0.187297543221232	-3.9484190508631	7.86690082671076e-05	0.000216847309260289
686	Pp3c22_9450	1291.70818138664	1.98622279881498	0.290178544842387	6.84482996457859	7.65667601133021e-12	5.67487855453717e-11
687	Pp3c20_16960	488.094113376085	-0.103411704290041	0.171747620154575	-0.602114336122789	0.547098032333202	0.619681219462173
688	Pp3c2_2660	225.72180930772	1.34238468830498	1.00776182193261	1.33204558764754	0.18284520870945	0.246591860849569
689	Pp3c19_3140	12.792130410657	-5.35157842234584	0.850158187399345	-6.29480313389259	3.07790233858808e-10	1.86155691088144e-09
690	Pp3c11_21120	13599.2236705963	1.07960785643045	0.296418002299448	3.64218046156256	0.000270338443867788	0.000679783352303335
691	Pp3c2_4990	1.37851211603188	3.20581366751718	2.35583605194161	1.36079659060954	0.173577979654617	0.236057003101443
692	Pp3c1_7500	1871.26617281141	1.06269069420511	0.185082204732126	5.74172268880825	9.37182084406761e-09	4.66047095807664e-08
693	Pp3c14_5030	12.4665790747223	-3.98844632229102	0.842095319253181	-4.73633593620757	2.17616755001073e-06	7.72228966918638e-06
694	Pp3c13_670	145.69740102997	-2.4774717241394	0.695214988761496	-3.56360516414201	0.000365796047293589	0.000899184609136418
695	Pp3c5_1140	178.158779549558	0.692699913935538	0.718219421655478	0.964468368648235	0.334811159569779	0.413500052414323
696	Pp3c2_17980	407.705275541001	1.14433614135972	0.408016525484287	2.80463184671619	0.00503740804550251	0.0100567969124045
697	Pp3c20_9680	1596.05678324324	-0.365851319259353	0.255836228407717	-1.43002154752027	0.152710834834333	0.211563085215561
698	Pp3c7_2110	1.01539591076604	-0.922449028298053	1.73166932221187	-0.532693520908371	0.59424575189952	0.663299068802941
699	Pp3c2_12680	4166.28957922784	-3.93419997856767	0.369137241332793	-10.6578246192744	1.60303084181493e-26	5.156988897147e-25
700	Pp3c10_11010	41.2121464687693	0.613401893101222	1.28042501419347	0.479061160397275	0.631895119411815	0.697001465643342
701	Pp3c9_14020	503.538570316897	-0.453252200127592	0.150733886690334	-3.00696950154777	0.00263866234643949	0.0055548471624738
702	Pp3c4_26450	1870.77343532281	0.213236987707012	0.113516493522013	1.87846700590395	0.0603173065662176	0.0935717543815549
703	Pp3c19_7710	1103.2601303416	-1.60933817712039	0.176228521582492	-9.1321096191973	6.71772467038586e-20	1.20965288131168e-18
704	Pp3c11_15670	620.564122991004	0.292604768166274	0.267879256177105	1.09230095805859	0.27470083938799	0.349107468993453
705	Pp3c11_19190	725.820134465294	-0.288872557431413	0.338826723270323	-0.852567219737698	0.393899347383757	0.473251085750327
706	Pp3c3_3240	4.8989225334748	6.18617731574298	1.90645081849591	3.24486593397859	0.00117505931582666	0.00264269970204516
707	Pp3c10_6920	572.700768216654	-0.251752939319007	0.185127661843698	-1.35988828904219	0.173865277465372	0.236407523733227
708	Pp3c23_9990	623.169634920159	-0.99621945011078	0.194031005751745	-5.13433121810131	2.83149063681097e-07	1.14379639442562e-06
709	Pp3c23_7100	940.805129128821	0.695145585061988	0.135932699910039	5.11389522551996	3.15582445190334e-07	1.26628709281438e-06
710	Pp3c6_24650	32.2056919693034	-1.76852475044657	0.810535057728636	-2.18192258753435	0.0291152464981793	0.0489963397173975
711	Pp3c1_33080	817.045477546567	-0.927356574818762	0.203136598540296	-4.56518707846141	4.99049096188934e-06	1.67272056696065e-05
712	Pp3c3_14050	2223.7155309938	0.590891275659908	0.128394272060719	4.60216227855139	4.18127212372937e-06	1.42093386713935e-05
713	Pp3c7_6320	585.975727521742	0.913321491077344	0.194902004942604	4.68605487843137	2.78521610903523e-06	9.73669357621799e-06
714	Pp3c11_13630	64.4981299533048	7.3433606696864	0.754573351587871	9.73180493882212	2.20642611173221e-22	5.02391084017658e-21
715	Pp3c8_23960	138.896850066606	-0.139120286372194	0.430114742225601	-0.323449239736182	0.746355043914198	0.796432845660153
716	Pp3c14_17140	1426.13740871127	0.924665762279023	0.403367276403887	2.29236682390955	0.0218844847524764	0.0379319478242583
717	Pp3c20_21540	28.1066437933085	-1.28395168912867	0.647651225174042	-1.98247396009115	0.0474262190115364	0.0756166509472404
718	Pp3c26_2630	274.226590433391	1.82549538935352	0.596239737133108	3.06168018611276	0.0022009847615057	0.00470485733422777
719	Pp3c21_10320	46.9688307124373	8.34760086112173	1.84406692291851	4.52673422931442	5.99021979196656e-06	1.98316022606436e-05
720	Pp3c16_2230	423.826443940217	0.377068371967359	0.172415462168254	2.18697538622953	0.0287443208855659	0.0484366631746031
721	Pp3c7_11890	32.687393108867	-1.43902793288786	0.301922504089386	-4.76621620911646	1.87717819287077e-06	6.74508151679978e-06
722	Pp3c6_23150	0.663761380368195	-0.355144474281641	3.01250545846162	-0.117890068309785	0.906154762710732	0.928636439930603
723	Pp3c16_23960	677.941603692796	-1.61435176987235	0.629534844919926	-2.56435649734001	0.0103367313620278	0.0193231980025942
724	Pp3c10_22510	219.390179371215	-1.5094941453357	0.524526503370349	-2.87782244679047	0.0040043044588672	0.00814953381176679
725	Pp3c15_13950	3662.32720159992	0.452337951748962	1.11489655507352	0.405721902799434	0.684946947056727	0.743197476372836
726	Pp3c15_330	1321.46480551162	-1.37203307665476	0.424264848819472	-3.23390702876395	0.00122109198905046	0.00273724889269774
727	Pp3c15_21590	1763.83307919185	-1.00529679726545	0.131865952411456	-7.62362671244101	2.46645951758715e-14	2.44294519036624e-13
728	Pp3c19_1530	980.864391927825	0.31388099803954	0.176051858050233	1.78288943675891	0.0746043029406627	0.113096372072072
729	Pp3c1_34680	4764.96239456802	2.47781022472241	0.590074738141754	4.19914642088467	2.67923037507548e-05	7.98049519317817e-05
730	Pp3c1_22730	205.096614306376	-0.876903770173825	0.384776893153811	-2.27899280278062	0.0226674931395205	0.0391590244641055
731	Pp3c24_9700	1425.22430083255	0.569140276005184	0.288651517748822	1.97172105812531	0.048641458357196	0.0773691913516932
732	Pp3c17_4600	55.53058385485	1.07216015986459	0.384320421552976	2.78975589049411	0.00527477951898513	0.0104844652705089
733	Pp3c1_25700	2658.34754185018	-0.72948014591328	0.221537734315995	-3.29280313426322	0.000991939033198469	0.00226137977179919
734	Pp3c4_13110	39.3810040044201	-1.25598291813712	0.612940443201852	-2.04911085908473	0.0404512758839862	0.0656427189086337
735	Pp3c20_1680	895.423558997536	-0.186554744934827	0.123954926566699	-1.50502081766345	0.132318724673464	0.187219545260665
736	Pp3c14_11740	1448.42879111216	0.028756632704769	0.106489584203956	0.270041740886999	0.787128141463527	0.831621759497389
737	Pp3c12_8200	1489.93964903984	0.851174500857097	0.0996347199899398	8.54295069974645	1.30837228186375e-17	1.84812397836658e-16
738	Pp3c18_14750	174.927367623357	0.31232837655565	0.439485747759474	0.710667816073491	0.477290107890218	0.554052689332366
739	Pp3c14_25980	371.144094866663	0.244442596161747	0.18662141748201	1.30983141945812	0.190252871593126	0.255091271320378
740	Pp3c2_28950	835.22661202267	-0.0732231760345849	0.215875160757274	-0.339192224699328	0.734464926242541	0.786297174684157
741	Pp3c7_15590	452.67962466021	0.849181308305052	0.413333309576676	2.05447102527197	0.039930124943173	0.0649067372332165
742	Pp3c15_25170	3495.64549021958	0.036757699135517	0.225094866371153	0.163298700357333	0.870283257132901	0.899758961927443
743	Pp3c14_24330	1.63423269466367	1.48010969900546	1.83947804474659	0.804635697192767	0.421029936277994	0.499816850056172
744	Pp3c7_6910	2.29224046549055	-2.10964312521423	1.31450957570264	-1.60488988761193	0.108518039385763	0.157475173976232
745	Pp3c9_17830	40.2888657039081	2.75887764888421	0.859874471889941	3.20846558314541	0.00133445279719832	0.00296917603188972
746	Pp3c15_6880	1065.89468302836	1.530392751746	0.241026679918672	6.34947447420506	2.1605171019427e-10	1.33331149782832e-09
747	Pp3c14_20650	2918.94808860906	0.00426891245397226	0.122660320001037	0.0348027174063803	0.972237053768811	0.979543117271104
748	Pp3c14_23300	910.46318935713	-0.474292702159556	0.123349183148777	-3.84512235956594	0.000120492298220436	0.000322733779575027
749	Pp3c20_1350	723.371930790137	-0.0447896077891683	0.402519620888785	-0.111273104377547	0.911399782533701	0.932816589091875
750	Pp3c15_7750	1078.17356438388	-3.18753157175059	0.343648358314534	-9.2755617614012	1.76685500324303e-20	3.36529787482773e-19
751	Pp3c10_5780	257.190140907348	0.514201659003133	0.21519333460177	2.38948692325764	0.0168719244802591	0.0300259906855798
752	Pp3c1_34020	2301.03335689179	-6.61351587673523	0.513794798574376	-12.8719011852314	6.47875483192873e-38	5.13147317529563e-36
753	Pp3c1_38560	1870.18213376346	0.776131572109364	0.121536576791456	6.38599171211748	1.70290224189185e-10	1.06454678049395e-09
754	Pp3c7_17990	183.939078915615	-1.47409502194358	0.397520543171728	-3.70822350508506	0.000208718395607536	0.000535668139897899
755	Pp3c10_200	1251.37633873995	0.0641150425409419	0.203438576569129	0.315156759461279	0.752642634764379	0.80189436589169
756	Pp3c16_2900	1.99837026787378	3.75003803072068	3.0235944720874	1.24025826391056	0.214879884193673	0.282988659428412
757	Pp3c23_12900	0.565616649997005	0.366494130936601	3.04056473372619	0.120534888427606	0.904059444133854	0.926924535385498
758	Pp3c17_8860	11.148684947477	7.37012969058078	2.56972128969416	2.86806577823775	0.00412989661058412	0.00838239079477404
759	Pp3c21_10810	764.580582536236	0.903144918831089	0.13240074099749	6.82129806847689	9.02215231321911e-12	6.63162736186663e-11
760	Pp3c11_7060	225.015691413427	-2.52845723040652	0.551303744725734	-4.58632333735443	4.51119780615141e-06	1.52377531526851e-05
761	Pp3c2_28480	2619.99554861425	-0.336809122294073	0.191974746497789	-1.75444493840211	0.0793542968722534	0.119403171714795
762	Pp3c15_3450	2534.10378124015	-0.877005527592002	1.43354527845636	-0.611773859376356	0.540687387157859	0.613723530454592
763	Pp3c22_7400	3237.21517304679	-2.23564256943573	0.338108097097255	-6.61221245107494	3.78618083777636e-11	2.56607042998574e-10
764	Pp3c5_3160	8504.06374130202	-2.14612905717867	0.173626694831166	-12.3605938549113	4.26990593935594e-35	2.73262593702942e-33
765	Pp3c5_4390	1560.18867366981	0.156437829070714	0.125411327087318	1.24739792412685	0.212251627342777	0.280003672196531
766	Pp3c19_23280	1248.86752304576	0.32131469107163	0.143051365154318	2.24614907187365	0.0246944610509337	0.0422802575987271
767	Pp3c20_10640	6267.77283270344	-0.13110522716385	0.55106347728554	-0.237913112677427	0.811948485043632	0.851312345804061
768	Pp3c17_18300	68.7380018472119	1.90057111134442	0.634660367443534	2.99462706171504	0.00274780581992751	0.0057633798175529
769	Pp3c3_37820	2510.54116616955	-0.650082643832796	0.125647872379816	-5.17384521934193	2.29324816685782e-07	9.39656185016574e-07
770	Pp3c10_4780	1731.29319862004	1.56858046139402	0.176598194519017	8.88219987563411	6.55509169650963e-19	1.05793978227663e-17
771	Pp3c11_23190	1201.41011737686	-1.92527286014846	0.234954130205889	-8.19424990938169	2.52160670260986e-16	3.09544957830865e-15
772	Pp3c15_3340	776.158896167534	-0.335769382809699	0.373797907721344	-0.898264478944077	0.369044565024647	0.448644978269921
773	Pp3c5_860	0.556035714781289	-2.3233812361945	3.00099159110813	-0.77420451396086	0.438809859337678	0.517315803617671
774	Pp3c15_11080	831.804653342534	0.809012459032895	0.171660394842238	4.71286612020442	2.44256683140236e-06	8.61945348933435e-06
775	Pp3c21_8010	1555.41956189208	-0.298700142892536	0.218560991855537	-1.36666721886936	0.171729637351501	0.234007470292906
776	Pp3c18_21050	4037.96274734886	-1.16832619836601	0.185425582455606	-6.30078214070452	2.96147404443154e-10	1.79657268939112e-09
777	Pp3c17_5260	0.54685993328012	-2.28643899220678	3.00516647363461	-0.760836050936451	0.446754998559011	0.524928920950683
778	Pp3c25_3740	29.6924253848418	2.74553990989094	0.632424254865374	4.34129445347632	1.41645748772694e-05	4.405804573092e-05
779	Pp3c3_6980	7317.39215772796	0.469867277959282	0.152505063620869	3.08099460308664	0.00206310388258788	0.00443421369140485
780	Pp3c20_22150	1588.02934256305	-1.37573762605661	0.157316001984761	-8.74505840918764	2.22900308987167e-18	3.42032258016818e-17
781	Pp3c9_20780	1.31022352603284	0.356297206098593	1.87068947231289	0.190463041232638	0.848946301864346	0.882482015785613
782	Pp3c21_19030	1459.01908599995	0.243878412739424	0.0682174019757108	3.5750176007327	0.000350204335882317	0.00086333372951615
783	Pp3c1_39210	304.008692296987	-2.01273243420914	0.703531502469587	-2.86089880430927	0.00422441869152306	0.00855976225750269
784	Pp3c23_9230	0.917104978768173	1.55972703685433	2.07496199030752	0.751689449802005	0.45223783645389	0.530073545155405
785	Pp3c2_20030	3067.12286994059	-0.764420984551976	0.132577621679932	-5.76583721193487	8.12534605801357e-09	4.07779548402902e-08
786	Pp3c11_23220	2164.91891326819	1.75145345066839	0.173981338030334	10.0669041317697	7.7375342996184e-24	1.97335903992074e-22
787	Pp3c19_14230	815.109387623932	4.24777828417587	0.710005843137743	5.98273707918174	2.19418798834044e-09	1.19055657997247e-08
788	Pp3c18_2470	2423.1310822551	-2.19832048273652	0.880916115124504	-2.4954935492647	0.0125782042251197	0.0230571588144399
789	Pp3c3_1350	61.5580950887964	-0.309540844338733	0.931438699021535	-0.33232551392153	0.739643476303528	0.790606796178887
790	Pp3c3_20710	132.990272950284	2.20283623845906	0.256687982349611	8.58176615163377	9.34274240478765e-18	1.33700939160703e-16
791	Pp3c3_27560	1703.81561404905	0.0830663948751495	0.258741816435642	0.321039699030678	0.748180306450599	0.797812990958319
792	Pp3c4_510	3268.61739770537	0.768389893490555	0.562915963302708	1.36501706041929	0.172247687973305	0.234566887798409
793	Pp3c8_23200	63.5574822862772	0.0887032123958695	0.397915088325748	0.222919952015627	0.823597807618825	0.861430541950062
794	Pp3c10_970	261.757602023697	0.327980981756517	0.25908583004024	1.26591632473909	0.205543041170325	0.27268255638732
795	Pp3c18_16280	4.16546319989774	0.332692331933436	1.10396932923173	0.301360122173829	0.763139899526308	0.811062151752883
796	Pp3c17_2120	1472.53002615772	-1.13689335980395	0.235150549559455	-4.83474676939465	1.33315233795487e-06	4.89047195428903e-06
797	Pp3c10_7200	5.83406618123364	3.60523442412729	0.974471024096799	3.6996835564904	0.000215868462314195	0.000552305674528609
798	Pp3c15_11620	1023.84999074377	-1.67262300924414	0.147158413414857	-11.3661391858637	6.1654833148518e-30	2.57331189692397e-28
799	Pp3c23_14990	173.366545041419	0.373973316194627	0.276461834257661	1.35271227292114	0.176147568079361	0.239036781811512
800	Pp3c5_8970	146.507024367783	2.45362787817051	0.373090533333788	6.57649460104461	4.81668480783435e-11	3.22983008391217e-10
801	Pp3c17_3830	2475.98930060603	-3.82160040822495	0.32307386311492	-11.8288752032707	2.76826376755236e-32	1.38986531710228e-30
802	Pp3c6_21440	37.2303646176339	-3.98809562799301	1.30831055993963	-3.048279017313	0.00230156120029819	0.00490412565443987
803	Pp3c23_10670	489.253888300658	0.593664795441818	0.216842968359546	2.73776364496849	0.0061858515496138	0.0121325802009792
804	Pp3c16_20720	648.039970881065	0.0590440835988499	0.122965466309473	0.480168012783774	0.631107929830522	0.696408583955013
805	Pp3c7_21100	1.89594648781078	-4.09960630562507	2.22591084612066	-1.84176572604869	0.0655094254698867	0.100760155217062
806	Pp3c12_14700	317.470922914962	0.991292885186649	0.348427316777997	2.84504927556601	0.00444045532314305	0.00896496065450576
807	Pp3c24_14080	735.176298825361	0.957242912724314	0.170267552303238	5.62199256273746	1.88767393611611e-08	9.04237261334343e-08
808	Pp3c11_8380	791.609198494716	-0.930061650869179	0.215847847483803	-4.30887619085	1.64086187020477e-05	5.05118573923092e-05
809	Pp3c7_24160	2046.01779249307	-0.773219622793826	0.198832731969013	-3.88879444112012	0.000100743397599204	0.000273191050732576
810	Pp3c16_8500	2901.21500518611	-3.02113781439052	0.247803698284965	-12.1916574905849	3.44345549367968e-34	2.05570866648802e-32
811	Pp3c4_15220	5.81049580158298	1.11368908957306	0.805662221359185	1.3823275561987	0.166871148610257	0.228333468014
812	Pp3c16_23190	376.70471923531	-1.13229530848588	0.468170822738182	-2.41855163434459	0.0155824338611583	0.0279817299816154
813	Pp3c25_4910	1.25202235606416	2.29175430426662	1.76425517360781	1.29899253721904	0.193946490284808	0.259507237976423
814	Pp3c21_17130	2869.39974457813	0.358545909841393	0.108446214542025	3.30620954687587	0.000945673370267005	0.00216350955319713
815	Pp3c12_25110	1988.32077213263	8.12629255142254	0.635201577795956	12.7932499469215	1.78835817130901e-37	1.36684101124984e-35
816	Pp3c11_3950	488.817963530043	-0.0988968588038645	0.231899085783207	-0.426465065482488	0.6697689986388	0.730095666712053
817	Pp3c7_14500	2923.26010551856	-0.393321495729707	0.187348268436366	-2.09941356283899	0.0357804601313351	0.0589075435749408
818	Pp3c13_1240	60.9120868661924	-1.55462142697573	0.593965226476644	-2.61736101319874	0.00886125669531333	0.0168018724366615
819	Pp3c14_7960	1763.54035995461	-0.213880026937753	0.226876708669619	-0.942714781926816	0.345826810396031	0.424852706562291
820	Pp3c25_5350	1324.24273275304	-6.83580011729168	1.44199879902905	-4.74050333599061	2.1318794200996e-06	7.57104626185998e-06
821	Pp3c9_740	48.8631591971788	-3.4024787997193	1.40036695225469	-2.42970515281088	0.0151111102297387	0.0272240473240372
822	Pp3c17_9890	1382.79331781419	-0.339897498168255	0.229343507819684	-1.48204543219724	0.138328206712624	0.194421003390704
823	Pp3c16_4160	116.102359144054	1.47826919619505	0.453021808729257	3.26313031229479	0.00110188840669442	0.00248972909488261
824	Pp3c11_9380	725.204468574374	0.000167377086747339	0.251280399134931	0.000666096867577253	0.999468531632662	0.999551831089396
825	Pp3c6_11200	1877.86833907012	-1.14074225551824	0.284611683534413	-4.00806545027273	6.12181563843184e-05	0.000171512320227324
826	Pp3c12_14320	2084.49353113373	-2.2046835574412	0.244980803060916	-8.99941354544826	2.26926592687878e-19	3.87340775100738e-18
827	Pp3c9_16970	710.701539220272	-2.78160970386934	0.50629094792511	-5.49409329807097	3.92722843356397e-08	1.80347407533681e-07
828	Pp3c20_11890	834.373218621916	1.42058044388642	0.793828093217484	1.78953158249745	0.0735292458729098	0.111607638460816
829	Pp3c21_20070	1.93961833307413	-0.550977209886262	0.711741555479342	-0.774125390943614	0.438856643595831	0.517345544240906
830	Pp3c19_22570	6.23956625897469	1.902810520581	1.63665868090103	1.16261902544851	0.244984108159848	0.316708339351875
831	Pp3c10_9060	1729.12952102486	0.650758793129305	0.162443743744897	4.00605636220292	6.17409224688756e-05	0.000172835693261466
832	Pp3c4_5090	3744.94617080604	-5.73562664071424	1.12287009289367	-5.10800552709831	3.25577130023527e-07	1.30421057309875e-06
833	Pp3c24_6700	1.07087339991765	2.26897498483014	2.51588925004909	0.901858054676242	0.367132275676977	0.446546423595955
834	Pp3c22_21740	851.967699274006	-0.906020454291758	0.162366877544747	-5.58008177525043	2.40405532275376e-08	1.13572684430644e-07
835	Pp3c1_38970	1727.87287129778	-0.118878451429543	0.182446439254124	-0.651580002961641	0.514672151363363	0.589660426818607
836	Pp3c16_2570	1638.72457931659	0.637264756365675	0.264186058732928	2.4121816246553	0.0158573799704916	0.0284085743439704
837	Pp3c14_7340	12.1253367675458	-0.569869920857466	1.05450423576562	-0.540415013547776	0.588910856223671	0.658249342765213
838	Pp3c3_37010	1.61674346464707	2.25729432457824	1.81219895419005	1.24561065403943	0.212907368998305	0.280668165261758
839	Pp3c8_17380	6133.84699271711	1.09916978956768	0.543121601538833	2.02380053832031	0.0429906788196145	0.0692856961246343
840	Pp3c8_25260	2.94196386576963	-3.1084443902821	2.03075680830399	-1.53068273737718	0.125847822210801	0.179241654910208
841	Pp3c16_12940	2953.44450380772	0.739675274792734	0.110121169213041	6.71692173338403	1.85603592869217e-11	1.30893347789255e-10
842	Pp3c15_15530	1289.45439784839	-0.846262589453935	0.160267335228092	-5.28031858924674	1.28959452699496e-07	5.48060546367132e-07
843	Pp3c13_18050	984.694220815057	0.579249068137989	0.412973915175157	1.40262870571936	0.160727587188991	0.220998130225082
844	Pp3c5_25310	156.189829285957	-1.49144075960648	0.733058427832516	-2.03454554641207	0.0418966212673542	0.0677408215182397
845	Pp3c12_4430	991.467318672743	0.634473782631236	0.227798088089709	2.78524630277571	0.0053487077088995	0.0106258230252927
846	Pp3c8_3810	545.74020400409	-0.876506514685394	0.259794130254498	-3.37385033998558	0.000741246559562181	0.00172660159011286
847	Pp3c19_19080	1577.7663047963	1.03125701663753	0.172844243809235	5.96639491087544	2.4255283139924e-09	1.30986170133897e-08
848	Pp3c25_7670	2079.55134954808	0.28808089988064	0.103701240543312	2.77798894566087	0.00546964790023649	0.0108439553868464
849	Pp3c19_11650	1603.70145794508	0.543604316520595	0.259029782106149	2.09861704743213	0.0358506723663743	0.0590028998848318
850	Pp3c6_8610	195.833539273369	3.02928206298981	0.554529901528711	5.46279299752597	4.6870103568119e-08	2.12393431935666e-07
851	Pp3c14_25140	463.872237467482	0.57514169895737	0.284162457033387	2.02398904120467	0.0429712793272225	0.0692590821070525
852	Pp3c9_1920	391.661315039139	-3.57810964191202	0.860279099694967	-4.15924278897479	3.19304357988809e-05	9.39206433064521e-05
853	Pp3c3_2090	625.831312629119	-0.835807951102332	0.143072429909663	-5.84185193213024	5.1623681745885e-09	2.65690915337657e-08
854	Pp3c27_6680	7.74782334408766	-0.127346880011961	0.990388987869808	-0.128582689803394	0.897687864126042	0.922065769852268
855	Pp3c26_5560	74.4317334784263	-3.9102911944304	0.813073626191509	-4.80927073326245	1.51481926078243e-06	5.51991306400206e-06
856	Pp3c14_20510	4525.47381399848	-0.197299960116635	0.278210190959217	-0.709175891207944	0.478215332476014	0.55493513621718
857	Pp3c19_19330	72.5665350370872	1.86618594439363	0.400421360667171	4.66055542412683	3.15357225572025e-06	1.09352088664977e-05
858	Pp3c9_11740	3742.4570386066	-0.116809077937498	0.247335748287102	-0.472269288796492	0.636734588400269	0.701091640072401
859	Pp3c16_20260	2021.76261981631	-0.758424668055248	0.192164513920487	-3.94674673581547	7.92202781403296e-05	0.000218278697484474
860	Pp3c22_2300	1.34072661063286	2.34434990521199	3.01656155609923	0.777159644056297	0.437064588355942	0.515638238912313
861	Pp3c13_19900	4.60244234532464	-2.2045698651223	1.45250357333982	-1.51777242107103	0.129071779851844	0.183181173546091
862	Pp3c19_18680	1159.34452987321	-0.15708247835673	0.24060371082535	-0.65286806183448	0.513841340533184	0.588877242321565
863	Pp3c1_20100	912.422517826743	1.42257028187175	0.220246689038449	6.4589860037506	1.0540685974179e-10	6.7946796318647e-10
864	Pp3c19_2430	1328.48500723531	-2.26252365908341	0.310956435549279	-7.27601490249543	3.43825623921545e-13	3.00162646362064e-12
865	Pp3c17_14510	404.541364262416	-1.28716333670299	1.4398803996245	-0.893937674989295	0.371355238607659	0.451042784115857
866	Pp3c17_11740	205.527552222935	0.89986482575212	0.249436882226079	3.60758528458723	0.000309059965330466	0.000768136920874674
867	Pp3c6_20180	1706.75660631527	2.23274683109728	0.247364192296141	9.02615212966743	1.77814292729459e-19	3.07823223107098e-18
868	Pp3c17_19170	1681.43884823195	-4.30208890626888	0.964810693500301	-4.45899795187908	8.23437078502264e-06	2.66473387904205e-05
869	Pp3c3_36830	1492.36923370224	-0.386150316944024	0.186001442843562	-2.07606086834928	0.0378883217743681	0.0619781769656506
870	Pp3c24_3660	1171.88194983928	0.843253430017142	0.126222218220688	6.68070520312671	2.37795151375964e-11	1.65224257031609e-10
871	Pp3c18_17490	451.155112926658	0.355818228477728	0.175521377165895	2.02720736484095	0.0426412102889047	0.0687871483312108
872	Pp3c1_4210	700.539447513725	2.15965361436607	0.509846486911614	4.2358899586582	2.27648249796727e-05	6.84713666734135e-05
873	Pp3c20_2530	190.439837990556	0.507483923356404	0.265536106266296	1.91116730034246	0.0559830846358364	0.0876239514886478
874	Pp3c23_22450	1522.26822228388	-0.283070123013146	0.152438628959498	-1.85694482392881	0.0633190044848084	0.0977041592381481
875	Pp3c17_18100	1425.6078819396	0.025866926735	0.307830831637983	0.0840296814888904	0.933032832801823	0.948767211322018
876	Pp3c22_15620	1316.24590411213	-0.530843653868338	0.22210130663078	-2.39009694234177	0.0168439261122943	0.0299857119478489
877	Pp3c1_8740	390.550944170219	1.53766272891783	0.545153742880731	2.82060381864467	0.0047933360422842	0.00961145082723435
878	Pp3c7_3400	5.3962131802454	-0.395276420893542	1.04068173315107	-0.379824501864453	0.704075693122687	0.760030386834424
879	Pp3c16_18330	509.052529193978	-0.59435868124655	0.129150220639645	-4.60207251913979	4.18307494812404e-06	1.42134525952186e-05
880	Pp3c9_12500	31.4668254262143	-4.15317958892387	0.76672274788658	-5.41679453279798	6.06770001261821e-08	2.70616488761985e-07
881	Pp3c5_24590	222.229501587143	2.03247619126889	0.552408306022592	3.67930056284448	0.000233874503535247	0.000594760433436728
882	Pp3c4_21230	329.938957689215	0.394482238195832	0.153088541044541	2.57682407516743	0.00997126854670337	0.0187011936427269
883	Pp3c9_13450	4438.8692239493	0.50033673049609	0.127781461190623	3.9155658875249	9.01924085510248e-05	0.000246613605197225
884	Pp3c14_18900	665.315359088789	1.47764371502709	0.215778676867039	6.84795984701308	7.49105827704257e-12	5.56071474143967e-11
885	Pp3c10_10490	5248.4007521699	-2.48296451074606	0.186622865448247	-13.304717537062	2.17312830779875e-40	2.02929596337986e-38
886	Pp3c6_16440	2.60053870218085	3.16369136114405	1.03353756382247	3.0610318114064	0.00220575657919005	0.00471295870227761
887	Pp3c1_31250	2795.37373519712	-0.109684043079392	0.257363969185168	-0.426182590463844	0.669974802329894	0.730253668867069
888	Pp3c17_23460	397.958518538388	0.786633470158506	0.148588865786292	5.2940270187531	1.19651743031475e-07	5.11584211831883e-07
889	Pp3c23_18800	1563.19703783168	-1.18409549843273	0.272226738792335	-4.34966639825929	1.36344791679313e-05	4.25229194998289e-05
890	Pp3c21_10100	567.958112613095	-1.11862006376803	0.507195394764329	-2.20550122362172	0.0274189420267109	0.0464282219501188
891	Pp3c8_19750	1227.44084726137	0.66827599897193	0.207180454041012	3.22557454594459	0.00125720090819395	0.0028131994961069
892	Pp3c2_31480	2672.34620475174	1.55247783537081	0.144331979894407	10.7562983373927	5.53490156438686e-27	1.86824335645176e-25
893	Pp3c11_25880	453.296520688328	-0.503306060703376	0.29143999543864	-1.72696290344728	0.084174326015559	0.125737560690116
894	Pp3c9_23030	140.913372786282	0.510865122905851	1.13593093525294	0.449732555960453	0.652903293752643	0.715023553288751
895	Pp3c17_16910	3074.99352250973	1.94630329378019	0.376468669374603	5.16989447491986	2.3422621784551e-07	9.58921017071716e-07
896	Pp3c14_5230	0.528709793203126	0.665850076396169	3.03820678893244	0.219158906109263	0.826526265480698	0.863852370478253
897	Pp3c14_9750	517.793509159309	-0.265647910331121	0.19145467328488	-1.38752377141425	0.165282107672517	0.226352733510199
898	Pp3c16_11630	890.901724013876	-3.19362308280289	0.484411163020131	-6.59279415216566	4.31624851905685e-11	2.91134480631943e-10
899	Pp3c2_38160	592.272582694401	-0.182564091936606	0.215605490947098	-0.846750660823385	0.39713411448847	0.476493431337306
900	Pp3c17_17350	22.6943031580524	1.70401734039858	1.59432388687461	1.06880249015086	0.285158677043421	0.360507985585263
901	Pp3c23_15380	12.3685748779881	0.526668402398367	0.400456192027784	1.31517107959171	0.188452412387827	0.252959866038115
902	Pp3c11_24420	859.232057753839	1.11062299213627	0.24993930230225	4.44357082662096	8.84780114682287e-06	2.84941465006175e-05
903	Pp3c1_7290	1226.52626227927	0.629770875618291	0.170300903159618	3.69798905310576	0.000217314258477897	0.000555767784442781
904	Pp3c8_5760	1118.28584165965	-0.964277053515431	0.173549653098957	-5.55620271373061	2.75706663112655e-08	1.29257359016226e-07
905	Pp3c8_9650	1538.96184450265	-0.221182228349646	0.0574931037415444	-3.84710885228866	0.000119519876597406	0.000320415272392889
906	Pp3c22_12850	4203.47646465885	0.23915677810569	0.25906601223479	0.923149957196793	0.355929063451966	0.435613320097084
907	Pp3c7_1800	20.1421911870525	-2.91329929867897	1.79097419510729	-1.62665621126074	0.103810133694154	0.151393983867647
908	Pp3c8_2380	26.7947186079784	-2.34606684199597	1.7575249188935	-1.33486974595672	0.181918981207522	0.245591136299675
909	Pp3c13_8400	3020.87117623255	0.32020797633799	0.0797344887023135	4.01592813284948	5.9212299130631e-05	0.000166215681815942
910	Pp3c1_6160	51.6160863835963	-0.0144541199886982	0.319484782977899	-0.0452419669380565	0.963914443699543	0.973115225956122
911	Pp3c12_560	3642.77563091683	-1.15688170756371	0.206795797555202	-5.59431923298581	2.21489097312417e-08	1.05125307533693e-07
912	Pp3c4_20610	3.05975937533491	1.07923210797515	1.54679066427844	0.69772344306112	0.485350164361436	0.561670295810112
913	Pp3c21_7310	87.4432671747632	-3.67701511144703	0.954582150817786	-3.85196298537213	0.000117174737721241	0.000314655536597522
914	Pp3c9_3650	672.150857010998	2.97869239680989	0.386752405510459	7.7018070330511	1.34155374249219e-14	1.36829359396813e-13
915	Pp3c11_22860	586.105210188121	0.795838197447577	0.134229052970913	5.92895636103485	3.04866087486658e-09	1.62552349113359e-08
916	Pp3c21_4950	212.676730027081	-0.629352619471772	0.654849919976652	-0.96106390223612	0.336520038427013	0.415076548399542
917	Pp3c18_20970	0.680409671070335	-1.15433111275975	3.01431452078482	-0.382949790010367	0.701756993067353	0.758078235353952
918	Pp3c8_15060	905.885482696071	1.23883130515889	0.13010770016184	9.52158330074176	1.70560317573528e-21	3.5655723531769e-20
919	Pp3c6_4750	640.973650828662	-0.427522081554111	0.551414586414139	-0.775318774815692	0.438151317945509	0.516717124293576
920	Pp3c6_16990	84.129300866708	-8.1060480417528	1.24663971884767	-6.50231812704124	7.90916163704491e-11	5.16917129976691e-10
921	Pp3c22_840	758.320036357046	0.444975765123634	0.13871345364052	3.20787748733299	0.00133718447599056	0.00297497823670135
922	Pp3c22_8840	13.6933400802016	1.99649739161542	1.08167033016226	1.8457540490326	0.0649279253995261	0.0999426131526667
923	Pp3c10_17920	0.92789146626147	0.538382937603638	3.00213570014158	0.179333311808073	0.857675991774737	0.889437651309391
924	Pp3c3_10230	3.35376766676374	5.63949561702861	3.01808927220725	1.86856487942924	0.0616833757924574	0.0954372772477923
925	Pp3c17_13630	878.943752021154	0.639674663911527	0.154374061434183	4.14366674018129	3.41796346843436e-05	0.000100033786925556
926	Pp3c9_25060	0.838800325447275	2.37951218375366	3.04496417508949	0.781458187002721	0.434533059862982	0.513183920571592
927	Pp3c24_4390	27.2800454490047	0.758786799703866	0.583497527126833	1.30041133754271	0.193460026191295	0.258942954186553
928	Pp3c8_6230	275.24049705094	-1.08816269554608	0.28655410334283	-3.79740748030472	0.000146217323440259	0.000386333760348209
929	Pp3c14_22830	2453.33220857697	-0.0152680455654112	0.12620040633674	-0.120982538872907	0.903704865556771	0.926640165285065
930	Pp3c5_23820	1858.50863737412	-1.67196895224801	0.225898638793048	-7.40141224923335	1.34743706774537e-13	1.2258204013958e-12
931	Pp3c17_12580	1403.06800871992	-1.06153390694623	0.18601150364945	-5.70681858981558	1.15107349282088e-08	5.65267295973158e-08
932	Pp3c3_610	1.25656125643228	1.86800160118661	1.83632923425798	1.01724765163989	0.309035632590301	0.386430419775508
933	Pp3c6_6590	2.13354742221484	1.93879221311296	1.44775440654392	1.3391720338405	0.180514674447216	0.244038512396279
934	Pp3c11_22280	2100.5814324277	-0.487682188053593	0.228526425947212	-2.1340297343391	0.0328403469023461	0.0546216290324626
935	Pp3c12_13780	1936.88740212179	-0.220397375583858	0.243104062842921	-0.90659684172479	0.364620032515924	0.444272844049028
936	Pp3c12_25650	627.208382747534	-3.01172576798726	0.477276318434213	-6.3102350811533	2.78611942607886e-10	1.6953367166954e-09
937	Pp3c7_1110	14.2939188966121	-2.75414623009223	0.87783948571681	-3.13741438486706	0.00170445044609413	0.00371661877665029
938	Pp3c10_15200	278.623893151867	-1.56868707913758	0.543460846843845	-2.88647671354385	0.00389581575099279	0.0079469343143286
939	Pp3c10_12250	8843.13029363097	-1.61454052204511	0.481688546140993	-3.35183498752433	0.000802778521954914	0.00185946161069356
940	Pp3c12_8530	3406.71081121665	1.03370282145551	0.0964419851606695	10.7183901257672	8.34430322394506e-27	2.75833241145258e-25
941	Pp3c1_22240	1032.02997064253	-0.295634872380955	0.176863935651042	-1.67153846991311	0.0946153666936164	0.1394573746319
942	Pp3c17_13980	1.97416899480225	0.621731232176915	1.4139511717782	0.439711953698528	0.66014574376638	0.721501481583902
943	Pp3c23_20760	1092.00823727683	1.95936498784405	0.317435742159392	6.17247753676145	6.72280821968658e-10	3.88024710111251e-09
944	Pp3c22_17730	506.542795434448	-2.63819381850111	0.301002892715671	-8.76467928497005	1.87309117229257e-18	2.89082411857552e-17
945	Pp3c4_23140	2004.89475424791	4.24113032131054	0.57032326759565	7.43636208143875	1.03495913806683e-13	9.52011665560211e-13
946	Pp3c25_8110	2018.28967516103	-0.15019863072584	0.124257189500273	-1.20877215499477	0.226750391999469	0.295946588260194
947	Pp3c14_16940	5188.08134903519	0.517889341453937	0.27032907409132	1.91577374055959	0.0553939015751	0.0868206794606077
948	Pp3c17_15580	15.0159877416006	-3.92490613455001	1.04640151573608	-3.75086052105829	0.000176228716514006	0.000458362736276105
949	Pp3c26_2960	210.036073376673	-2.08009546847283	0.347859142674437	-5.9797061893515	2.2354044579988e-09	1.21209831874183e-08
950	Pp3c4_10140	471.681256316564	-1.4871435284555	0.276451074063536	-5.37940947957291	7.47305581293703e-08	3.28713098340681e-07
951	Pp3c9_15270	119.268191589336	-1.83137180908247	0.756231275349839	-2.42170863435298	0.0154477307443565	0.0277617260846047
952	Pp3c2_31970	303.486074915988	-2.95935390450865	0.832463257638956	-3.55493636187861	0.000378070583796359	0.000927362626791579
953	Pp3c2_27440	1003.09745748279	-0.326094520335598	0.207367969097316	-1.57254045431946	0.115825264862416	0.166608159400211
954	Pp3c6_5150	1299.82250917975	1.93031508984543	0.570750253142062	3.38206611248749	0.000719428280688439	0.00168050995797565
955	Pp3c14_10390	552.292886956989	-6.88655264476052	0.741818076730142	-9.28334434112975	1.64240691255419e-20	3.14072697166438e-19
956	Pp3c8_13050	475.073021568456	0.709079983157457	0.236602374514938	2.9969267409558	0.00272716241870432	0.00572458417619917
957	Pp3c4_3610	0.714476578043977	-1.60145350113892	1.66891005379071	-0.959580474394906	0.337266399940371	0.415847530423806
958	Pp3c2_21720	2763.92485769752	0.74879878887138	0.176529732486986	4.24177150399625	2.21762406471671e-05	6.68182798859212e-05
959	Pp3c11_17710	1624.19809911871	-0.0870612466988694	0.150911004175367	-0.576904561563312	0.564003928944127	0.635083296144611
960	Pp3c7_4060	971.885968872788	2.31588774393751	0.346006710861174	6.69318736094314	2.18361264040743e-11	1.52427340771198e-10
961	Pp3c4_25010	2047.93913431144	0.812944781221666	0.130515242148683	6.22873442088519	4.70218105000765e-10	2.76994705496155e-09
962	Pp3c9_23810	18.559772779735	1.49947565945195	0.845256518866684	1.77398887317952	0.0760649908138775	0.115027329208711
963	Pp3c1_22860	1044.0233176428	-0.247514762845545	0.103875711569693	-2.38279727864469	0.017181653060373	0.030528058917294
964	Pp3c2_22190	10331.4434223881	-0.454524374584683	0.270352797822422	-1.68122682008726	0.092718865916811	0.136916075752987
965	Pp3c2_17040	819.547996801631	-0.724016542487634	0.159817804100694	-4.53026211041834	5.89105540762215e-06	1.95410419803074e-05
966	Pp3c13_7440	84.25771358968	-1.8962912668603	0.753463198388907	-2.5167669382062	0.011843714472278	0.021845378438949
967	Pp3c2_32440	44.3976163436536	3.7641934675813	0.633385892587576	5.94297017289636	2.79903381078852e-09	1.49841651628628e-08
968	Pp3c21_15150	1793.08736510705	-0.392126341057747	0.234699341151497	-1.67076029755291	0.0947690334907777	0.139659934586747
969	Pp3c27_8510	0.449017051500957	2.80660716382443	3.06011902685951	0.917156208366428	0.359060790529971	0.438440007730171
970	Pp3c16_1240	86.8005190390223	-0.27311645841908	0.377760827275235	-0.722987770831222	0.469687397485707	0.546840724409813
971	Pp3c15_10110	4.42754667521828	3.37286835916457	1.35150219842658	2.49564400493856	0.0125728710572609	0.0230491431138343
972	Pp3c17_10600	2.98805742000605	3.82948207787356	2.44334944162154	1.56730838931173	0.117042625388705	0.168167752302193
973	Pp3c1_40730	5.37010079825303	-5.61097879010208	1.37265181159021	-4.08769270016247	4.35684742153397e-05	0.000125492056252273
974	Pp3c14_21620	321.827331559169	0.791342503523972	0.583357712598076	1.35653045538663	0.174930452050566	0.237613534002804
975	Pp3c22_11190	466.134876811868	0.866897533633521	0.165968466680148	5.22326650943996	1.75794091739168e-07	7.32444862438939e-07
976	Pp3c11_12290	555.128141466194	-0.0494541164168896	0.295866761461768	-0.167149956867595	0.867252058989603	0.897468076568129
977	Pp3c9_20540	551.970162774255	-0.616639126783736	0.136022318918567	-4.53336725683159	5.80507531749357e-06	1.92798232140227e-05
978	Pp3c11_23420	1.81308811023885	3.9518292909195	1.52482762247978	2.59165641588572	0.00955151105956463	0.017989853548775
979	Pp3c23_9030	1763.78498677275	-0.572244682223719	0.32274423209355	-1.77305936193416	0.0762188709145622	0.115238246272197
980	Pp3c11_11920	1304.16715944518	-0.584676421915566	0.170920220556808	-3.42075630379403	0.000624472620678493	0.00147449020303652
981	Pp3c24_20920	2123.84299920775	-0.69788306393064	0.168246239822407	-4.14798609863312	3.35412760016109e-05	9.82973602103626e-05
982	Pp3c1_40080	14.1805993684139	-1.81525611372457	1.1639273424135	-1.55959573040056	0.118855446123022	0.170496823162367
983	Pp3c3_29110	1016.47904527992	-0.992034114389366	0.169270341670969	-5.86064932932965	4.61060705076368e-09	2.38984791817014e-08
984	Pp3c15_23410	2491.78295224457	15.1732497939031	0.94568616518248	16.0446989207833	6.22601391290111e-58	1.62410986843167e-55
985	Pp3c2_8510	0.727963329375	-2.70555836289408	2.99966801373229	-0.901952599590421	0.367082047958178	0.446535066089714
986	Pp3c19_15920	489.588445815144	-0.590541375786206	0.178704990943583	-3.30456006107094	0.000951255912703297	0.00217524446393201
987	Pp3c2_16790	50.0570415774844	1.87871265968404	0.533700722026459	3.52016136037923	0.000431284332947645	0.00104581112523093
988	Pp3c9_6630	1646.3025915271	-0.0788558899006799	0.241961415433741	-0.325902746763662	0.744497937447258	0.794839895048568
989	Pp3c22_13840	366.986051314965	0.822215227028967	0.786214933180693	1.04578937937827	0.295658285728571	0.371764811862097
990	Pp3c4_6930	637.959925871059	0.778452563383623	0.220120908965344	3.5364771435965	0.000405501587801282	0.000988585189520821
991	Pp3c15_17460	261.313207189234	0.0286422206644545	0.147503896962148	0.194179416641478	0.846035399259878	0.88010418495179
992	Pp3c19_14130	89.8562960183471	-5.44840804031702	1.11578516222818	-4.88302607415637	1.0447005030833e-06	3.89494599557185e-06
993	Pp3c21_13210	10.506318253257	3.35349583202671	1.08380353772308	3.09419162726849	0.00197349973676179	0.00425649502853835
994	Pp3c3_13250	2976.02805506477	-0.744407804364575	0.124018014395994	-6.00241672945716	1.9440196829353e-09	1.06105363590549e-08
995	Pp3c2_20130	8.00061674395054	-6.2209999004285	0.940689246584585	-6.61323590443438	3.76008518957125e-11	2.55054506683212e-10
996	Pp3c26_12460	102.849408777437	-1.73421212295339	0.540507499198755	-3.2084885510824	0.00133434621669694	0.00296917603188972
997	Pp3c24_20460	8.80437771735307	1.49826331201449	0.454047645654476	3.29979315244516	0.000967561146379542	0.00220958225825127
998	Pp3c19_21510	3029.51703950696	-0.450789848512108	0.193727898547097	-2.32692271940645	0.0199693787601355	0.0349253112421289
999	Pp3c20_1800	1676.25942591352	0.127556382284125	0.16887738689874	0.755319493193063	0.450057305252632	0.528007688148119
1000	Pp3c8_16570	203.300506394305	2.25410172458177	0.729638125331553	3.08934202630583	0.00200600355880914	0.00431922478089544
1001	Pp3c23_400	411.864588762344	0.693477296235272	0.145322972358572	4.77197297151463	1.82429990285689e-06	6.57279287924672e-06
1002	Pp3c7_13610	492.926880854267	1.05612281436145	0.331991310909386	3.18117607195361	0.00146678453700285	0.00323660924085429
1003	Pp3c1_4150	39.3991431775972	-1.37558043799195	1.31002399276928	-1.05004217142931	0.293698724264172	0.369734604947612
1004	Pp3c14_9410	1968.08681250381	-5.40573049318664	0.628066816903008	-8.60693535735935	7.50397346956804e-18	1.08421348161447e-16
1005	Pp3c16_3940	341.757113301359	-2.72782132172537	0.320744680598167	-8.50465023032701	1.82143892517235e-17	2.51366950921284e-16
1006	Pp3c11_8810	1627.80671592082	-0.139123590634095	0.138944380237602	-1.0012897995312	0.316686722947049	0.394383512220758
1007	Pp3c19_14680	124.955298472905	-0.821545314342676	0.581883693662562	-1.41187203437788	0.15798764341277	0.217842312798798
1008	Pp3c2_10280	2217.1396972729	1.73633401738556	0.114453967467453	15.1705882793388	5.53782433425046e-52	1.03829879841935e-49
1009	Pp3c8_21170	1045.85165986091	2.35828545261792	0.770139221933502	3.06215471885361	0.00219749836006153	0.00469824170540014
1010	Pp3c12_19890	3465.54558617321	-2.47167202245513	0.374091623696248	-6.60713008763344	3.91841705749332e-11	2.65419393064584e-10
1011	Pp3c13_21070	2232.70753208821	1.11982062463369	0.327541091676457	3.41887064887676	0.000628816112540753	0.00148401591944788
1012	Pp3c13_16380	71.6312480418178	-3.37578730630002	0.91042286093141	-3.70793336938663	0.000208957617098179	0.000536224749009752
1013	Pp3c12_910	953.345315719903	-0.400262204002369	0.919418552295131	-0.43534275331208	0.663313656496022	0.724309056431342
1014	Pp3c11_9140	2.75092964976726	-4.67714290920897	0.901578030014332	-5.18772946267848	2.12873547334931e-07	8.76136556764022e-07
1015	Pp3c4_21170	1.75358335673125	1.49743857695397	2.19391981514799	0.682540249016786	0.49489740138344	0.570737277068773
1016	Pp3c19_13700	1.59058689105578	-2.48782672633693	1.92725702924204	-1.29086400443191	0.196750839030253	0.262776080243032
1017	Pp3c6_19190	3.42593864769823	1.03165847494461	1.06773589922519	0.966211284731774	0.333938467255103	0.412613359195553
1018	Pp3c1_18470	1200.14406134918	1.7997979151118	0.251087058783919	7.16802340920592	7.60882946455307e-13	6.38253402026596e-12
1019	Pp3c2_21260	825.356911933392	0.358660468965886	0.0909370434226002	3.94405245065126	8.01161232773819e-05	0.000220645724412886
1020	Pp3c19_9880	696.582209299439	-0.0349438116435366	0.237435084517006	-0.147172064796658	0.882996209535975	0.910228342109612
1021	Pp3c14_16130	341.955814307159	0.567652946054886	0.16402361745528	3.46080006563478	0.000538572641756899	0.00128532267596697
1022	Pp3c18_8320	543.25197462772	0.495687513940486	0.180411618713063	2.74753653604125	0.00600448185545337	0.0118067644448198
1023	Pp3c6_9100	3103.11911392386	1.21102718396116	0.151931693354198	7.97086609926674	1.57566160200125e-15	1.77531937964451e-14
1024	Pp3c3_3690	63.7894155385314	-0.0901820935576623	1.1397101826304	-0.079127215788777	0.936931436307766	0.9520535791785
1025	Pp3c9_18160	2.73282766968678	-0.84492246307191	1.62260086613926	-0.520721072386877	0.602561092692208	0.671162334703439
1026	Pp3c5_280	1589.00778590539	-0.17338686754311	0.128804656322732	-1.34612266740322	0.178262959500067	0.241511390145767
1027	Pp3c26_10560	8.53942752705913	1.98340304422732	0.838492832547846	2.36543828073109	0.01800874470594	0.0318514160363957
1028	Pp3c10_11190	79.8983339042438	0.398563513311073	0.614590116933201	0.648502965358281	0.516659693505746	0.591655102564508
1029	Pp3c22_8300	777.638385652626	0.157603658253747	0.250148415050952	0.630040602982213	0.528668019422232	0.602637332685768
1030	Pp3c2_2410	0.60872636687278	1.93365912639929	3.05472734597078	0.633005472305021	0.526730069425121	0.600950555556619
1031	Pp3c26_11250	595.259436514611	0.118078448441403	0.239139089635862	0.493764731735001	0.621472343470958	0.687567525860203
1032	Pp3c1_23380	161.683993378798	0.239989578962786	0.342065782814774	0.701588966274181	0.482935534588748	0.559488141272104
1033	Pp3c16_2000	491.236742453331	0.387350241735564	0.210135187319308	1.8433383131925	0.0652796305344768	0.100458214376205
1034	Pp3c17_23450	2707.56303762014	-0.705558415450628	0.369814474923143	-1.90787127950376	0.0564078551682321	0.0881935840734872
1035	Pp3c12_21300	2400.24765885126	0.799744531146282	0.33807595611332	2.36557648269495	0.0180020245444463	0.0318418769930841
1036	Pp3c20_22770	1773.54027611494	0.721882599281084	0.100361723785022	7.19280789584063	6.34722200238081e-13	5.36929787927871e-12
1037	Pp3c24_2730	1.06672145755532	1.7837711575379	1.81508719228527	0.982746815205089	0.325732063530212	0.403929302571258
1038	Pp3c1_26350	1409.56106795194	-0.160541721872816	0.201871565623307	-0.795266640832357	0.426458414150738	0.505211545128026
1039	Pp3c13_14540	2339.86432518707	0.505029747572203	0.189066544363338	2.67117458180049	0.00755863228715735	0.0145317324569005
1040	Pp3c22_850	1165.63108642615	0.0735232389733294	0.300855282629691	0.244380747882116	0.80693595079679	0.847363957432929
1041	Pp3c21_11840	845.89063449258	-0.39788358354198	0.227530877030656	-1.74870148937355	0.0803426324689746	0.120720187617263
1042	Pp3c24_16260	2458.63702165951	-2.77874612065378	0.228414922551711	-12.1653440572592	4.75437899402181e-34	2.78973940042859e-32
1043	Pp3c16_7180	1102.59140713579	0.353314335286604	0.462211442373431	0.764399802550005	0.444629026390428	0.52291737745486
1044	Pp3c1_12130	121.69126545134	2.76181031531618	0.693534487336045	3.98222491562697	6.82731239192545e-05	0.00018990341920934
1045	Pp3c19_16810	2167.09440125367	-1.2757386318284	0.515819854584743	-2.47322513953137	0.0133899759541761	0.0244109718113242
1046	Pp3c14_17260	4.0322316672973	1.05678517357934	1.16257538198966	0.90900357082285	0.363348240931755	0.442976603206563
1047	Pp3c14_25780	782.417594488326	0.322842820877509	0.917924815058576	0.351709438051206	0.725056181723769	0.778237993881154
1048	Pp3c21_210	204.339850667167	-1.54332898699629	1.50696471405658	-1.02413080585134	0.305773495639877	0.382839008861718
1049	Pp3c13_11070	1062.86287251143	0.679485577948604	0.250941303604233	2.70774706351347	0.00677416286514826	0.0131616851198748
1050	Pp3c24_18560	1468.25935228949	1.49959808382546	0.155130198559126	9.66670640374322	4.17601514913506e-22	9.28824722558781e-21
1051	Pp3c16_6270	623.007936128136	-0.86934228806321	0.181618859537686	-4.7866300354277	1.69605064813574e-06	6.13744262735368e-06
1052	Pp3c9_18780	9377.95663707339	1.48617555908002	0.295005444889162	5.03779026735727	4.70937057785719e-07	1.84372242247952e-06
1053	Pp3c24_6390	229.702120234071	-0.19135189650606	0.170654042889004	-1.12128545721309	0.262166373828339	0.335469517755601
1054	Pp3c5_3550	395.541593438967	-0.360854473594079	0.234163845125102	-1.54103411396107	0.123308483552448	0.176053322432935
1055	Pp3c9_8900	1331.50329137241	0.3599120861924	0.259832578940879	1.38516920264372	0.166000735390876	0.227201669717854
1056	Pp3c6_18710	1968.44955708172	-0.650192722120329	0.355056970576475	-1.83123491721531	0.0670654870966559	0.102810899063088
1057	Pp3c27_2290	698.590288281334	-1.23969501932517	0.172735332732662	-7.17684679627077	7.13375495795033e-13	6.00501526607682e-12
1058	Pp3c14_23400	2774.16251873804	0.988300534910255	0.109556362405159	9.02093236041684	1.86495212549857e-19	3.21299253839485e-18
1059	Pp3c18_14380	174.24783403356	-0.758169700448121	0.209680848410133	-3.61582713059778	0.000299390127876799	0.00074572534290766
1060	Pp3c12_13990	1635.93428048275	1.29605338414677	0.171107287005458	7.57450723945751	3.60493292575165e-14	3.51686119045178e-13
1061	Pp3c22_1680	1237.08392253844	0.762279640481452	0.351271171619243	2.17006034673326	0.0300022746366806	0.0503197001192046
1062	Pp3c10_5080	2549.36663169607	0.862718831877506	0.505383809536737	1.70705672717993	0.087811509110256	0.130585475717997
1063	Pp3c20_17310	376.249101859275	-1.13403930254156	0.285254810180532	-3.97553086597855	7.02224349694404e-05	0.000195031618658905
1064	Pp3c27_6910	987.355752058159	-1.11157679874508	0.328130693668367	-3.38760384259731	0.000705060215267641	0.00164983815388145
1065	Pp3c7_9970	1722.05262809215	-1.70041297372605	0.207365713542671	-8.20006810516504	2.40250880628793e-16	2.95378119068155e-15
1066	Pp3c20_11410	2282.5616317444	1.54120483153178	0.306709564249224	5.02496501960871	5.03524306086315e-07	1.96361388068987e-06
1067	Pp3c16_25360	0.582433195163426	-1.84573001128961	3.00700744091978	-0.613809592278574	0.539341157832089	0.612456158172249
1068	Pp3c17_5870	968.913661801815	0.161496956681103	0.079811698424656	2.0234747520573	0.0430242240783115	0.0693304474353989
1069	Pp3c7_23980	6040.86627655984	-4.37830449726719	0.641257424326208	-6.82768624763702	8.62950573209425e-12	6.36055000198188e-11
1070	Pp3c20_8170	66.0548797016749	1.26260155871785	0.306402006826399	4.12073527779867	3.77665169896523e-05	0.000109848338532865
1071	Pp3c17_23180	4414.55483775388	-1.37656253529144	0.465864000561105	-2.95485921563688	0.00312811759378319	0.00648175566682808
1072	Pp3c6_20610	1061.11469332364	0.0514268489448273	0.139220353607318	0.369391742028475	0.711835752343624	0.766713526930195
1073	Pp3c16_12630	1092.71525239687	-3.40563170309548	0.643493048206605	-5.2924141334345	1.20712152154405e-07	5.15566994047618e-07
1074	Pp3c15_14170	1167.55789072798	0.728789088408777	0.289561520237635	2.51687132948702	0.0118402060532089	0.021844488397214
1075	Pp3c16_8090	933.067166007071	-0.413100375154658	0.521110866125418	-0.792730303680206	0.427934970721396	0.506835678939091
1076	Pp3c16_1720	648.81728972353	0.0982291911491855	0.22225069077879	0.441974739448414	0.658507485353391	0.720057144363841
1077	Pp3c1_14030	233.93664105093	0.0798114309964079	0.196466600065817	0.40623409256164	0.684570606391925	0.742889892959521
1078	Pp3c23_13260	1444.14889064903	0.17225502604758	0.212358920645447	0.811150412349173	0.417279298395083	0.496102694211499
1079	Pp3c17_4470	176.832782973132	-3.45348988717296	0.525694785434194	-6.56938204992954	5.052449796441e-11	3.38225223611681e-10
1080	Pp3c4_13320	67.9406015215723	3.74097353123067	0.682921233386913	5.47789898503741	4.30405709706474e-08	1.96150904429276e-07
1081	Pp3c1_30310	0.270162560133408	-1.29364373834565	3.02662302093587	-0.4274214956396	0.669072353537479	0.729535093709494
1082	Pp3c10_24100	2518.27264416771	0.301541597276326	0.299967715787493	1.0052468362627	0.314778007570978	0.392425522421047
1083	Pp3c11_3360	1149.56488033542	0.295694126959457	0.222383529316925	1.3296583963197	0.183630848256269	0.247456720046168
1084	Pp3c16_17280	500.245327731969	-1.15925722102666	0.310298186520731	-3.7359458462359	0.000187010914651673	0.000484202712344967
1085	Pp3c10_5620	1094.36177875875	1.04594697816982	0.0905046513404592	11.5568311979369	6.81784971911926e-31	3.12254914902945e-29
1086	Pp3c13_15790	4734.0981964052	-5.74531045190588	1.15787089238581	-4.96196120801307	6.97849350345655e-07	2.6685287697491e-06
1087	Pp3c12_14500	1116.78171601285	0.0991625274834555	0.122100865699259	0.812136154117843	0.416713509718062	0.495550642670025
1088	Pp3c6_25390	2241.52055524612	-0.58107953695652	0.182857330898038	-3.17777544986989	0.00148409642856738	0.00327240262671707
1089	Pp3c8_8720	820.798168729904	-0.179162725793313	0.616744752726905	-0.290497365403036	0.771435766030225	0.817986706339526
1090	Pp3c14_22750	471.317537439487	0.39873097199174	0.460722910815517	0.865446372714467	0.386793837992888	0.466535925918044
1091	Pp3c3_6080	501.135273321067	0.612703166806482	0.706775964411217	0.866898702924763	0.385997514278247	0.46580954116577
1092	Pp3c15_5890	1540.6313385438	1.02855911829214	0.195964797768435	5.24869328575818	1.53181865787093e-07	6.44045479506735e-07
1093	Pp3c8_17900	496.590585964182	-1.4213316244136	0.338564833050661	-4.19810767588174	2.69154655169634e-05	8.01419673624819e-05
1094	Pp3c19_8310	278.542390908039	4.25010278800501	0.692539427991961	6.13698313225041	8.41033119039277e-10	4.79087439445137e-09
1095	Pp3c12_10080	1394.2429586142	-0.276548228689518	0.185193596376181	-1.49329260892892	0.135360609446183	0.190898470123932
1096	Pp3c1_42810	24.8788829289658	2.63954685195383	1.46116763475006	1.80646408336668	0.0708458794879151	0.107951127735268
1097	Pp3c1_13670	15.4114483405716	-1.14781516988309	1.59532790113454	-0.719485423069954	0.471841880556156	0.548790020910497
1098	Pp3c24_15780	179.790075734442	-2.10171240227054	0.462868157034025	-4.54062862249572	5.60867500282821e-06	1.86662864225314e-05
1099	Pp3c3_28840	7.21238617459401	-4.1957264823687	1.0351038737196	-4.05343520480853	5.04709836693092e-05	0.000143598475053912
1100	Pp3c27_790	1.18268048070695	-0.231744917983809	2.98615327817412	-0.0776065045547523	0.938141068102884	0.953032826506989
1101	Pp3c6_25020	1785.55565714283	0.741439499346614	0.861765525041848	0.860372662634199	0.389583650179173	0.46905434863416
1102	Pp3c22_7210	0.407379447375834	-0.263139418760956	2.05525058212079	-0.128032766928802	0.898123042167805	0.922374824075023
1103	Pp3c11_16900	1799.38629779912	0.139213383903033	0.0958760380377252	1.45201435887719	0.146497612752642	0.204240514026412
1104	Pp3c3_5060	840.301621541208	-0.391791781274725	0.139918200676875	-2.80014879679251	0.00510790556388821	0.0101789110377608
1105	Pp3c3_21670	1725.9069739223	0.265339785950526	0.164847731341324	1.6096053236009	0.107484045294494	0.156097404116342
1106	Pp3c23_13840	728.218177577032	0.414240457642508	0.200478370635999	2.06626009742781	0.0388039269746491	0.0632603385275867
1107	Pp3c3_8280	201.789444143566	-4.43099359424099	1.13237076491363	-3.91302365933029	9.11476004043071e-05	0.000248885113448966
1108	Pp3c5_10610	1085.82045673147	0.192971419417353	0.159280499940437	1.21151942321574	0.225696395191384	0.294822979980298
1109	Pp3c3_28590	943.887102947362	-0.302479727451259	0.239423251671959	-1.26336822066762	0.206456879460848	0.273804081022375
1110	Pp3c19_10110	2668.68568694461	0.110886983517626	0.189764633396138	0.584339565983017	0.558991877483652	0.630237999987323
1111	Pp3c4_12050	804.763564209092	-1.6380937113977	0.265556466553382	-6.1685325635571	6.89266565909162e-10	3.9668365264398e-09
1112	Pp3c17_20370	2041.11587870458	-1.29105319407499	0.177537575099272	-7.27199970684001	3.54204364896802e-13	3.08326099135232e-12
1113	Pp3c17_2590	3597.76661335865	0.381461960106428	0.1338384841999	2.8501664703306	0.00436963522907782	0.00883089480948535
1114	Pp3c9_20060	1107.30564582353	0.277606468103349	0.177316120960652	1.56560196895437	0.117441828766859	0.168680737840436
1115	Pp3c7_12200	355.850598897925	-1.74482312818847	0.462979367176713	-3.76868442070873	0.000164110212808902	0.000429121921682376
1116	Pp3c16_21680	97.3687628037578	-2.30589261536555	0.97077156019661	-2.3753194983365	0.0175337657879501	0.0310961310334772
1117	Pp3c15_14160	466.453363574919	0.292192757877461	0.237737869615834	1.22905432924768	0.219051436951287	0.287472818690541
1118	Pp3c12_23790	759.388099980967	13.4589936674215	1.23760626981782	10.8750205906784	1.51621554281694e-27	5.3907639721576e-26
1119	Pp3c21_16180	1258.69680703731	1.10973605415119	0.331001514454214	3.35266156102346	0.000800385125341775	0.00185427576243626
1120	Pp3c8_3630	773.66162901401	-0.460061674051905	0.17696088304904	-2.59979305101236	0.00932799952363033	0.0175951159763896
1121	Pp3c11_4830	1637.82955578197	-1.67420143931291	0.477748604890726	-3.50435652176493	0.000457712136138449	0.00110376141028805
1122	Pp3c8_7520	988.724356962163	-1.30877939321733	0.305716459488122	-4.2810236498509	1.86035583855106e-05	5.68313133520709e-05
1123	Pp3c1_31190	763.211277735019	1.00713699428831	0.193759208183655	5.19787938714989	2.01574843372967e-07	8.33206108527015e-07
1124	Pp3c3_27480	2077.63301258502	-0.446788961695366	0.12731539201313	-3.50930829831864	0.000449273800373891	0.00108526642528163
1125	Pp3c13_4560	472.162809692858	2.36180650773192	0.225684823418169	10.4650657140368	1.24989781236611e-25	3.73088278594209e-24
1126	Pp3c21_16160	5084.7641138853	1.06244664263018	0.264033381311345	4.02391030010465	5.72397259395256e-05	0.000161137382149287
1127	Pp3c13_13320	2355.64782741927	0.136961805987954	0.154568933437855	0.886088833905424	0.37556965956559	0.45540098322123
1128	Pp3c16_5110	16.8049738976762	0.245489559291052	0.970802789631546	0.252872737813438	0.800366557012943	0.842123591641616
1129	Pp3c25_2460	1397.46054098823	-1.34201203645317	0.190320303526492	-7.05133404889912	1.77210489527587e-12	1.42284193314572e-11
1130	Pp3c12_17730	1306.37042248642	0.337429328974678	0.188444746742546	1.79060087801586	0.0733573660524009	0.111389017898865
1131	Pp3c11_8730	1249.1166455695	-2.06906465200282	0.566903897119497	-3.64976261852489	0.000262482763717319	0.000662041392165207
1132	Pp3c18_21570	2.73936083619804	-4.62186572687704	2.98762876014266	-1.5470013505481	0.121862919983036	0.174276927747713
1133	Pp3c20_20350	140.257990551144	-3.40655139222451	0.717010368342355	-4.7510489982175	2.02364084376143e-06	7.22054067936822e-06
1134	Pp3c18_10	946.893502136815	-0.144151254148349	0.164383694974078	-0.876919418139858	0.380530408265667	0.460323064064103
1135	Pp3c3_27730	1.2291576011148	-1.08777558271613	1.79236884117785	-0.606892709650823	0.543922116597202	0.616724316177655
1136	Pp3c24_1350	1068.84078668187	0.692403600536097	0.417045572106171	1.6602588466275	0.096862390835424	0.142307959452669
1137	Pp3c5_19770	748.159898193082	-1.79945303166992	0.630971357895165	-2.8518775205148	0.00434618432819062	0.00878646092934434
1138	Pp3c24_20100	62.4559586062109	-0.916612039109837	0.338856535043822	-2.70501508548831	0.00683012876259914	0.0132629063980594
1139	Pp3c10_1530	84.5858602654163	1.19649671567169	0.795012066824023	1.50500447175795	0.13232292706827	0.187219545260665
1140	Pp3c6_15990	1152.46074005935	-1.60814030380717	0.299154778148785	-5.37561296449477	7.63225819679059e-08	3.35040359364875e-07
1141	Pp3c19_10800	4.2545654864446	2.13706563297966	0.798302353354046	2.67701281851523	0.0074281792984691	0.0143114802344477
1142	Pp3c1_12890	1218.29897857117	-0.650399565189636	0.356136782837525	-1.82626338118621	0.0678105982957725	0.103827137201751
1143	Pp3c25_1280	128.723240078115	0.704628230395402	0.253358741120691	2.78114829304327	0.00541669878563429	0.0107496364968525
1144	Pp3c24_10700	3.83021154666585	1.72072214229096	1.34226015434723	1.28195874452355	0.199857118823171	0.266405853956747
1145	Pp3c16_17910	182.314295630779	2.14717942586326	1.01083774834219	2.12415833241756	0.0336569061327185	0.0558365885717621
1146	Pp3c21_21510	25300.2645368567	1.19928789915316	0.229189612012831	5.23273235911766	1.67022493578073e-07	6.98201153697993e-07
1147	Pp3c26_5880	8.06532645560232	-5.2775912948827	1.73302462585128	-3.04530657912047	0.0023244323517455	0.0049484655379704
1148	Pp3c16_12390	7287.76840301352	-0.99821670949468	0.224813401407276	-4.4402010878626	8.98748586363452e-06	2.89168351308976e-05
1149	Pp3c3_33270	2462.32164925562	-2.04520195031296	0.218061093659543	-9.37903188500979	6.65812425242877e-21	1.32165693907393e-19
1150	Pp3c5_19480	1384.20090547706	-1.45881594038082	0.176061084582033	-8.28585115128668	1.17267372646013e-16	1.48904744768871e-15
1151	Pp3c16_8770	2.25983978839624	5.0617920898477	3.02218302310465	1.67487940046986	0.0939578960787166	0.138549649646275
1152	Pp3c16_4640	794.091958357076	-3.52788032766797	0.33621411846405	-10.4929571184715	9.30691159546939e-26	2.79895452856729e-24
1153	Pp3c17_21130	2401.64543772271	-2.3912075387308	0.167196581624374	-14.3017728921212	2.13305419841019e-46	2.81270152239814e-44
1154	Pp3c13_2810	1.84757765883953	-0.887382997354355	1.46027295362174	-0.607682964444069	0.543397763771632	0.616268508898376
1155	Pp3c3_35300	573.073698932255	0.743958559310617	0.320675024448084	2.31997661991622	0.0203421421454084	0.0355099701300304
1156	Pp3c14_3680	1257.82733537638	0.623663701489486	0.12687241724317	4.91567603929339	8.84766043318191e-07	3.33650224286506e-06
1157	Pp3c18_8260	1968.2669210873	0.619770613835429	0.151630037062506	4.08738681228405	4.36259401299504e-05	0.000125642498161368
1158	Pp3c17_6960	718.126704798794	-0.136095155143639	0.180936667248076	-0.752170122361346	0.451948758690309	0.52981234172571
1159	Pp3c16_22650	1803.6670083886	-0.882121839693137	0.220940301724398	-3.99258004451131	6.53582599125789e-05	0.000182239209903797
1160	Pp3c16_220	232.344366769877	0.717394240856253	0.17951782413887	3.99622847646202	6.43596219885465e-05	0.000179661263611171
1161	Pp3c3_36570	0.783257162869818	1.61714343838588	3.03588511265585	0.532676098856446	0.594257814006085	0.663299068802941
1162	Pp3c4_5110	1193.76682187788	-1.89055393736995	0.530551953290479	-3.56337192926111	0.000366121359273464	0.000899892103769343
1163	Pp3c10_9740	2626.00695543037	-4.57260317090421	0.593237701143007	-7.70787689672124	1.27928056231814e-14	1.30811479399544e-13
1164	Pp3c1_18130	4176.88696299311	-0.315907621403133	0.146068172990336	-2.16274096496048	0.0305611084503983	0.0511782877469199
1165	Pp3c4_8340	500.511112102336	0.365021273740902	0.299893148077699	1.21717110270999	0.223539122401211	0.292402866872331
1166	Pp3c3_38080	679.416590737892	-1.69664579564646	0.289345439533242	-5.86373781589026	4.52561887071484e-09	2.3493473345941e-08
1167	Pp3c4_3450	632.30803216205	2.93764458068962	0.561196500733323	5.23460958300874	1.65333958735985e-07	6.91503951848187e-07
1168	Pp3c25_1860	1233.61315633956	-0.111891629834973	0.599454119846706	-0.186655869282517	0.851930459100443	0.884740970528865
1169	Pp3c13_8880	1160.81649866274	-0.0550096645488077	0.156258865780142	-0.352041877906672	0.724806856201279	0.778005176758856
1170	Pp3c1_13800	81.7689818570955	-3.91258645820112	0.763803617016889	-5.12250318148808	3.01506007160249e-07	1.21304990206854e-06
1171	Pp3c12_5950	152.790391405384	-1.13893978342588	0.624960086379512	-1.82242003649214	0.0683912766669432	0.104589450629578
1172	Pp3c9_16780	447.583604511481	-3.3443879194618	0.709874862059792	-4.71123587861335	2.46219052046381e-06	8.67951091372078e-06
1173	Pp3c6_17870	1026.05564840622	-0.944022173474547	0.159175294042434	-5.93070789756407	3.01631398973342e-09	1.60899131895115e-08
1174	Pp3c10_9290	60.0020055092153	5.57557397672642	0.631345258894295	8.83125975554358	1.03503308531794e-18	1.63097564113889e-17
1175	Pp3c3_37190	1063.20025970396	0.0895512555630591	0.234371318463794	0.382091358917251	0.702393601040301	0.758496970939298
1176	Pp3c17_12870	1495.2928431906	-0.122635902382963	0.205390182175537	-0.597087460968082	0.550448989088582	0.622771322324009
1177	Pp3c5_16930	2.37003705111974	5.13284842148917	1.43429653565164	3.57865217819631	0.000345370746341674	0.000851855348556406
1178	Pp3c3_32650	895.143317729157	-0.17707883078481	0.184055085658577	-0.962096918708846	0.33600092177726	0.414500160467383
1179	Pp3c5_25290	978.118112761164	0.851811591740432	0.280221160049254	3.03978326115954	0.00236748455403648	0.00502941150857055
1180	Pp3c12_2990	402.339497780758	-0.706565996850497	0.276236899231819	-2.55782626729221	0.0105328699403738	0.0196607564516631
1181	Pp3c25_15080	415.407005149826	0.0241350817169998	0.307534273083506	0.0784793235401323	0.93744677691323	0.952488789125343
1182	Pp3c13_2100	1.57617226732471	0.839062770231941	0.928839049044336	0.903345709997051	0.366342443806534	0.445879516630136
1183	Pp3c2_14050	417.457056463103	0.723668475931623	0.269970389104736	2.68054759016876	0.00735018122312366	0.0141752651216445
1184	Pp3c24_5860	122.867559022289	-6.42905664335243	1.67697609394598	-3.83371991202609	0.000126219855092069	0.000337021617974473
1185	Pp3c1_25400	719.751316895553	-0.892869839216129	0.170034181824323	-5.25111968450336	1.51177405522078e-07	6.36063561557563e-07
1186	Pp3c20_5120	121.534502268169	-2.22178665835339	0.844972482783571	-2.62941894987422	0.00855309175773715	0.0162669232884095
1187	Pp3c3_37220	694.203175052975	-5.51108925037584	0.670655603907685	-8.21746544465531	2.07849100133809e-16	2.57122193510891e-15
1188	Pp3c19_5750	95.7462667987994	0.696567367324742	0.383196691730475	1.81778022189888	0.0690977307216957	0.105582353214693
1189	Pp3c2_1280	2836.31997789322	-3.31504947964415	0.319391727288866	-10.3792590615409	3.08157475059606e-25	8.88789537761195e-24
1190	Pp3c20_2470	1316.66777928538	-0.144733768347704	0.283204562544873	-0.511057332717834	0.609310911489994	0.676764593180375
1191	Pp3c23_22550	4443.00517386638	6.2397838678889	0.888626474363079	7.02182981028249	2.18981179966227e-12	1.73647124774423e-11
1192	Pp3c24_7590	87.7913357845377	3.47657250843412	0.858631955403945	4.04896706505474	5.1444182945885e-05	0.000146107567635301
1193	Pp3c23_17280	432.135281876535	7.32843947655422	0.763550104971942	9.5978501329962	8.16292341590437e-22	1.7617086246249e-20
1194	Pp3s128_10	1649.70993527568	-0.841569311088907	0.402493305354466	-2.09089020834212	0.0365379070484526	0.0600063800216118
1195	Pp3c10_10860	1927.39375664538	1.03443707513655	0.236124870466534	4.38088996340248	1.18195552818443e-05	3.72939136483016e-05
1196	Pp3c9_1880	322.327838070491	-1.61026086363657	0.308017679705382	-5.2278196017085	1.71520740141992e-07	7.15882824811768e-07
1197	Pp3c20_5690	4621.85497850143	1.17114990938202	0.148457491089473	7.88878958405802	3.05131488666198e-15	3.34224125810137e-14
1198	Pp3c25_14180	2382.15581185578	-1.66811172042086	0.204706219274262	-8.14880821078501	3.67528296697977e-16	4.42786726528853e-15
1199	Pp3c4_3180	422.766224812734	1.6971825682691	0.322016986267907	5.27047528746543	1.36070946287155e-07	5.75734598015766e-07
1200	Pp3c12_7550	3760.0586018818	1.07023047449142	0.134495457225895	7.95737266199176	1.75730824425968e-15	1.96889078216564e-14
1201	Pp3c19_2190	28.4883618748849	-3.93973495836376	1.86245356967212	-2.11534667092793	0.0344004114424112	0.0568734826540663
1202	Pp3c11_10500	707.59114436466	2.90524575763319	0.49346771588561	5.88740795822731	3.92299515939857e-09	2.05716631438843e-08
1203	Pp3c1_9620	30.2001737557988	-4.21754276977054	1.24759914562053	-3.38052713852479	0.000723469301990214	0.00168879873343674
1204	Pp3c5_23920	927.832274691217	0.602607864593843	0.121403240553834	4.9636884637081	6.91668592995566e-07	2.64784727441388e-06
1205	Pp3c1_3280	22.6669691322432	-0.0486084219700371	0.540534922828226	-0.089926515229959	0.928345610405314	0.945518885330953
1206	Pp3c14_10190	11493.4265607254	1.32905463271161	0.207154625918032	6.41576130304469	1.40120848233505e-10	8.87506000727341e-10
1207	Pp3c15_23380	766.919379992623	0.934397709372547	0.222200547380574	4.20519985386066	2.60851552788844e-05	7.77854922388105e-05
1208	Pp3c3_10810	2.57208214980841	-1.27515472779698	1.26172907764057	-1.01064067587434	0.312188440134863	0.389789560073022
1209	Pp3c13_7050	484.068319706679	-0.601234475676578	0.262362714935839	-2.29161554386114	0.0219278377321793	0.037993370712192
1210	Pp3c6_3470	7428.04490149103	1.11655053090644	0.886742602260271	1.2591596795512	0.207972661899657	0.275443343060363
1211	Pp3c25_14820	2268.64073492373	0.0258930964746851	0.168890401057647	0.153313014313034	0.878151438067309	0.906292232762223
1212	Pp3c23_18100	3650.19880458941	1.25614658591997	0.241580429271143	5.19970342676271	1.99606759579015e-07	8.25924590195998e-07
1213	Pp3c27_1720	1848.63425119138	0.614983217501837	0.0969035077738971	6.34634629467453	2.20488622010813e-10	1.35888711855098e-09
1214	Pp3c1_4390	1.88256216330605	1.33363911747671	1.68412349146742	0.791889148410769	0.428425314901593	0.507216177412231
1215	Pp3c14_6480	3631.31647141633	-0.348088303208342	0.164164205004779	-2.12036663655276	0.0339751380369487	0.0562983731097654
1216	Pp3c2_31720	682.084020221306	0.393985443318618	0.266434673986695	1.47873186857914	0.139211991363531	0.19544568741859
1217	Pp3c17_14700	739.816484957867	-1.34827749668515	0.181310535873042	-7.43628874181505	1.03553360818738e-13	9.52175136509151e-13
1218	Pp3c6_12510	19811.989686682	-3.76425597723903	0.606286700589694	-6.20870616752403	5.34226032195558e-10	3.12323764839493e-09
1219	Pp3c24_4020	2700.33604576039	0.00693378910120609	0.158924977701274	0.0436293224733955	0.965199877992103	0.974006890586683
1220	Pp3c14_19260	4379.28926982784	1.44922050746457	0.212738971630775	6.81220039918123	9.61170834318543e-12	7.03033702448237e-11
1221	Pp3c3_35680	355.949156933312	0.694779869285005	0.536484489920821	1.29506049538831	0.195299361331736	0.261055440158201
1222	Pp3c17_10460	551.331576364056	0.162116378964545	0.151271276496399	1.07169307167448	0.28385791374754	0.35905265756745
1223	Pp3c10_17480	3.07892719231341	1.38999534508798	1.36240514933603	1.02025109473888	0.307609390824119	0.384816397538992
1224	Pp3c10_10130	910.701152530884	-1.08727824344406	0.267183593229029	-4.06940497469862	4.71333584006282e-05	0.000134982514111775
1225	Pp3c12_13870	116.672861734349	-4.85440599583231	0.756605967553883	-6.41602921997387	1.39874610967319e-10	8.86414256299101e-10
1226	Pp3c1_27170	349.692830926174	0.157380162638745	0.343224821371717	0.458533744761718	0.646569024668316	0.709569022345163
1227	Pp3c8_2220	455.731043077831	-0.771887654361167	0.224323837319656	-3.44095243547945	0.000579670422754502	0.0013769682743428
1228	Pp3c2_9150	3173.66557535374	0.631668430791011	0.287696306926404	2.19560840922647	0.0281199838305986	0.0474913083709033
1229	Pp3c7_7300	484.101312894706	-2.0230752551282	1.0488578270691	-1.9288364952011	0.0537511635941083	0.0845219614136421
1230	Pp3c18_21900	921.441246541991	0.92142238777292	0.137584724758825	6.69712709305556	2.12556752295939e-11	1.48548325519809e-10
1231	Pp3c24_690	1436.23017232456	-0.520398037313449	0.271341499701391	-1.91787116193484	0.0551273496846887	0.0864876292791294
1232	Pp3c4_24470	6865.67181073367	-1.19600796224353	0.244011160593314	-4.90144778351709	9.51329372194032e-07	3.56845164165123e-06
1233	Pp3c3_26220	171.101871775095	-0.781525586339927	0.333261490780627	-2.34508218909209	0.0190228857356388	0.03345313105097
1234	Pp3c23_11640	1686.27983113143	-0.385619259241438	0.217826737642718	-1.77030268834093	0.0766767304789777	0.11584292444224
1235	Pp3c6_7380	1.45684389407967	1.93583724851371	2.99755369419114	0.6458056955794	0.51840519896619	0.593314243406437
1236	Pp3c23_1810	249.071984946109	0.0134152765076761	0.340043746786897	0.039451619488487	0.968530325515523	0.976710617784983
1237	Pp3c25_15340	2174.77341211828	-0.914841118562163	0.175463762629821	-5.21384646522267	1.84964575820421e-07	7.68785045915187e-07
1238	Pp3c5_14260	510.034261756823	-0.427764235975057	0.594333039379093	-0.719738274052453	0.471686156066645	0.548635489722455
1239	Pp3c3_26480	1561.71706876774	-1.06842246489125	0.179429542276743	-5.95455158238866	2.6078586936462e-09	1.40170214532621e-08
1240	Pp3c11_16930	4050.22172256173	0.517358095409095	0.107806416594854	4.7989545682923	1.59495965376803e-06	5.78908601493934e-06
1241	Pp3c10_16990	91.5866128956952	0.949115728989943	1.06187227906065	0.893813453562931	0.371421709726798	0.451055035509231
1242	Pp3c20_6570	221.084318952751	-0.400070591288356	0.341524225751087	-1.17142668403248	0.241427311652961	0.312733526872101
1243	Pp3c2_36970	80.5886912602996	2.91892727853972	0.343325526433447	8.501923258845	1.8647507738044e-17	2.56900997821652e-16
1244	Pp3c9_26210	27.2061576661948	8.65672095808863	1.98234601715427	4.36690713083263	1.26018276589404e-05	3.95593540859267e-05
1245	Pp3c14_14170	9015.9186327131	-0.979393822914713	0.107338458330373	-9.12435149664878	7.21670204937736e-20	1.29538992133887e-18
1246	Pp3c8_10260	1573.2797985492	0.626287081154959	0.124342010041996	5.03681001250849	4.73354188399721e-07	1.85167516991115e-06
1247	Pp3c8_18010	443.105070482986	-1.15654544869869	0.257493448686556	-4.49155290978505	7.07057302204819e-06	2.31149273881126e-05
1248	Pp3c27_3810	661.974875792265	-1.23474786979623	0.342316374289099	-3.60703712277999	0.000309713364042944	0.000769521795596501
1249	Pp3c7_15320	2343.92469984385	-1.79249121019863	0.21103731804866	-8.4937167832342	2.00131650501168e-17	2.75083589941439e-16
1250	Pp3c9_17660	573.027584647451	1.43579672110065	0.206223421339003	6.9623358577705	3.34676441212024e-12	2.59763904031286e-11
1251	Pp3c6_5830	1651.72090838721	0.439635217432257	0.152891670890424	2.87546872155867	0.00403428114573833	0.00820574977852822
1252	Pp3c10_22760	1915.86344769221	0.203420145758192	0.098019553081693	2.0753017062693	0.037958581421342	0.0620719539064313
1253	Pp3c6_5090	136.790908741542	1.46031329932183	0.369731274265263	3.94966128365471	7.82618624390206e-05	0.000215860985711304
1254	Pp3c21_16780	845.064477720244	-0.113297883578893	0.242041765511586	-0.468092287045681	0.639718594716682	0.703358658708326
1255	Pp3c8_20960	699.931453234098	-0.834215395807551	0.320898999465628	-2.59961980933788	0.00933270938971255	0.0176026165233976
1256	Pp3c12_24800	1.3738234769027	-3.63628036458899	2.05917499099169	-1.76589186470149	0.0774139923126049	0.116846440346554
1257	Pp3c19_3640	2490.99781243815	-1.3799614032155	0.401115498557066	-3.44030935772774	0.000581049623260684	0.0013797072758424
1258	Pp3c5_6990	13.0632881332109	0.92812919709137	0.618675963796138	1.5001862871744	0.133566154345461	0.18867821167442
1259	Pp3c5_22720	529.203081420165	0.356149075981608	0.136525843898561	2.60865683603632	0.009089834704123	0.0171904604463552
1260	Pp3c11_14970	36.9899697852087	-3.67177027616806	1.11527201016268	-3.29226434691253	0.000993841479371063	0.00226550167775704
1261	Pp3c2_9840	1397.66187839595	0.691924506706634	0.129964148211051	5.32396446428448	1.01529749300922e-07	4.38160843997991e-07
1262	Pp3c9_11840	119.223198328708	-3.58917055251169	1.06654711574918	-3.36522456393361	0.00076481384736149	0.00177718508160616
1263	Pp3c19_9410	4026.94984235679	5.56711521322259	0.5743204440298	9.69339550958721	3.21653399539101e-22	7.20761898743127e-21
1264	Pp3c4_20400	556.463040941157	0.762217926286163	0.241632784267019	3.15444747532217	0.00160802320804212	0.00352493140023774
1265	Pp3c1_21810	805.537385597788	-1.09151176736409	0.222356515066863	-4.90883645588649	9.16183396608223e-07	3.44469455353294e-06
1266	Pp3c3_14480	17720.810779128	-7.18692779124355	0.463010874096927	-15.5221576712668	2.45649983632978e-54	5.40858161211728e-52
1267	Pp3c22_16360	168.759942557685	-1.86976617267102	0.756394506496987	-2.47194573282965	0.0134379913334771	0.0244854873595109
1268	Pp3c5_26400	1200.50056405033	-0.223012300130003	0.211565167239901	-1.05410688838547	0.291833982789937	0.367789254251342
1269	Pp3c10_4110	334.676515107661	2.56435431015429	0.995831845733461	2.57508767282449	0.0100214680762811	0.0187821329451519
1270	Pp3c22_17940	561.553416930946	0.000850752804559364	0.197196757740834	0.00431423322729002	0.996557750594453	0.99768018757368
1271	Pp3c7_16670	4040.12627171402	0.0390461288045633	0.156397611131277	0.249659368337722	0.802850782652398	0.843738655319447
1272	Pp3c8_13790	1.9760052921669	1.55830627015669	1.89606213151967	0.821864560370566	0.411153984958081	0.490039675913262
1273	Pp3c6_6410	1082.94928325116	-0.0127398109598614	0.20315994011994	-0.0627082827074087	0.949998801730138	0.961902845444333
1274	Pp3c7_70	1257.90300569194	0.0721187696637795	0.242082140969189	0.297910326532342	0.765771606189502	0.813282859536304
1275	Pp3c9_14310	1543.53699743308	-0.254589679292244	0.193341066817153	-1.31679049610818	0.187908859398291	0.25230081216849
1276	Pp3c22_16090	46.5796435134988	-2.36206162810708	0.803819397134394	-2.93854768437761	0.00329753927876198	0.00680812501299111
1277	Pp3c3_10060	907.556810009794	1.02497784416401	0.545763805768909	1.87806122965585	0.0603727893356168	0.093639667243939
1278	Pp3c2_33610	175.042672272956	-5.87613925536765	0.915316794383454	-6.41978743471624	1.36464760193468e-10	8.65719740915423e-10
1279	Pp3c6_25640	52.3228614910902	0.297912907835885	0.58982715270782	0.505085102420609	0.613499064407268	0.680408708660753
1280	Pp3c8_15560	119.33079462848	0.43393375624288	1.1234896331373	0.386237436861023	0.699320830200883	0.755854828138669
1281	Pp3c8_14210	20.5324604506939	2.50216591770864	0.807591176066138	3.09830764855177	0.00194629268851577	0.00420121228923277
1282	Pp3c21_11530	1400.84004289349	1.46998737623076	0.228671388675489	6.42838347527963	1.28968058175836e-10	8.20112461092181e-10
1283	Pp3c21_15690	2.87820611420884	-4.69789316513281	1.77830510836187	-2.64178129109712	0.00824712922663276	0.015735637963902
1284	Pp3c2_10640	1946.43137837258	0.393366325274134	0.152126167033191	2.5857900251198	0.00971560970268443	0.0182673861841683
1285	Pp3c23_5660	1174.9308515444	-0.815513430327028	0.289716564281496	-2.81486642763944	0.00487975114069667	0.00976397762427708
1286	Pp3c10_18630	1.42835689892541	-1.02271330241985	2.08334763714707	-0.490899014732051	0.623497873953788	0.689427086113941
1287	Pp3c22_20330	50.672287157518	-1.14870651839962	0.480768521983317	-2.38931308077504	0.0168799108961534	0.0300364040629337
1288	Pp3c17_8570	192.076989560229	-1.81930400107866	0.45612075424811	-3.9886455157641	6.64516351808994e-05	0.000185180305702091
1289	Pp3c1_24660	334.267279424098	-0.00410371024912965	0.223162025951807	-0.0183889272004363	0.985328585764622	0.989285894229392
1290	Pp3c23_22690	0.890827926712155	3.71530669049301	3.04112436867697	1.22168850730342	0.221825444019347	0.290604772696125
1291	Pp3c15_3790	458.296071300971	-1.42567787927983	0.220500812876677	-6.46563548079616	1.00873978715933e-10	6.51999627041118e-10
1292	Pp3c22_650	73.7403917745845	5.01343385076513	0.889464539428337	5.63646287010754	1.73578439457339e-08	8.34644153183064e-08
1293	Pp3c21_15340	69.5009544684662	-9.3018592805181	1.59696676297959	-5.82470436840079	5.7213786425733e-09	2.93329130619775e-08
1294	Pp3c7_5890	6329.50146914865	0.935372101053694	0.0976691384428808	9.57694637186465	9.99565340205479e-22	2.13992583404026e-20
1295	Pp3c1_21100	735.103978046905	-0.132504460469084	0.142186281917573	-0.931907485603274	0.351384338740755	0.430864129646402
1296	Pp3c11_17690	11.154507028474	-0.975331851946164	0.539708755844762	-1.80714476351149	0.0707397107081188	0.107850982611279
1297	Pp3c15_22240	6010.03344775152	0.748975207368788	0.191341834671725	3.91433064626858	9.0655338826662e-05	0.000247766481778962
1298	Pp3c25_8700	1346.90963603396	0.397717106631034	0.141840439355508	2.80397542786933	0.00504767518440034	0.0100724087777847
1299	Pp3c13_15800	25831.448774125	-3.47660550233659	0.495272526080093	-7.01958077475587	2.22534935407264e-12	1.76316141130371e-11
1300	Pp3c22_9980	5358.39919400171	0.720643874202985	0.194941414826448	3.69672024205096	0.000218402789788218	0.000558194733985883
1301	Pp3c15_4070	289.944388647296	3.0365849451487	1.16461797747432	2.60736568031868	0.00912418603252206	0.017244553519806
1302	Pp3c9_9190	507.061366860406	3.58556266498219	0.602726864449426	5.9489013622406	2.69948246784394e-09	1.44803039217225e-08
1303	Pp3c2_22010	2512.04463444416	-0.0826656707105283	0.0661557145366839	-1.2495620565732	0.21145957105815	0.279158273052673
1304	Pp3c9_4110	731.881935869445	-2.17595087152679	0.114555536964385	-18.9947245605708	1.88574234472825e-80	1.61628323325476e-77
1305	Pp3c2_29300	1415.60334026775	0.26761669268184	0.156839857751018	1.70630537746776	0.0879512374057645	0.13075275639602
1306	Pp3c3_5260	27.8139591047458	4.41596906152655	1.3214460149449	3.34177031190387	0.000832459157279586	0.0019220884467532
1307	Pp3c11_20540	843.532667164107	0.595602652450608	0.276134663526741	2.15692823509979	0.0310112565559922	0.0518489024722905
1308	Pp3c10_18090	786.262726945301	1.69850947866351	0.265365378000795	6.40064461859986	1.54722320993905e-10	9.73310873272012e-10
1309	Pp3c9_20660	1466.37000524357	0.603122154879971	0.102752559594761	5.86965577556983	4.36700871451075e-09	2.27389546842143e-08
1310	Pp3c21_13970	140.100179430429	-2.14676543873132	0.607720442082752	-3.53248844382135	0.000411668218077199	0.00100300767163804
1311	Pp3c5_3820	2978.129514617	0.00247228635007021	0.170235761702751	0.0145227202870985	0.988412953006361	0.991511555726453
1312	Pp3c2_16180	213.180094673101	1.02663481321899	0.966846566353197	1.06183840223098	0.288309052820933	0.363896547735857
1313	Pp3c7_13140	333.343635279686	2.46529582590249	1.06615193848399	2.31233066968674	0.0207594677863097	0.0361569393572571
1314	Pp3c2_19520	2099.84241334863	-0.713159253391825	0.218826579416176	-3.25901567942302	0.00111799488859888	0.00252239910985095
1315	Pp3c3_12330	10.9776976668738	-2.10013463948037	1.23200304710563	-1.70465052372578	0.0882596224838669	0.131146225000949
1316	Pp3c7_8910	9.64159649692889	3.13482362932206	1.28048377332436	2.44815568508416	0.0143589596533356	0.0259977874553301
1317	Pp3c19_20070	1792.48701138211	-2.28247300154793	0.444801655563719	-5.13143998678521	2.87533903965311e-07	1.16014225979548e-06
1318	Pp3c21_19440	15.3009778097822	-7.15312353547315	0.958810243714461	-7.46041626314058	8.62495556447357e-14	8.01977173931814e-13
1319	Pp3c16_16550	554.785047687883	-2.04596007914918	0.221752722550747	-9.22631323582046	2.80107168719235e-20	5.21917076249451e-19
1320	Pp3c25_2660	2122.86775845163	-0.603465104456722	0.171532452521323	-3.51808124693901	0.000434679255792412	0.00105319207064736
1321	Pp3c2_8490	2088.8826895202	-0.524508170524361	0.0938271696620076	-5.59015232382891	2.26870506392324e-08	1.07580819658356e-07
1322	Pp3c8_24610	653.524265533273	1.4137787445531	0.245178704719506	5.7663194940626	8.10213986922019e-09	4.06699968043119e-08
1323	Pp3c4_20180	1590.51254657225	-0.375829867533094	0.214490307591607	-1.75219976955173	0.0797394632741427	0.119939436394841
1324	Pp3c12_23800	4504.48625728488	16.027432502437	1.2592749370049	12.7275085300731	4.15899713144516e-37	3.11911787992351e-35
1325	Pp3c2_16230	0.52893439271564	1.35949600484494	3.05428003649584	0.445111773838748	0.656238980635902	0.71811952470389
1326	Pp3c11_9260	118.314122002203	1.40663186961127	0.319553830043132	4.40186202562931	1.07325802978374e-05	3.41244295929781e-05
1327	Pp3c7_13420	5.97536810796563	-3.50154045243597	1.83306441212395	-1.91021135388188	0.0561060058732236	0.0877877190606007
1328	Pp3c6_28670	40.6815752196428	0.578717212083714	1.87009455489497	0.309458797454344	0.756972549804228	0.805473690529402
1329	Pp3c23_7530	1612.60029017357	-1.87445033181972	0.18767193350143	-9.98790973614303	1.72173996006059e-23	4.27743657365363e-22
1330	Pp3c12_11660	601.87778958611	-7.99385770890557	0.927042833799278	-8.62296478377868	6.52425243365583e-18	9.51826955351405e-17
1331	Pp3c11_21630	0.6521206637951	-2.55673914437537	2.267406082671	-1.12760531248268	0.25948664211355	0.332578338333604
1332	Pp3c3_23830	69.7152253152202	4.27867657383105	0.620281231743882	6.89796233524884	5.27537279219004e-12	3.99885254705524e-11
1333	Pp3c18_2430	207.438705401621	-0.777239877483439	0.463894344621031	-1.67546745610445	0.0938425511261592	0.138405075250534
1334	Pp3c23_8240	118.459207078454	-1.24656760226877	1.44007965361983	-0.865624064012962	0.386696354719676	0.46646523332081
1335	Pp3c5_630	245.908151135769	3.72202119705953	0.939306311552144	3.96252122580665	7.4162411324861e-05	0.000205072440302493
1336	Pp3c4_12460	706.076965382067	-0.52808978922255	0.893394306698271	-0.591104941304382	0.554450109248882	0.626294275245407
1337	Pp3c8_25050	1392.85221005304	2.29158305652722	0.150769516783134	15.1992465414837	3.57711675741859e-52	6.92316331139426e-50
1338	Pp3c11_15160	1330.48915097822	-2.26413349600673	0.245304429737182	-9.22989241748513	2.70903854739953e-20	5.06971309758363e-19
1339	Pp3c5_23700	1019.4722793168	0.31783476266955	0.102073584076349	3.11378076458857	0.00184706680020494	0.00399781350452006
1340	Pp3c24_20690	2.63959075834888	4.14232221426265	1.46359711687489	2.83023392605982	0.00465139817790419	0.00934915451185283
1341	Pp3c1_28880	28.8711918905036	-8.06294163905263	1.004453313212	-8.02719402982434	9.97272942191225e-16	1.15009867081438e-14
1342	Pp3c17_21330	2700.15654325157	0.930139399469629	0.0966863077509494	9.6201770561509	6.57179443222031e-22	1.43770733435602e-20
1343	Pp3c8_25320	420.198459079151	-0.602236542871983	0.377724828244514	-1.59437902366888	0.110851167745434	0.16050540204403
1344	Pp3c25_4540	5529.82532861976	0.0289528213795473	0.0834236575582001	0.347057683959116	0.72854798322333	0.781287057034573
1345	Pp3c6_24940	829.418526566474	-1.42729003696592	0.185301430307978	-7.7025311385547	1.33397097121793e-14	1.36235738814982e-13
1346	Pp3c15_20480	329.743764193439	-0.104281099255438	0.189079225595422	-0.551520659803054	0.581276808150808	0.65123300120495
1347	Pp3c16_25090	920.570786953898	-1.88031678043759	0.522251465046774	-3.60040498932671	0.000317721913954631	0.000788358996381015
1348	Pp3c9_26150	2319.30028946164	1.46028592713109	0.118306204944793	12.34327419946	5.29576484987434e-35	3.37116871703274e-33
1349	Pp3c26_260	3162.20518165266	1.7095783586156	0.264132542647052	6.47242608382425	9.64417033257493e-11	6.24360517430444e-10
1350	Pp3c6_26890	1980.87107134889	0.0953936109949154	0.183826618707018	0.518932522753701	0.60380779714368	0.672145429920273
1351	Pp3c14_7530	422.574230438634	-0.859905393897098	0.620037246236539	-1.38686086862764	0.165484192136961	0.226577768547178
1352	Pp3c1_32190	631.559923193076	-0.770376926859989	0.23751537780299	-3.24348231253888	0.00118078141718713	0.00265407635394529
1353	Pp3c9_4460	1914.83123965705	-1.26175613288152	0.163841502503486	-7.70107764883732	1.34923466403748e-14	1.37554302048579e-13
1354	Pp3c7_15860	2.39967916703027	1.46090876462995	1.93963178253983	0.753188712301353	0.451336521352577	0.529223881171666
1355	Pp3c2_5770	13.8440993914377	0.909310093730823	1.2197835932658	0.745468375497882	0.455988622212753	0.533583838533515
1356	Pp3c13_17510	83.4980083863861	-1.23401226839116	1.68034891735491	-0.734378589854812	0.462718031863522	0.539905194802249
1357	Pp3c15_16410	2.19834780586924	-1.64877786234437	0.964315383080684	-1.70979110286206	0.0873045088446831	0.129936180326422
1358	Pp3c1_12070	2421.74058608205	-0.219092491816926	0.168746176190209	-1.29835529766296	0.194165272621922	0.259756529218658
1359	Pp3c3_38240	10.0225866928821	-6.53030660504846	1.12726407195238	-5.79305840355417	6.91160586194658e-09	3.50807186610278e-08
1360	Pp3c15_13420	2472.2840277404	1.11788550984238	0.149146847769386	7.49520037842752	6.61971553718278e-14	6.24230071421806e-13
1361	Pp3c2_2200	1.37022025447494	-3.63275789057996	2.07328029034034	-1.752178857584	0.0797430579239166	0.119939436394841
1362	Pp3c13_16640	2.23395888089648	2.7056019614152	2.12659867432405	1.27226730369104	0.2032781615183	0.270140793968529
1363	Pp3c11_6200	0.778535810795391	1.83235708164568	3.04243164615314	0.602267296280105	0.546996226313504	0.619595149634105
1364	Pp3c23_6370	4502.32164794082	1.76972562973293	0.191779881875883	9.22790030123319	2.75988741925596e-20	5.15443876846099e-19
1365	Pp3c20_21780	600.360001576606	-1.15836388596425	0.242339378857945	-4.77992430047147	1.75361209914733e-06	6.33046581940988e-06
1366	Pp3c3_23160	1326.36036692799	0.310419173788735	0.14419416544932	2.15278595234035	0.031335504671397	0.0523383636103071
1367	Pp3c11_880	1017.26812528014	-0.374622984900257	0.194414340043468	-1.92693082627803	0.053988251200584	0.0848558543822658
1368	Pp3c3_21990	0.677232616468678	3.36686880805355	3.04833737648004	1.10449349669469	0.269379123061212	0.34336252253803
1369	Pp3c19_19610	305.605518517888	-3.58229582077136	0.578560862160259	-6.1917354855211	5.95053525234591e-10	3.45863152145918e-09
1370	Pp3c20_840	93.1064500422485	0.835310241284403	0.540494564164084	1.54545539708854	0.122236149597555	0.174698984885167
1371	Pp3c3_8860	735.865249688598	-0.595486020748221	0.319832432254025	-1.86186878094733	0.0626215884964259	0.0967212963267941
1372	Pp3c18_14260	548.62294387469	-0.0164450616387468	0.140348724530545	-0.117172861340594	0.906723072266327	0.929060157600529
1373	Pp3c19_18560	178.257431323916	-4.24061839664469	1.21944970028039	-3.47748529166037	0.000506140819101998	0.00121274695663227
1374	Pp3c20_17290	3508.486631337	0.13150359778149	0.213438358090006	0.616119796639532	0.537815457238909	0.611012741823356
1375	Pp3c23_10930	421.717976838566	0.825876858296494	0.188231985840875	4.38754792182166	1.14635740942137e-05	3.62421702920609e-05
1376	Pp3c14_14230	123.368209296486	-0.489648599446899	0.316182126116673	-1.54862833475354	0.121471090478752	0.173802223835901
1377	Pp3c17_7890	57.5440490113878	-1.97986077376275	0.797744366663111	-2.48182357218557	0.0130711975433039	0.0238951607131132
1378	Pp3c9_18330	529.124333590506	-0.447174547184563	0.152091851372626	-2.94016111414795	0.00328041624059428	0.00677743710038069
1379	Pp3c11_18400	3.36206086959127	-1.96490075188934	1.20630253427478	-1.62886232604213	0.103342167015721	0.150803153727975
1380	Pp3c16_13350	1136.38845924226	-2.18135238131981	0.344911831960991	-6.32437678034345	2.54256644988887e-10	1.55343819325059e-09
1381	Pp3c4_20290	389.942150995879	-0.813317987719521	0.381487867252065	-2.13196292080798	0.0330098948825339	0.0548580061828081
1382	Pp3c22_5530	153.319675911661	-3.36552338273892	0.77726106201247	-4.329978108031	1.49124166105557e-05	4.62142415078418e-05
1383	Pp3c6_170	22530.0258317324	2.33131298114195	0.249885332160285	9.32953111328105	1.0634029338912e-20	2.0697978110669e-19
1384	Pp3c1_33240	21.3119186673854	8.2965751363868	0.835344562764165	9.93191972056816	3.02377091397425e-23	7.36725666644346e-22
1385	Pp3c10_22200	179.884534129214	10.3219106176536	1.3642499029477	7.56599695946564	3.8490105445903e-14	3.74280405427969e-13
1386	Pp3c8_1820	858.766628971035	0.00105124314853346	0.288501575924163	0.00364380383422861	0.997092671611658	0.99796592818451
1387	Pp3c6_24490	1572.35536740027	0.563359349252319	0.208994835010596	2.69556589388325	0.00702691777695725	0.0136076010432661
1388	Pp3c7_24870	23.4886346736875	4.59934441430372	0.756042907193828	6.08344363863542	1.17628279632711e-09	6.60960216086496e-09
1389	Pp3c22_3260	615.731358704872	0.466731396560328	0.17557253478604	2.65833945570762	0.0078526754172129	0.0150428126865974
1390	Pp3c17_23220	1126.06063125495	0.437584658013903	0.106070236869435	4.1254235959946	3.70053020500105e-05	0.000107777942220656
1391	Pp3c24_2500	414.307165596534	-3.75130775154304	0.706109254949851	-5.31264492746163	1.08045435967836e-07	4.64525692904352e-07
1392	Pp3c19_20890	2201.33882766692	-0.814598465666709	0.223099315732234	-3.65128177553175	0.000260934762538934	0.000658275345965717
1393	Pp3c11_7550	0.702787688566669	3.35083605473344	2.93808382636419	1.14048347588504	0.254084933045501	0.326766213394726
1394	Pp3c22_7970	104046.623144279	16.7567869921057	0.670320576479477	24.9981689061559	6.40020927629791e-138	3.83996556054684e-134
1395	Pp3c13_14730	4.48135797747452	-0.614049357824153	0.661297542889602	-0.928552305125779	0.353121149123475	0.432772671729869
1396	Pp3c7_22150	735.593557568733	4.20696764368832	0.2942547091029	14.2970274172134	2.28357224084791e-46	2.97844838087548e-44
1397	Pp3c1_14910	1375.93559992462	-2.24058424138125	0.278097410632503	-8.05683244689436	7.82968560847332e-16	9.12158373387142e-15
1398	Pp3c12_7710	3259.65282064239	-0.130421942990972	0.201426001093714	-0.647493085712867	0.517312868018927	0.592318297690182
1399	Pp3c1_9420	364.585383205106	0.289600197010387	0.186082902223785	1.55629664815798	0.119637568116843	0.171495759003471
1400	Pp3c8_7870	573.143888650172	-0.194895821646938	0.200016065772125	-0.974400835725761	0.329857554690224	0.408327820447243
1401	Pp3c1_13030	0	0	0	0	1	NA
1402	Pp3c18_11010	1298.71802485753	-0.0529961905564133	0.111633493599958	-0.474733781478942	0.634976736456578	0.69973398375523
1403	Pp3c13_2220	1069.80008770204	0.927379376451033	0.225307445012325	4.11606183896988	3.85400942540828e-05	0.000111867890905144
1404	Pp3c25_7150	206.307788798517	2.55045088342656	0.616908924940202	4.13424215523188	3.56127825939052e-05	0.00010389875631791
1405	Pp3c14_20430	2147.15856660304	-0.341955309955887	0.147904973062327	-2.31199332162948	0.0207780513464994	0.036179915257594
1406	Pp3c25_14690	1099.58253247451	-0.183427471073686	0.382763924487048	-0.479218284010182	0.631783348197943	0.697001465643342
1407	Pp3c15_7040	371.420219188177	-0.202836929889364	0.655095143153085	-0.309629726322004	0.756842548132141	0.805403703113837
1408	Pp3c5_15640	1585.34493101942	-0.487457649985823	0.294356253512238	-1.65601254999516	0.0977192773311402	0.143439328068646
1409	Pp3c21_9980	23757.1885067391	-2.38670705225128	0.279729456417303	-8.53219779861427	1.4359326985314e-17	2.01880192337757e-16
1410	Pp3c15_4530	46.4193539683665	-1.57403014833597	0.849265745018126	-1.8534011969391	0.0638248759069405	0.0984024924123516
1411	Pp3c5_11830	1.01339728148361	-0.132338868430674	1.60549750453081	-0.0824285731103323	0.934305915299865	0.949820293187676
1412	Pp3c22_7390	7611.65020910931	0.347141436943516	0.315222907100828	1.10125701249395	0.270784814692012	0.344824618900222
1413	Pp3c10_190	1595.31959271573	0.595960177385071	0.26557437657562	2.24404246023101	0.0248296695431963	0.0424814457380173
1414	Pp3c20_11600	567.564346116742	0.199823076806831	0.236205524406798	0.845971224884192	0.397568796919375	0.476898875023719
1415	Pp3c20_16650	1393.5344982853	0.90622435766694	0.225985209362835	4.01010473305769	6.06918211427886e-05	0.000170137018526549
1416	Pp3c11_1890	5384.64756781548	0.029165130169248	0.291762143106861	0.0999620096654071	0.920374486223418	0.939478001568449
1417	Pp3c20_18960	389.819671293455	4.70893498573702	0.972442142605403	4.84238062032222	1.28292714584373e-06	4.72223444372755e-06
1418	Pp3c8_1310	2.42419535190787	1.48657996770996	2.22544888348997	0.667991064067348	0.504139296562062	0.579557337526007
1419	Pp3c21_22550	328.431548865812	0.822799897609516	0.132083907028669	6.22937279884463	4.68306208023944e-10	2.76003946128847e-09
1420	Pp3c17_18410	929.071475799998	-0.343386597588993	0.144637470746429	-2.37411920864547	0.0175908701860243	0.0311927954480861
1421	Pp3c22_6370	621.202141355155	0.55840457466426	0.717646128893581	0.778105743460459	0.436506677065892	0.515081312956256
1422	Pp3c22_7020	102.250506683082	0.593948958398409	0.785889281589568	0.755766712070518	0.449789078131824	0.527796209959204
1423	Pp3c6_20800	502.819879067647	-3.06791509420554	0.349907096433464	-8.76779901144107	1.82192687318172e-18	2.81911173626616e-17
1424	Pp3c7_22840	78.2343733139229	4.86073187372549	0.928598203794074	5.23448338998016	1.65446948075171e-07	6.91855951708664e-07
1425	Pp3c24_12210	1746.23283940001	1.01407842324114	0.168588888210122	6.01509645153621	1.79779625378107e-09	9.85502793387205e-09
1426	Pp3c1_30120	1417.31484282242	-2.30532623224225	0.331240530857017	-6.95967436798176	3.41060146039914e-12	2.64376693953872e-11
1427	Pp3c27_5280	1028.77171741361	0.311218047835009	0.161920779829375	1.92203896351633	0.0546008552046705	0.0857288795588412
1428	Pp3c7_24650	2847.86221884763	-1.53420216287685	0.296965286755968	-5.16626767941934	2.3881471136836e-07	9.76207504365403e-07
1429	Pp3c5_2410	50.7022730476459	-5.92140307101486	1.31672922100291	-4.49705450183958	6.89013307259808e-06	2.25711580138249e-05
1430	Pp3c1_8860	25.5174605360833	0.231404369740403	0.963713742599809	0.240117328944738	0.810239300588404	0.849807056156138
1431	Pp3c22_12420	4580.37827133831	0.95083874311922	0.152828584637746	6.22160275430819	4.92101704277885e-10	2.89246847929585e-09
1432	Pp3c2_20840	1583.50969466387	-3.79193317817527	0.34630483590279	-10.949697448752	6.66699276966377e-28	2.41693594379397e-26
1433	Pp3c11_8670	667.035508345882	2.97650622690652	0.684889226898196	4.34596736232349	1.38663187852549e-05	4.31730389890155e-05
1434	Pp3c8_2750	62.3063660031009	3.45012075430983	0.551170234335211	6.25962822261468	3.8589633225458e-10	2.29861654946083e-09
1435	Pp3c24_4100	5491.79047149168	0.774047759147372	0.178801799511422	4.32908260018895	1.4973177052683e-05	4.63536586953667e-05
1436	Pp3c8_6040	256.36130636665	-2.16340580911439	0.472019315738785	-4.58329932055497	4.57696133331984e-06	1.5440328231423e-05
1437	Pp3c8_300	669.952607144801	-2.63225898046109	0.350943155212103	-7.50052805238558	6.35612521340017e-14	6.01026985801382e-13
1438	Pp3c23_15260	2449.06949666718	0.366128292682555	0.210316862872316	1.74084135566834	0.0817113906182465	0.122516035452162
1439	Pp3c27_4880	1111.6045540245	-0.281938226781214	0.203146460295159	-1.38785694996396	0.165180609081715	0.2262266414057
1440	Pp3s37_140	544.915111659485	-12.3165032577584	0.848173875449559	-14.5212009167699	8.89383155407306e-48	1.24094804340814e-45
1441	Pp3c17_16540	2034.71728295047	-0.220607899857441	0.180627863345095	-1.22133925393317	0.221957596738569	0.290730289495083
1442	Pp3c9_2770	984.046380273753	-1.74929345855461	0.423352148015291	-4.1320056287784	3.59611612483819e-05	0.000104889634030131
1443	Pp3c5_14710	1515.13166248723	-0.86732682963082	0.217045247525761	-3.99606459721206	6.44041670033742e-05	0.000179745970916848
1444	Pp3c27_1960	291.877070516617	-0.0122918612220531	0.949584038782995	-0.0129444690728022	0.989672096402507	0.992318389035462
1445	Pp3c5_10000	1592.94666294093	-1.17885868867366	0.227525790697021	-5.18120906233198	2.20452235038641e-07	9.04691037738088e-07
1446	Pp3c3_8090	3.4732789393846	-4.97605954227418	1.92216358073335	-2.58878047225081	0.00963164752033381	0.0181294046149405
1447	Pp3c1_15130	1957.00073626907	0.244729865955577	0.139339616061196	1.75635524823101	0.079027769120764	0.119027703723435
1448	Pp3c3_37400	577.572640254839	1.50763905679366	0.37977266968923	3.96984611353779	7.19190659229611e-05	0.000199282491985353
1449	Pp3c6_8810	1474.95975469302	-0.40340001983056	0.229809318345912	-1.75536841906191	0.0791963103301455	0.119191788010358
1450	Pp3c19_20530	414.111176805929	-0.169260694245608	0.145463115659614	-1.16359871351636	0.244586673014981	0.316279733050624
1451	Pp3c5_19520	7886.80496699562	-0.268704819703254	0.247857004577706	-1.08411226933477	0.278315023456673	0.353064924830146
1452	Pp3c1_36000	1262.27671067159	-0.42063718134686	0.160763729250071	-2.61649305666796	0.00888381711233592	0.0168406577313546
1453	Pp3c4_26990	836.048217907525	-3.49669868890561	0.638096457510718	-5.47989045817087	4.25589245743139e-08	1.94250975819505e-07
1454	Pp3c8_7310	978.106462583841	0.69290278799451	0.146578951718042	4.72716430205731	2.2767703464106e-06	8.06259577150773e-06
1455	Pp3c11_22410	2312.41643602603	-0.944994173215337	0.168748083836567	-5.60002905947404	2.14315875349805e-08	1.01949785778394e-07
1456	Pp3c21_7720	2153.08834626646	-0.192909248220587	0.297374410037779	-0.648708300744774	0.516526938059356	0.591531303039058
1457	Pp3c8_4750	113.343798479841	-1.70894576324993	0.296613207676208	-5.76152955776489	8.33550619451801e-09	4.17113686699761e-08
1458	Pp3c23_21880	147.637309163336	3.74668281640187	0.483612398901397	7.74728444703457	9.38785047872244e-15	9.72793711739463e-14
1459	Pp3c9_25280	2127.75360221169	-1.1121629359089	0.194245265815499	-5.72556006057451	1.03093064179651e-08	5.09919712952893e-08
1460	Pp3c19_4360	2170.57101643452	2.84238530244141	0.361158012879889	7.87019864179702	3.54078593983627e-15	3.84677780761117e-14
1461	Pp3c18_7100	681.35120886357	0.664558215212526	0.220295008794609	3.01667395393477	0.00255564535306356	0.00539475176604561
1462	Pp3c11_2220	8.23143287813858	-0.958535484467081	1.12840672312053	-0.849459210785559	0.39562581780059	0.475063744691101
1463	Pp3c4_1480	321.180124412224	-2.99030528468633	0.486302439927737	-6.14906494224187	7.79410637578974e-10	4.46315339805722e-09
1464	Pp3c15_1050	139.729962598315	-0.545214025445984	0.741856011527395	-0.734932408680563	0.462380659622305	0.539642729673477
1465	Pp3c20_11380	1176.83548942957	-1.47377843623319	0.193779273684056	-7.6054492733629	2.83915850565952e-14	2.79364350050525e-13
1466	Pp3c4_5300	3615.60391204638	-0.599342275792166	0.300865043675332	-1.99206351283177	0.0463640896954656	0.0740806783356511
1467	Pp3c12_4100	1069.67919832617	8.34075964604455	0.566207620416583	14.7309208588678	4.08106674924205e-49	6.40140659575555e-47
1468	Pp3c3_9870	663.669615471061	-0.211518522559073	1.00220319750885	-0.211053529947658	0.832845501130054	0.868793322681917
1469	Pp3c1_400	156.632605033052	0.562131202540871	0.371421373383218	1.51345949055249	0.130162983550551	0.184566111800867
1470	Pp3c17_16460	945.359195835675	-1.40028544120709	0.204638624157092	-6.84272310261502	7.77017560302548e-12	5.75189525900705e-11
1471	Pp3c7_2970	2608.99602927869	-1.64146204903929	0.270772621908973	-6.06214187190279	1.34320649662112e-09	7.48968696849681e-09
1472	Pp3c27_2610	54.4372181766106	0.520746728609341	0.469713692051206	1.10864711295785	0.267582445369734	0.341380634013516
1473	Pp3c5_11060	74.0026880448545	1.62088221413162	0.619743280800842	2.61540909654896	0.00891206405723408	0.0168875345684612
1474	Pp3c1_1270	1673.5839158697	0.751136470564533	0.1487146806393	5.05085622573051	4.39834040709868e-07	1.72957187334035e-06
1475	Pp3c14_3160	2.15948381333135	-4.28714717589305	1.27839196588775	-3.35354671359808	0.000797829453004409	0.00184924754130315
1476	Pp3c6_10390	1792.77451693315	-1.03805469849666	0.254482772906683	-4.07907649952126	4.52149576164885e-05	0.00012984489264546
1477	Pp3c7_23490	423.330256918667	0.561138256127265	0.713119879050343	0.786877876514296	0.431353359543574	0.510050160334468
1478	Pp3c3_33400	4555.08511749111	-1.6681278410268	0.186893642440129	-8.92554620503572	4.43505200954513e-19	7.32027600942734e-18
1479	Pp3c3_36430	7.10668151086788	1.64630873908802	1.17431910386196	1.40192621722139	0.160937280629242	0.221210412246344
1480	Pp3c4_19910	7453.55478226735	0.880442119127296	0.136894164963301	6.43155330516336	1.26306471213667e-10	8.03849754076307e-10
1481	Pp3c26_3990	459.490842654772	0.587166642810583	0.318043142538134	1.84618551472205	0.0648652734724049	0.0998589837747286
1482	Pp3c26_6740	7700.64417659249	-4.82062563264133	0.600158609074828	-8.03225274077555	9.56989698209167e-16	1.10470398111216e-14
1483	Pp3c2_13690	7616.38901747632	1.19924583274954	0.209150235636547	5.73389663702574	9.81491585743982e-09	4.86569232932655e-08
1484	Pp3c13_22420	0.611591101821429	-2.45752853522254	2.9454567501726	-0.834345483116846	0.404086328539535	0.483336712451171
1485	Pp3c15_22080	17.7561963089353	0.385464437375279	0.56718190930453	0.679613420406744	0.496749269791576	0.572358503419443
1486	Pp3c15_16350	182.48928012973	1.31636767128549	0.289519322178712	4.54673512420333	5.44844964635664e-06	1.81556988423928e-05
1487	Pp3c13_3950	2811.62942029231	-2.49302244863772	0.476981778851162	-5.22666181220236	1.72597773704206e-07	7.19877297728056e-07
1488	Pp3c8_890	671.739204596911	-0.0654355374950485	0.214131290576522	-0.305586060397204	0.759919835272128	0.808105110186804
1489	Pp3c7_23720	790.750794423095	-0.107675857945713	0.316433946548763	-0.34027909811857	0.733646356275899	0.785701231838337
1490	Pp3c24_17290	1570.56256955339	0.533795172220375	0.138807113788362	3.84558944892584	0.000120262981610528	0.00032222745290511
1491	Pp3c4_18340	73.7149006808891	-1.06503000063082	0.623457484493462	-1.70826403904048	0.0875873607094649	0.130276360066095
1492	Pp3c20_5710	1.31178669109242	4.2766300947562	3.03110269697993	1.41091560474584	0.158269500355297	0.218155748608739
1493	Pp3c19_5540	2926.48080972547	0.134970675111254	0.248577243485734	0.542972772642399	0.587148549059486	0.656707742409405
1494	Pp3c8_6860	45.8563144655903	-1.93554179262706	0.50424081156111	-3.83852664887377	0.000123774782865712	0.000330787418039445
1495	Pp3c4_3220	3396.41268801978	1.40742755434848	0.187820855568187	7.4934572632565	6.70826829752869e-14	6.31835678463073e-13
1496	Pp3c13_6200	980.514307405175	0.703016513253008	0.135138005386449	5.20221170382542	1.96930708247147e-07	8.15132816009533e-07
1497	Pp3c14_6070	9164.51094585389	-3.61787968478912	0.468012258551987	-7.73030966321846	1.07285287789973e-14	1.10409074685744e-13
1498	Pp3c9_1450	519.450101257725	-0.567836160647917	0.499809955113822	-1.13610414286087	0.255912981392366	0.328817627178252
1499	Pp3c9_17040	1031.46377369873	-6.43843966505453	0.645925591259463	-9.96777299456504	2.10904681585953e-23	5.19661340182883e-22
1500	Pp3c26_15430	522.554805094222	0.94697920118397	0.260389438509237	3.63678038020876	0.000276067117106004	0.000692757563112904
1501	Pp3c10_8470	986.523680608739	0.356386927945908	0.190550836091222	1.87029842144222	0.0614423886424318	0.0951019596923393
1502	Pp3c5_25480	907.811057734015	0.30579963260489	0.110950297815493	2.75618577530476	0.00584797718160524	0.0115245199853296
1503	Pp3c15_19920	1058.14952987226	-0.00342633600376256	0.218960740196178	-0.0156481751052391	0.987515072201976	0.990942223522965
1504	Pp3c10_21900	275.702460471697	5.08748230723243	0.718832516096295	7.0774237298844	1.46858969914704e-12	1.19392561618665e-11
1505	Pp3c4_8640	2201.80848866717	-1.25434200278721	0.246606219348104	-5.08641674205551	3.6489179397261e-07	1.45080155128374e-06
1506	Pp3c10_21700	1846.41598113253	-0.292087507060106	0.187718460587281	-1.5559871210658	0.119711154904503	0.17158074573299
1507	Pp3c26_15380	0.707264332228099	0.435278440455641	3.02061641982686	0.144102520796265	0.885419514192196	0.912138689951001
1508	Pp3c3_35330	1323.32289905505	1.2882554504042	0.236032222599721	5.45796432459525	4.81624394124326e-08	2.17756289272602e-07
1509	Pp3c2_1090	1942.32734359143	-0.88377079997552	0.266766522739965	-3.31289995048213	0.00092334003595976	0.00211503651073764
1510	Pp3c5_23880	763.054185905061	-0.242678898146834	0.11327300721366	-2.14242478518367	0.0321593152015169	0.0535966253834169
1511	Pp3c2_31390	2085.21509656285	0.103709412195531	0.16830006574995	0.616217300530449	0.537751111604459	0.610989874456304
1512	Pp3c16_20050	373.419215968581	-0.458766993489589	0.211850006179641	-2.16552740197029	0.0303473192556522	0.0508654554845086
1513	Pp3c5_6760	1572.0671329547	-1.69388303164173	0.17282894353258	-9.8009222125599	1.11562379196021e-22	2.60192958049107e-21
1514	Pp3c4_4940	21.8195595513544	-0.472152444582708	0.966882340526296	-0.488324612822802	0.625319930461001	0.691218875737348
1515	Pp3c19_1790	38.459442953065	-5.19398939248087	2.11583689476035	-2.45481558873619	0.0140956877664419	0.0255654784391505
1516	Pp3c1_4010	2227.72050773767	-0.831611023639956	0.402784549237957	-2.0646547272315	0.038955681082266	0.0634689334890225
1517	Pp3c9_11670	0.544431775541198	-2.29675516535256	1.89322929626324	-1.21314157238416	0.225075698044317	0.294156274974981
1518	Pp3c7_3310	7.65922657091572	3.70871547526688	0.993015694292444	3.73480046346041	0.000187864079250293	0.00048620188050553
1519	Pp3c21_3610	1.71384207511884	-2.74289862331508	1.47084647643272	-1.86484358990851	0.0622033313094389	0.0961123968642302
1520	Pp3c11_20830	746.147874161484	-1.09896425358809	0.175699713630528	-6.2547868228121	3.98059260390751e-10	2.36871415574452e-09
1521	Pp3c4_11280	4646.65625771153	3.07999142171993	0.684202533370212	4.5015785114806	6.74506402901185e-06	2.21412654400568e-05
1522	Pp3c7_5410	1766.05213405215	0.667035048240288	0.105981423845196	6.29388645707012	3.09614334992551e-10	1.87145339585098e-09
1523	Pp3c9_14530	56.5704234241246	0.737524068507954	0.418549656114352	1.76209455134866	0.0780533237366215	0.117722581470285
1524	Pp3c7_18430	101.713297252975	-0.636977386053189	0.569424730144601	-1.11863316138629	0.263296670239766	0.336790634730833
1525	Pp3c4_29330	99.0171718560392	5.18782302551237	0.508362547194619	10.2049670144687	1.88385155547568e-24	5.02898258952846e-23
1526	Pp3c22_21990	467.018588306757	-4.60542040348917	1.3668738899145	-3.36930893001201	0.000753569169099857	0.00175309291287587
1527	Pp3c15_9320	1012.74088683722	0.829037875012698	0.126814431883877	6.53740952584828	6.25934855806108e-11	4.14623533107667e-10
1528	Pp3c24_8160	2857.68142068155	1.81539707780661	0.374296466954391	4.85015819833484	1.23363043969173e-06	4.54845551116329e-06
1529	Pp3c3_10600	3277.78297836174	-0.112785047205106	0.193722086267097	-0.582200250773691	0.560431804473356	0.631594405989954
1530	Pp3c26_5100	2145.36062664243	-0.938800073939179	0.402457534963025	-2.33266864794923	0.0196655429132282	0.0344592117680026
1531	Pp3c3_16290	1249.47427849461	0.143214665852683	0.383133227949839	0.373798604258447	0.708554157991406	0.763799043584979
1532	Pp3c4_7410	14.773855981187	4.40215693723054	1.03109699200632	4.26939169773425	1.96006793419358e-05	5.95966937193865e-05
1533	Pp3c21_8390	1608.07903595566	0.45497500085743	0.143436945614279	3.17195126338592	0.00151418415783488	0.00333415043617573
1534	Pp3c12_3220	1501.08266429623	-0.0563769428483133	0.236865381519133	-0.238012589626819	0.811871329653604	0.851280148565049
1535	Pp3c15_20640	922.698296677437	0.427150391713676	0.173082070586798	2.46790664258587	0.0135905759319845	0.0247334671867518
1536	Pp3c18_4470	1.07378218036833	-3.27438790122239	2.7157922674151	-1.20568422721778	0.227939268947052	0.297267390254336
1537	Pp3c12_18510	24.0302386907931	2.406018603532	0.814423747059428	2.95425890050384	0.00313420945643232	0.0064932573156871
1538	Pp3c14_13560	1510.49873392419	-0.0562425325021005	0.163407443540424	-0.344185866222104	0.730706510831095	0.783209582592439
1539	Pp3c4_10010	1222.30825642984	2.51508831277852	0.266053602219497	9.45331426373077	3.28268568379057e-21	6.6594398753415e-20
1540	Pp3c4_10880	1868.6745953078	0.897639957264763	0.322837359863829	2.78047112528545	0.00542800866354001	0.01077119066614
1541	Pp3c10_15670	693.741320233475	0.633907083210499	0.163200028708975	3.88423389520911	0.000102653052019302	0.000278055371942577
1542	Pp3c9_2890	1426.64835839567	-0.495213138631092	0.441409008442388	-1.12189178100049	0.261908455679488	0.33515735458313
1543	Pp3c6_12700	905.164893568272	1.38261254330707	0.388734704000962	3.55669954104135	0.000375543254061299	0.000921540138468009
1544	Pp3c6_16280	386.680678328397	-0.0484547748914462	0.105792766489647	-0.458015954202201	0.646940979175745	0.709854451318522
1545	Pp3c1_6980	999.151675201943	0.0321644073059126	0.352012738066536	0.0913728505467693	0.92719633361342	0.944673521986349
1546	Pp3c2_9290	1.58271866511367	3.84365282572409	1.72415369494799	2.22929825629033	0.0257940665943338	0.0439622046869837
1547	Pp3c7_10140	2.25086147056651	-4.36908850967402	0.983307305139889	-4.44325846745587	8.86066152127128e-06	2.85317343149053e-05
1548	Pp3c24_8780	1143.48392021792	-3.03948280723519	0.482792781036364	-6.29562604625246	3.06161656847794e-10	1.85264084787953e-09
1549	Pp3c6_19860	209.738533887014	0.914440866842745	0.38111632901243	2.39937467180243	0.0164231007373397	0.0293104777716528
1550	Pp3c7_18330	433.620465337913	0.0466188421379622	0.770021769223784	0.060542239195336	0.95172377551514	0.963419223596687
1551	Pp3c19_8640	32.5415420785037	4.30357910496166	0.746203326599242	5.7673008837616	8.05511670906165e-09	4.04593440562517e-08
1552	Pp3c22_12740	467.097487909673	-4.50829702225268	1.24471656961871	-3.62194666022137	0.000292394419621275	0.000729681025557226
1553	Pp3c1_2740	2763.4840415573	-12.6235645917936	0.75452845909649	-16.730402199686	7.87050167982917e-63	2.77770837962088e-60
1554	Pp3c2_28710	1269.98922410144	0.740206298934212	0.0805786254473262	9.18613707822655	4.07202120280555e-20	7.49420527961123e-19
1555	Pp3c20_6430	18417.0648212135	-2.37096053587377	0.291401727512549	-8.13639835327217	4.07210430279641e-16	4.88144011802253e-15
1556	Pp3c14_4340	9751.06628112848	0.620972735853723	0.198223417665055	3.13269109759273	0.00173211630995007	0.00377317412385328
1557	Pp3c17_13460	486.957326390589	0.137874090692409	0.142925791578841	0.964655078480743	0.334717602211861	0.413405781250705
1558	Pp3c7_7110	686.407014470178	1.59270790067979	0.375966427573482	4.23630352039477	2.27229573461182e-05	6.83540051829394e-05
1559	Pp3c4_19280	1.13491103483653	4.04949170750091	3.03470580974728	1.33439350018516	0.182074929098286	0.245732551087041
1560	Pp3c2_6210	1041.33740221515	-0.132261632378667	0.115655035227253	-1.14358732517597	0.252794820589959	0.325333703310726
1561	Pp3c19_3850	0.999377141517888	-2.08056823354608	1.14628995006037	-1.81504534122148	0.0695169418810859	0.106141817547028
1562	Pp3c15_21510	21196.101344829	1.18811768493973	0.259111524100446	4.58535253908332	4.53221053958688e-06	1.5302267971236e-05
1563	Pp3c14_14030	748.416426505554	0.556595867693431	0.30452562229985	1.82774724665165	0.0675874937635004	0.103551600027467
1564	Pp3c5_5440	381.899162159498	-1.37122900969162	0.347483949017911	-3.94616503457816	7.94128874977441e-05	0.000218784282752653
1565	Pp3c4_27760	460.963493051105	-0.816742501887182	0.630887763528851	-1.29459239678189	0.195460876629633	0.261227687154567
1566	Pp3c9_9220	308.292699179711	0.530757195427212	0.292301693911387	1.81578556157158	0.0694032729646107	0.105981177473167
1567	Pp3c7_6440	2478.6015625292	-0.504379539151601	0.134508635835893	-3.74979298553714	0.000176980611891129	0.000460069075473917
1568	Pp3c8_18190	3751.81113877672	7.29145831727755	0.763904908248653	9.54498163127938	1.36131725073681e-21	2.87590252644653e-20
1569	Pp3c23_14890	879.4540299739	-0.836963111103906	0.209768600224472	-3.98993514857933	6.60913632535076e-05	0.000184240518843179
1570	Pp3c11_570	1027.45197655552	0.382574877548291	0.22415077617987	1.70677471685975	0.0878639334865335	0.130639151213885
1571	Pp3c9_18530	178.830389426854	-0.0138193885026714	0.29617798236185	-0.0466590676068144	0.962784954109326	0.972305845550822
1572	Pp3c1_890	895.372327981736	-0.335335253445613	0.123464099200332	-2.71605475290029	0.00660649912113995	0.012854659673118
1573	Pp3c3_17650	2094.22128182963	1.19111316415029	0.0989042831531939	12.0430898053764	2.1090546279556e-33	1.16089912881437e-31
1574	Pp3c15_8530	581.152450777348	-1.35336861561233	0.301135037564683	-4.49422500469288	6.98237697917402e-06	2.28452713187726e-05
1575	Pp3c10_5470	242.643676327626	-1.40536638304813	0.402432589583593	-3.4921783658284	0.000479098203770092	0.00115220741479892
1576	Pp3c5_26610	643.182531865639	-0.494695773903656	0.156603146334947	-3.15891337742083	0.00158358550978319	0.00347548867391739
1577	Pp3c20_17720	2579.57764178293	1.23156188586442	0.126127189023163	9.7644440933211	1.59986986743047e-22	3.69540682853357e-21
1578	Pp3c22_9080	1142.1220406393	-0.187807558228832	0.233126596109652	-0.805603313233707	0.420471614599261	0.499326947338694
1579	Pp3c3_12510	10242.974270837	-2.38995252933862	0.381517487669972	-6.26433284601103	3.74424951023691e-10	2.23527970139741e-09
1580	Pp3c6_25520	686.584154630037	1.01577221007829	0.237406234307723	4.27862483493866	1.88051513048394e-05	5.73741197768676e-05
1581	Pp3c1_26780	1183.83159947241	0.453075658098349	0.144460680134487	3.13632510712641	0.00171079440695633	0.00372909672775159
1582	Pp3c7_15510	17.9292050477149	2.45943846042931	0.581534023361373	4.22922539632902	2.34497316260345e-05	7.03638546253065e-05
1583	Pp3c3_15720	504.011206969222	2.95718944974797	0.31078476222305	9.51523307833733	1.81305995879562e-21	3.77705086381389e-20
1584	Pp3c3_23200	1382.20008990352	-1.41503672887933	0.368138265288334	-3.84376431982979	0.000121161369270344	0.000324381046532685
1585	Pp3c6_1770	273.427682496072	-1.43198444635658	0.81395547682336	-1.75929087908495	0.0785281150067178	0.11836429041868
1586	Pp3c8_18220	2026.60263565039	-1.16729593770216	0.250698176463028	-4.65618040853326	3.22129688923416e-06	1.1152323145518e-05
1587	Pp3c7_6990	18.5187561396398	1.25778102582373	0.466199419735373	2.69794635638475	0.00697686823243496	0.0135215909480907
1588	Pp3c8_14530	906.206227879156	-0.880160382188627	0.378981426462081	-2.32243672310071	0.0202094319032837	0.0353071270145149
1589	Pp3c1_18100	16.5068835592487	-2.04183783580292	0.626243232541071	-3.26045493141359	0.00111233643208622	0.00251128523364413
1590	Pp3c9_24820	1173.5020208358	-2.05462733998671	0.717750686811864	-2.86259195252469	0.00420191315998754	0.00852063489028652
1591	Pp3c11_22990	319.6027588732	-1.50877221769081	0.551664149176903	-2.7349470143056	0.0062390318054243	0.0122288896029384
1592	Pp3c2_33800	318.903482143454	-1.69514548796266	0.404303843656336	-4.19275135411167	2.75591457988528e-05	8.19264139758043e-05
1593	Pp3c17_1300	2777.7507545201	1.0767020997514	0.127183115473645	8.46576289424612	2.54481404297157e-17	3.46808587264478e-16
1594	Pp3c5_26880	188.145869460485	-0.97692792082935	0.537767961030899	-1.8166346670348	0.069273071558951	0.105816589927011
1595	Pp3c21_10890	592.421696949642	0.7193440098328	0.178430021916188	4.03151892325996	5.54175335645076e-05	0.00015637453121865
1596	Pp3c21_14730	11.313426630002	0.433603846289903	0.822615520032024	0.527103896937202	0.598121440719446	0.666929166743761
1597	Pp3c7_11360	1157.43835501744	0.543563468389757	0.132725562997844	4.0953939551086	4.21451107343337e-05	0.000121625843255564
1598	Pp3c5_4310	1.15285303394742	-0.568670704668918	1.35069637679125	-0.421020382108276	0.67374019853877	0.733591535081527
1599	Pp3c4_11700	12509.6255485847	1.21807458428906	0.243177321573998	5.00899745257866	5.47142973121742e-07	2.12233460674781e-06
1600	Pp3c9_8570	194.193713508529	1.67902083672098	0.222516469050695	7.5456025519552	4.5020108237086e-14	4.3373648236926e-13
1601	Pp3c4_20230	12020.6632413915	-3.83077613913478	0.31515846834416	-12.1550791868664	5.39095295393499e-34	3.147870558187e-32
1602	Pp3c4_14550	1870.66863617599	0.226761581560761	0.97390156767151	0.232838296074338	0.815886974092326	0.854893096893195
1603	Pp3c1_3910	57.8789320388173	-0.0253284145475494	0.535666576609653	-0.0472839181190998	0.96228694522776	0.971843807537811
1604	Pp3c13_23550	1940.10796728375	0.48998674893319	0.120457072822415	4.06772917066944	4.74735112522964e-05	0.000135875586946197
1605	Pp3c22_16110	909.333241547964	0.671992757931728	0.106010008408742	6.33895580255716	2.31327580634121e-10	1.41949133409314e-09
1606	Pp3c24_19950	1014.11425866672	-1.11157859681655	0.20176883777647	-5.50916885415186	3.60531942882294e-08	1.66456446657025e-07
1607	Pp3c13_24020	88.6601553652045	0.0484665629840549	0.195637577228342	0.247736471033304	0.804338311477596	0.845079902685878
1608	Pp3c15_3180	1709.77644700958	-2.49974597812881	0.453090209609454	-5.51710437593319	3.44630770123466e-08	1.59606210964744e-07
1609	Pp3c18_15000	399.832507915714	0.324969045527277	0.103023391546615	3.15432292267567	0.00160870971710745	0.00352579219185952
1610	Pp3c12_15820	675.221551489901	0.14274377955273	0.429294008122934	0.332508203822527	0.739505546022505	0.790529781692388
1611	Pp3c11_5840	9996.74346659064	1.05490207698456	0.289430869103014	3.64474625755659	0.000267655744735304	0.000673531531708353
1612	Pp3c11_23110	14938.0427064424	3.25566093413391	1.00830337836508	3.22885056619845	0.00124288821121531	0.00278324850060243
1613	Pp3c8_13160	752.289315530798	-3.81343853233208	0.420657223271795	-9.06542981164533	1.24113947555849e-19	2.19338043254257e-18
1614	Pp3c11_18930	0.693339385232106	0.795276006390828	3.02682410897216	0.262742722325179	0.792748885635415	0.835720646007657
1615	Pp3c14_15070	1173.53390652401	-0.302318417785897	0.215568197774624	-1.40242587221502	0.160788111959898	0.221036262224336
1616	Pp3c3_22150	683.965213384123	1.4331794900008	0.276566527332788	5.18204246848814	2.19469226041551e-07	9.01119239652895e-07
1617	Pp3c7_8450	3950.9340292492	0.322734381249613	0.189819452682176	1.70021763675603	0.0890899960172594	0.132273621282987
1618	Pp3c7_600	23.5438060680167	-0.0229263028793128	0.584326677631551	-0.0392354204539144	0.968702693929678	0.976843394748449
1619	Pp3c11_17220	1420.60135213293	-1.04028323389644	0.132186607713246	-7.86980808338113	3.55185696375806e-15	3.85531502818768e-14
1620	Pp3c14_11970	1736.74369641851	-1.94702926548079	0.401904071430253	-4.84451241947341	1.26922979208847e-06	4.67468474222393e-06
1621	Pp3c9_1150	510.383479054555	-0.431848540135538	0.173568041579278	-2.4880648315565	0.0128440316707791	0.0234977828988435
1622	Pp3c17_2650	779.452210971714	-0.746841706681906	0.199260715793381	-3.74806295213918	0.000178205532227168	0.000462902323619418
1623	Pp3c19_90	0.593847250305908	-2.41937170814538	2.92764124526495	-0.826389405484151	0.408583231374266	0.48776744613993
1624	Pp3c7_26720	7621.70115680378	0.979614314190771	0.250228871101298	3.91487325135316	9.04517114651512e-05	0.000247266274456335
1625	Pp3c15_4820	2567.52927474276	-0.420470581986324	0.145432404255204	-2.89117534802275	0.00383803910212765	0.0078330725752157
1626	Pp3c2_35400	0.96506810043558	-2.23923836041682	2.36128946869122	-0.948311670427239	0.342970811388547	0.421927235109378
1627	Pp3c22_20100	112.355195731732	2.97273499704907	0.319501084692995	9.30430330120955	1.34873645034404e-20	2.59569575555786e-19
1628	Pp3c25_3070	3554.58893262406	-0.788306689681209	0.404311760424332	-1.94974959138925	0.0512059723861276	0.0809813595581336
1629	Pp3c21_12490	193.181432707261	-0.18492879261589	0.765407421150624	-0.24160830886365	0.809083683266734	0.849062019096521
1630	Pp3c17_8300	1460.57745428785	-0.601741485130914	0.174468861792996	-3.44899071930021	0.000562686040926997	0.00133874316409309
1631	Pp3c7_18490	219.325410418442	1.66039421684795	0.244768774041403	6.78352140035267	1.17281411389384e-11	8.47526826839453e-11
1632	Pp3c17_5150	5.5294626022903	3.94319435333536	2.50339456613493	1.5751389759639	0.115224369206259	0.165892953181415
1633	Pp3c6_16240	879.979896438148	0.364780856111916	0.148861702611069	2.45046811714212	0.0142670597060887	0.025850899651674
1634	Pp3c21_13720	4091.38859955616	0.232456726235146	0.383550467295511	0.606065553443965	0.544471223816531	0.617184679834427
1635	Pp3c16_23260	44.9858749767468	-1.41016776972076	1.44575890969643	-0.975382382403481	0.329370619326569	0.407830228728632
1636	Pp3c8_16260	1253.5949302283	0.447358242608772	0.199544233351646	2.24190012958389	0.0249678276742222	0.0426864363852983
1637	Pp3c14_23920	506.90691980779	-1.12959941333855	0.514626618434844	-2.1949883136128	0.0281644360522877	0.0475529971027757
1638	Pp3c5_7150	2584.57086853917	-0.311474149278103	0.319440494047815	-0.975061568842555	0.329529720425675	0.407985130029704
1639	Pp3c4_17390	1552.44973041584	0.209246071832766	0.0978289141610307	2.13889803057957	0.032443927592738	0.0540296869265227
1640	Pp3c9_9760	416.521727821728	-0.0768993244626489	1.33960015070057	-0.0574046848400495	0.954222831195587	0.965243149667561
1641	Pp3c13_20230	983.073718781111	0.347955296426963	0.145699491276996	2.38817097696964	0.016932462307116	0.0301232144483675
1642	Pp3c11_5550	1247.62809114064	8.19204585784708	1.45264159860349	5.63941296030802	1.70630874943986e-08	8.21458448902854e-08
1643	Pp3c25_2030	1104.58246691759	1.12170274288181	0.193639840944685	5.79272704113736	6.92526117935119e-09	3.5124673388411e-08
1644	Pp3c7_12980	16.6281923682495	1.8200244715569	0.854677213664411	2.12948753337366	0.0332139452282981	0.0551703676310856
1645	Pp3c11_23800	1971.25226980044	-1.24251039844209	0.241217153386391	-5.15100348793101	2.59096369708425e-07	1.0528367383394e-06
1646	Pp3c11_1420	1.84026072965167	-1.27691820930505	2.11986366405685	-0.602358647377053	0.546935430040972	0.619555526553067
1647	Pp3c25_10280	1142.19048018665	0.795732976647364	0.151305661253828	5.25910907796408	1.44755009518964e-07	6.10862576656516e-07
1648	Pp3c20_15010	3.65907737107599	-5.08024940081376	1.11984135517178	-4.53657955865944	5.71739271769269e-06	1.90096574995715e-05
1649	Pp3c11_9650	35.6814692503435	-4.52799364520787	1.0306863751711	-4.39318278992111	1.11703130512403e-05	3.53989624873521e-05
1650	Pp3c7_17000	64.0035157073932	-2.36080966206014	0.788217940178527	-2.99512297515765	0.0027433421470529	0.00575502344293029
1651	Pp3c3_28140	591.860033969496	-2.04329929207886	0.315504061106211	-6.47630108124345	9.3998394537376e-11	6.09529173332204e-10
1652	Pp3c3_25310	549.28875196581	1.34365009535142	0.35076049561974	3.83067680691179	0.000127791268520381	0.00034068680884477
1653	Pp3c12_11250	86.9739626740528	-0.169450863331254	0.588422178625073	-0.287974976958207	0.773365893160367	0.819607333625773
1654	Pp3c19_15390	6.84867637714981	-2.76482905872013	0.921866531846827	-2.99916415577122	0.00270721402874151	0.00568638603975157
1655	Pp3c21_21030	4.66151203345563	2.76099080202463	2.17909249542062	1.26703699261361	0.205142062907437	0.272271008058599
1656	Pp3c1_35770	6139.85674689746	0.412528749242665	0.198687558671491	2.07626865014099	0.0378691110813834	0.0619551978214002
1657	Pp3c10_7420	1906.15447465398	-0.181735372779743	0.504808490386161	-0.360008550253824	0.718840739512692	0.77298408941505
1658	Pp3c27_3720	563.333854335174	0.563434595398217	0.202878382640118	2.77720370236627	0.00548288047731238	0.0108683941996382
1659	Pp3c11_1630	306.96750996935	-0.613338812009763	0.447963908241361	-1.36917015126875	0.170946093997902	0.23311184214192
1660	Pp3c10_2410	1815.09725254056	0.15895729556234	0.10496847031202	1.51433373364247	0.129941216904657	0.184262542217848
1661	Pp3c3_5760	1044.33157910316	-0.62327521978928	0.132759673153866	-4.6947631384036	2.66915820691627e-06	9.36097147563694e-06
1662	Pp3c19_13560	125.482051411306	-4.43121886807011	0.801396064484946	-5.52937438109087	3.21374833305886e-08	1.49441476932919e-07
1663	Pp3c18_5460	1412.62182048017	-0.0319104920980343	0.211331725881663	-0.150997167911754	0.879977949962897	0.907779866796749
1664	Pp3c7_13580	554.101013178507	1.07803744562293	0.394824053308216	2.73042494901234	0.00632527334097754	0.0123716572868883
1665	Pp3c24_6830	807.492892995427	-0.502852058819598	0.182209679565157	-2.75974393906873	0.00578466821638599	0.0114138167002423
1666	Pp3c19_22640	1577.20927418042	1.26530932875281	0.412465716992126	3.06767150971961	0.00215733622259023	0.00462184538528325
1667	Pp3c2_11140	1.00982387387091	-1.52815841589202	1.4713756531256	-1.03859161502761	0.298994707103892	0.375330786472764
1668	Pp3c19_15640	499.547419338333	0.671438665221342	0.110043232707914	6.10158979065557	1.05018616229309e-09	5.93021593149926e-09
1669	Pp3c22_3810	619.031454089007	-0.0193218195902145	0.110602043472013	-0.174696768555671	0.861317907048422	0.892430235410716
1670	Pp3c18_13120	947.609263928957	0.840226289225955	0.0876377332037215	9.58749454727197	9.02498964607998e-22	1.93557396350557e-20
1671	Pp3c2_10810	2.22654034741592	-1.08826992284136	1.0455389879064	-1.04086976710502	0.29793599483188	0.374256264850577
1672	Pp3c5_6200	574.091211464989	-1.22413609528352	0.170365708924004	-7.18534324198764	6.70385520744394e-13	5.65901586786659e-12
1673	Pp3c19_21170	1318.6590780746	-1.32802282440918	0.223715545761139	-5.93621162932999	2.91683249552997e-09	1.55834957836651e-08
1674	Pp3c23_20910	431.030876043283	-8.58889075184094	1.00655104468416	-8.53299074816018	1.42612096558845e-17	2.006182711205e-16
1675	Pp3c1_32010	1.54681720659761	1.97145270379008	0.96690957631157	2.03892147941124	0.0414578648105828	0.0670901751577328
1676	Pp3c11_2020	1680.83944378022	-0.479418705559499	0.252784888477243	-1.8965481221899	0.057887603031926	0.0901579976093965
1677	Pp3c21_16800	38.6613548179695	-1.34649394267649	0.585604455976316	-2.29932325298246	0.0214865903713475	0.0372880672732641
1678	Pp3c24_6780	1215.85422595016	0.578617407632162	0.462805354027636	1.25023922605185	0.211212171560154	0.278877690650976
1679	Pp3c5_770	7474.30982388136	1.63838252587884	0.291511200536837	5.6203072913207	1.90618107216579e-08	9.1182857386699e-08
1680	Pp3c7_25400	2870.81144753349	1.6172324116198	0.152118276147102	10.6314142690909	2.12859760692481e-26	6.77509469079424e-25
1681	Pp3c8_11280	48.8710339202934	-0.0921690775194324	0.381144854559507	-0.241821649739843	0.808918362632808	0.848962775389197
1682	Pp3c7_10800	1359.39815303007	-0.677129115901725	0.286748190078526	-2.36140676499577	0.0182057491799744	0.0321690306707559
1683	Pp3c18_20090	1.56102525606496	-2.8358787350985	1.19728089114398	-2.36859934546259	0.0178555843082601	0.0316154764507846
1684	Pp3c18_2600	15.3657269309919	-1.68144462003398	1.06550676847219	-1.57807033215281	0.114549453016586	0.165030155057333
1685	Pp3c23_19250	1460.22681348149	1.24228690507824	0.176341724509333	7.04477008226428	1.85767990305498e-12	1.48608199978055e-11
1686	Pp3c16_18150	89.8967258534792	8.46770047755287	0.733123889316049	11.5501630774201	7.36804977358212e-31	3.35532877639843e-29
1687	Pp3c27_2450	213.509105464854	0.601925275432404	0.275134304906313	2.18775072645837	0.0286877648396275	0.0483549422942984
1688	Pp3c3_22930	266.090632903298	0.293090141251016	0.233856730230536	1.25328931505237	0.210100435576037	0.277761271051028
1689	Pp3c26_180	791.021364094044	0.96567117292384	0.117738239141059	8.20184826925171	2.36718960248392e-16	2.9118494756541e-15
1690	Pp3c1_37190	1.7061215752418	1.69244454505943	1.62289606774261	1.04285454792774	0.297015663218879	0.373256474922232
1691	Pp3c10_5860	1326.19815025612	-0.158296474531821	0.488741021851937	-0.323886204460605	0.746024188748827	0.79618104150776
1692	Pp3c14_7470	462.299622938965	0.680588892414596	0.20208801953429	3.36778446333932	0.000757748102850871	0.00176161936649405
1693	Pp3c24_80	45.489165208365	0.215819808738083	0.646237247082105	0.33396374119962	0.738406919673321	0.78988311411812
1694	Pp3s350_10	38.8236114568007	-1.91101922877705	0.837672727686561	-2.2813434956332	0.0225281288051755	0.0389385028652312
1695	Pp3c19_14510	1.51491710156176	0.218105779008024	2.55077294834181	0.0855057597932455	0.931859316590764	0.947895212090949
1696	Pp3c5_19050	1446.07032482356	-1.39154141110078	0.180425667554641	-7.71254683416569	1.23331395385229e-14	1.26326511218528e-13
1697	Pp3c12_9690	6.24150880635557	1.38752857448861	0.824714387703372	1.68243527113979	0.0924844667220714	0.136637202466325
1698	Pp3c23_16010	994.024961923779	-1.61696321624104	0.194647013994043	-8.30715654487528	9.80225932777101e-17	1.25664755132039e-15
1699	Pp3c19_16600	4261.05218072727	0.825747500377466	0.790231333405511	1.04494401255756	0.296048846478238	0.372197405135483
1700	Pp3c25_2760	1819.78507880824	-2.62532753377615	0.161913655427196	-16.2143676322386	3.99164888831359e-59	1.14042359131712e-56
1701	Pp3c22_6940	1029.60169496756	0.587751885237844	0.243772739962194	2.41106485216106	0.0159060198460007	0.0284850809853124
1702	Pp3c7_23120	3.21438462496248	5.55812585324108	2.2267814902809	2.49603559105386	0.0125589999788057	0.023026343755498
1703	Pp3c22_4890	107.630976794541	-4.21239653881081	0.558412319617878	-7.54352364878583	4.57439836939458e-14	4.40356945315285e-13
1704	Pp3c21_10400	2053.01752623503	-0.506671902504743	0.271439744164848	-1.86660912190161	0.0619561928143162	0.095816901105218
1705	Pp3c12_4340	611.662764145037	1.3580705913996	0.1473798742687	9.21476285780785	3.11967115595703e-20	5.79930194204592e-19
1706	Pp3c26_11670	1.52665797510325	4.49603903891724	3.02811253816947	1.48476616448183	0.137605777830796	0.193621075408142
1707	Pp3c16_8830	1248.1731626137	-1.47113246074253	0.21777300658561	-6.75534807462102	1.42492750456621e-11	1.01594875763769e-10
1708	Pp3c22_5760	344.953285317368	0.731309824859785	0.134496613927501	5.43738465604784	5.40683293721456e-08	2.42993602359948e-07
1709	Pp3c17_19240	2384.96590359333	0.936269830423666	0.0887198187123662	10.5531080204198	4.91440230267954e-26	1.50626744395921e-24
1710	Pp3c16_14160	230.492380003501	-1.40588118742039	0.245795345777685	-5.71972257233857	1.06698123282416e-08	5.26990792478842e-08
1711	Pp3c6_700	230.525061511511	-0.0641595881433439	0.644544817533017	-0.099542477727016	0.920707563006247	0.939698086441563
1712	Pp3c26_10100	2706.55553596531	-0.0258583908235657	0.410182739357677	-0.0630411481089099	0.949733738013716	0.96171561091102
1713	Pp3c17_22340	163.421486757465	1.09758659496921	0.228468950366586	4.80409523135678	1.55452832780001e-06	5.65259474831401e-06
1714	Pp3c1_42400	2278.03440687004	0.0653417175569338	0.0974352631504674	0.670616729961799	0.502464721944345	0.578019886010082
1715	Pp3c11_3040	4753.15595090148	1.09268791029296	0.351297248347476	3.11043686061601	0.0018681082926813	0.00404116918298706
1716	Pp3c2_13730	0.671465290214654	2.50324072159297	2.01660243205024	1.24131592911349	0.214489062479484	0.282528882039339
1717	Pp3c4_31750	5.97662631875031	2.84044201196305	0.831678313983363	3.41531330588459	0.000637086858293042	0.00150264840414494
1718	Pp3c7_9190	106.23417795096	3.58964100702486	0.878395050461384	4.08659065774491	4.37758477431972e-05	0.000126059103670385
1719	Pp3c4_28680	276.762350473509	-4.81516669280172	0.504183136975852	-9.55043185633624	1.29156762482892e-21	2.74061285837924e-20
1720	Pp3c1_41830	1091.60240756315	-0.733454411414209	0.169245707244271	-4.33366626165365	1.4664643484595e-05	4.55110279305308e-05
1721	Pp3c12_8120	3444.71407074072	0.0559434864648839	0.170377625288011	0.328349960097845	0.742647073438994	0.793428621086338
1722	Pp3c14_3570	2082.95516663055	-0.107941622259277	0.143536890941035	-0.752013099570473	0.452043181125976	0.529897147650187
1723	Pp3c10_5130	1627.17553740658	0.620768448777086	0.156208684859003	3.97396885670861	7.06848096067307e-05	0.000196134205775457
1724	Pp3c8_8210	3113.70137498985	0.720078470429784	0.123925515484084	5.81057474416772	6.2258728155559e-09	3.17836038503565e-08
1725	Pp3c20_19950	220.472128440312	-0.256058935691465	0.236915491555904	-1.08080283821813	0.27978482568676	0.354629556969291
1726	Pp3c27_6600	9.49042740460115	2.81654477341366	0.535978094840273	5.25496247053346	1.48054658969948e-07	6.23799817524539e-07
1727	Pp3c14_20590	367.401936671533	0.292982980282597	0.454829955392317	0.644159376068099	0.519472090746437	0.594124446078685
1728	Pp3c14_24670	831.771858137391	-1.40897986478035	0.20230384862513	-6.96467157869643	3.2917074054778e-12	2.55738705160446e-11
1729	Pp3c16_10090	689.751473858862	-1.72441449443565	1.11234084246337	-1.5502572850034	0.121079775284158	0.173319179855494
1730	Pp3c16_18660	1438.17364192374	-0.220754945982162	0.156840820959356	-1.40750950315013	0.159276361307599	0.219268486942698
1731	Pp3c1_17450	74.5707630168248	0.512231900262457	0.855043713192328	0.599071009305508	0.549125533102084	0.621596324178903
1732	Pp3c19_12600	1327.94097504791	-0.716105650090632	0.155887889322011	-4.59372214997024	4.35409033267116e-06	1.47485975855716e-05
1733	Pp3c23_17650	2668.98050271826	-0.276552530685958	0.219744949047706	-1.25851598357294	0.20820521040899	0.275683935066444
1734	Pp3c22_7720	290.628156038824	2.14379531301145	0.908405509332483	2.35995410748528	0.0182771959653561	0.032273889042203
1735	Pp3c24_6000	956.894822863037	-1.40164635326075	0.266579191032818	-5.25789859227308	1.45710826541865e-07	6.14571902667524e-07
1736	Pp3c6_20100	5.30143971193898	-5.65867860162571	0.705844033041845	-8.01689656175112	1.084503754274e-15	1.24412072652111e-14
1737	Pp3c15_14660	1712.9478282183	-0.143381071388165	0.0847321738800206	-1.69216797849646	0.0906139501088214	0.134253870148265
1738	Pp3c24_16090	2.45104688330662	1.18064774633315	1.70597284552519	0.692067138952429	0.488895167055202	0.565009877403342
1739	Pp3c22_19490	68.218732833448	-3.19511508769414	0.503633457037464	-6.34412794274797	2.23688875535741e-10	1.3775492235007e-09
1740	Pp3c1_40870	467.964165862723	-1.93425405038467	0.345315719715876	-5.60140746553953	2.1261828130464e-08	1.01222498175562e-07
1741	Pp3c17_10030	693.415728597928	-2.42839966140323	1.10998396633802	-2.18777904460623	0.0286857010293644	0.0483548598021856
1742	Pp3c16_10320	1769.57036517507	-0.116461030946001	0.601688537972252	-0.193557004324008	0.846522767000943	0.880408334330862
1743	Pp3c24_15540	1461.95043142879	0.542050693360544	0.169441381559653	3.19904552460056	0.001378833939569	0.00305884966867411
1744	Pp3c15_10960	1209.16265295059	0.0544618564646314	0.226249343995014	0.24071608563794	0.809775170969643	0.849509802383282
1745	Pp3c23_15650	1278.25106347719	2.63571300455485	0.335275003288161	7.86134659221677	3.80025653019886e-15	4.11006563624346e-14
1746	Pp3c8_7680	94499.8438592555	-2.19346350830693	0.642671780032532	-3.41303846917923	0.000642428729476993	0.00151405745641936
1747	Pp3c23_22230	5855.73345673127	-1.0593486155379	0.444701332736291	-2.38215750112468	0.0172115342735586	0.030576623808656
1748	Pp3c16_15780	883.734778596697	0.437490187260923	0.1053512351958	4.15268208718985	3.28601098773087e-05	9.64424332818308e-05
1749	Pp3c1_13200	414.04769913824	2.40525404986089	0.846494745079422	2.84142821186116	0.00449119622578191	0.00905673625935131
1750	Pp3c1_15500	528.433692692589	2.00197934408684	0.262268073794187	7.63333224332092	2.28762323558591e-14	2.27426139315768e-13
1751	Pp3c17_20640	4741.12787391527	1.17855778407313	0.134789007255848	8.74372330553681	2.2555143385883e-18	3.45658292540107e-17
1752	Pp3c13_20430	4574.13102412185	1.06217594420462	0.408842466691947	2.59800786547191	0.00937663461176881	0.0176799068233689
1753	Pp3c11_15630	5.51269037970768	-5.62777792154186	2.98544288291016	-1.88507305021893	0.0594199759601631	0.0922870827768544
1754	Pp3c13_16730	0.334941510595637	-1.59902893465472	3.0184202381646	-0.529756895490149	0.596280494620149	0.665278270125009
1755	Pp3c3_9790	8.97088095974367	-6.33296045374507	2.90939184533757	-2.17672998014823	0.0295007200451345	0.049572869582051
1756	Pp3c11_2870	42.4244051835535	-0.751526810336309	0.641545033885053	-1.17143266745474	0.2414249077886	0.312733526872101
1757	Pp3c7_8710	1422.89562250455	-0.0581058633681146	0.209412384198048	-0.277470998626147	0.781418471637455	0.826717593935253
1758	Pp3c25_6010	10.6937049838825	-0.78387541482169	1.19035670760924	-0.658521441355217	0.510203124007255	0.585462597927231
1759	Pp3c6_12420	2086.49748544378	0.102172177816196	0.223559231491831	0.457025089656964	0.647653011949621	0.710343431917141
1760	Pp3c13_10960	521.486699543697	-0.980754193139306	0.161380968108849	-6.07726056320222	1.22253026529721e-09	6.85342299389574e-09
1761	Pp3c22_13180	100.59803556338	6.22573004884916	0.861588951430864	7.22587033934213	4.97902632292798e-13	4.26603544176896e-12
1762	Pp3c6_13890	1417.42789133589	-0.399718082019155	0.11983274838474	-3.33563310035921	0.000851054028515049	0.00196087227633762
1763	Pp3c9_13230	1901.80826748252	0.891999521633663	0.165216445698247	5.39897537357039	6.70225722388399e-08	2.96711807998509e-07
1764	Pp3c9_3300	686.679249602365	-2.30972075292865	0.396103584457374	-5.83110288207253	5.50622204821818e-09	2.82660583818584e-08
1765	Pp3c5_11640	1332.28649257464	0.287601680801198	0.296877297369499	0.968756059656672	0.332666914862923	0.41127515401789
1766	Pp3c2_30600	22.2520352894407	-7.67939942496015	1.12529544596245	-6.82434062317927	8.83300749699725e-12	6.49657820779764e-11
1767	Pp3c22_22330	79.2850736754685	3.85709278637284	0.73350582675738	5.25843510122332	1.45286440517699e-07	6.12889661800715e-07
1768	Pp3c3_1090	1620.07443518548	-1.03507199397669	0.171299883613292	-6.04245590915496	1.51785836061108e-09	8.40301794609119e-09
1769	Pp3c23_18880	608.476751484175	-2.18297562789413	0.289987913437336	-7.52781590797525	5.15960647610247e-14	4.92347498290192e-13
1770	Pp3c16_25700	1598.28256524228	-0.788225283269533	0.219940869850638	-3.58380542827178	0.0003386243752886	0.000836677276078566
1771	Pp3c17_17020	685.499676025894	8.68350128584888	0.788145611081359	11.0176357817115	3.14203292662129e-28	1.17089515847802e-26
1772	Pp3c16_20950	1.47979848047732	3.62767782874685	2.3773435588228	1.52593755971189	0.127025415557922	0.180725809104492
1773	Pp3c22_23060	101.669417731459	10.557438290309	1.17021615034163	9.0217848106326	1.85049435509289e-19	3.19496503797656e-18
1774	Pp3c26_4990	745.363263576123	-1.23219620123454	0.196645379472698	-6.26608265365126	3.70243864476845e-10	2.21252054372007e-09
1775	Pp3c10_50	757.462200247047	-1.0353055672296	0.496715341894245	-2.08430358378185	0.0371325615738032	0.0608954725440552
1776	Pp3c22_12580	1.41693745645969	-0.528755090118484	1.48025133989343	-0.357206290491553	0.720937377012537	0.774717955981009
1777	Pp3c14_17630	2618.31474762925	0.753362404936654	0.187798475739806	4.0115469626092	6.03221740534433e-05	0.000169219386920934
1778	Pp3c6_12270	145.100431433274	2.8740401200319	1.00727350112172	2.85328673575876	0.0043269559906808	0.00875127396092605
1779	Pp3c14_4100	7947.80080270908	1.0605641624346	0.217633735116207	4.87316068838458	1.09826820826655e-06	4.08302864168068e-06
1780	Pp3c1_6470	458.571623054944	-1.96353359644825	0.485764544050152	-4.04215091549688	5.29631258462934e-05	0.000150013225207742
1781	Pp3c17_21990	65.6958906084155	0.116343426700354	0.260821418073295	0.446065463334224	0.655549959359603	0.717579148312895
1782	Pp3c22_2800	29.9698194736752	-8.15740933111276	0.659483555234904	-12.3693900573565	3.82716554192767e-35	2.46903617851403e-33
1783	Pp3c19_6820	7.46138790883187	-2.77596997520042	1.11915463884942	-2.48041680643377	0.0131228882975669	0.0239750453907817
1784	Pp3c4_5190	1290.96637445931	0.265829879229345	0.165730801770924	1.6039859602971	0.108717147333432	0.157687829013358
1785	Pp3c5_18040	992.675289410932	2.67856781271776	0.368296796748304	7.27285123402337	3.51977886007514e-13	3.06610427814676e-12
1786	Pp3c13_9680	1889.40698632235	0.783445649293721	0.162970310246643	4.80729065378865	1.52989487049628e-06	5.56892871182166e-06
1787	Pp3c21_1940	4747.70041172271	3.04332141634174	1.06710230023894	2.85194907335529	0.00434520614652408	0.00878522344654013
1788	Pp3c24_20280	9.29104440796653	1.06451003202116	0.560801409237337	1.89819428854296	0.0576704929235711	0.0898840212802171
1789	Pp3c11_5050	179.107815924553	2.06472774565787	0.292823175802906	7.05110768639297	1.77499055760337e-12	1.42468222046566e-11
1790	Pp3c24_4310	2.31466859801096	-0.712521432718776	1.46868675067307	-0.485141867312578	0.627575715159632	0.693137723232362
1791	Pp3c16_14950	445.190626375864	-0.124701882135909	0.154224379314265	-0.808574381627447	0.418760005482548	0.497491281202697
1792	Pp3c13_8480	606.191744430007	-0.283686621222683	0.355986184170298	-0.796903458160532	0.425507102340275	0.504159217430968
1793	Pp3c3_24510	3715.2421682804	-1.31432380660199	0.221785291018828	-5.92610898840181	3.10196751462674e-09	1.6480876330203e-08
1794	Pp3c13_12520	1214.84896606095	0.796959616558261	0.172471099225053	4.62082992535654	3.82208007383238e-06	1.30738454520957e-05
1795	Pp3c17_9200	66.5129623329089	-0.93144795371847	0.366938166008692	-2.53843301134395	0.0111350117891594	0.0206466157713078
1796	Pp3c3_8110	80.8032957148365	2.44495417100939	1.02441571556283	2.38668163116387	0.0170012069731823	0.0302365470690234
1797	Pp3c13_19510	4.25134929996857	-4.75924558336353	2.73181148886101	-1.74215739364499	0.0814809070143372	0.122223906959002
1798	Pp3c4_21920	680.422753770054	4.03619650142145	0.505146100636919	7.99015670185787	1.34767341910479e-15	1.52993445530255e-14
1799	Pp3c17_6450	709.551322943893	-0.355453504222611	0.13158591088724	-2.7013036716918	0.00690682442196784	0.0133988262309277
1800	Pp3c6_12850	465.072487891241	-0.0858345524339897	0.855635874789232	-0.100316682555103	0.920092913537074	0.939265983372138
1801	Pp3c27_3440	2640.5744284339	1.05903453734012	0.249209457817282	4.24957602578867	2.14175509680408e-05	6.4694752131153e-05
1802	Pp3c10_2350	609.578911040592	-0.718477469178766	0.370629458393775	-1.93853308987495	0.0525582178075081	0.0829068403550932
1803	Pp3c16_50	18.3345227016302	-1.64068444182849	1.64344623747178	-0.998319509588865	0.318124450164198	0.395927432427039
1804	Pp3c2_36290	93.4214755495569	-3.69504572541569	1.80113075861836	-2.05151442100192	0.0402168767165399	0.0652976675678398
1805	Pp3c5_10270	964.722478378151	-0.41507537223753	0.326190020110955	-1.27249562109945	0.203197078936903	0.270077907477112
1806	Pp3c1_24280	2008.71526946847	-0.103790141567845	0.194185029907928	-0.534490952351252	0.593001907528017	0.662143617864648
1807	Pp3c3_15250	888.766923653036	-0.480979953721782	0.291433434599156	-1.65039386912944	0.0988624042467663	0.144944641671339
1808	Pp3c18_9850	61.4986909895719	9.83185975517427	1.30136929240136	7.55501133504692	4.18823378092408e-14	4.04969470219166e-13
1809	Pp3c26_3070	12054.3191738653	7.81505794480222	0.948753025265363	8.23718895928303	1.76303918155139e-16	2.20255998532285e-15
1810	Pp3c21_18430	375.817117446105	1.3737102458579	0.240107970103293	5.72121885527971	1.05762555184294e-08	5.22477472595283e-08
1811	Pp3c9_6540	1917.92310973635	-1.8838998293214	0.498805336381673	-3.77682372644042	0.000158841064748849	0.000416751581164056
1812	Pp3c19_1210	155.753048924302	-0.815194162061139	0.39830701576043	-2.04664776116184	0.0406926817902774	0.0660076830202681
1813	Pp3c9_25200	4006.02520379865	-0.514511609123336	0.318109038160243	-1.61740644685536	0.105790575050162	0.153936094744973
1814	Pp3c13_4100	2124.85150452888	0.833669024821788	0.281101036997654	2.96572731899508	0.00301968093412705	0.00627548690146477
1815	Pp3c10_15820	3.57714580231686	-0.135544506844343	1.10444098331715	-0.122726799251183	0.902323441550008	0.925540038199712
1816	Pp3c4_18060	2426.511318772	1.94561483917172	0.246592865470525	7.88998836385343	3.0221471345152e-15	3.31483131084233e-14
1817	Pp3c1_2880	4114.90785243732	-7.93957425953638	1.18471389512173	-6.70168071146035	2.06035846200826e-11	1.4428521368467e-10
1818	Pp3c11_24910	3153.34003123226	-0.430816600224382	0.150373173166714	-2.86498310271572	0.00417031494466377	0.00846084946800117
1819	Pp3c24_17550	525.128557930477	2.00204771120491	0.554824002404587	3.60843745499133	0.000308046756352234	0.000765856635833137
1820	Pp3c18_7710	18.4225470568717	-0.402952347656862	0.676897460446316	-0.595293040974291	0.551647606816785	0.623745155052816
1821	Pp3c21_2370	684.782044438673	0.646714451358172	0.187935644465683	3.4411484484321	0.000579250642817821	0.00137610732300385
1822	Pp3c4_3920	1198.85185617899	-0.733202334828874	0.160903744610709	-4.55677608127012	5.19447487421436e-06	1.7360005919269e-05
1823	Pp3c22_16460	1056.62736684362	0.429502787172147	0.221066443878371	1.94286740057417	0.0520321816451392	0.0821526531119537
1824	Pp3c21_190	2056.01770998043	0.358842802619613	0.114865335986509	3.12403040950282	0.00178392019049437	0.00387441634856781
1825	Pp3c11_17020	324.840073616494	0.0462656141494189	0.386885864496684	0.119584658926756	0.904812172909273	0.927537795807512
1826	Pp3c26_8330	513.053584860507	-0.470205937770407	0.479742325726113	-0.980121854078076	0.327025972760959	0.405219760444561
1827	Pp3c1_16260	187.889129155092	-1.77516042956926	0.36175992381689	-4.90701239330144	9.24741918767728e-07	3.47415173896473e-06
1828	Pp3c22_11110	522.675186806878	0.449331404381616	0.168606407487924	2.66497229302391	0.00769946660958335	0.0147752678045251
1829	Pp3c2_32990	951.233960313851	-0.822008659794686	0.209354458225907	-3.92639672811594	8.62278891027216e-05	0.000236311877421059
1830	Pp3c9_1790	1870.06840113774	0.497556522828843	0.114775883600046	4.33502672532371	1.45742414847162e-05	4.52363193729572e-05
1831	Pp3c8_12360	431.052711166215	0.597811245836748	0.178968496205483	3.34031552207026	0.000836832564466125	0.00193125730499303
1832	Pp3c16_5350	1296.64801934378	0.622781315334881	0.167609629959194	3.71566547510727	0.000202669576482522	0.00052142658297642
1833	Pp3c4_7330	763.801285811977	0.4273549107675	0.146052723286693	2.9260317859916	0.00343315857677452	0.00706260695045532
1834	Pp3c1_21550	2787.42428446736	0.713594615662264	0.200617745620191	3.55698651411046	0.000375133406134598	0.000920628552390246
1835	Pp3c19_5660	1019.80779485235	0.323883221526162	0.169767471287972	1.90780494678376	0.0564164311785259	0.0881979383160001
1836	Pp3c6_6320	136.754536299149	0.145681451821842	0.470978402922495	0.30931662878354	0.757080682857472	0.805514244896988
1837	Pp3c2_16710	10580.7971791292	2.7189968688972	1.20819951457792	2.25045353527316	0.024420169892243	0.0418404838469294
1838	Pp3c3_35720	844.02560385427	-0.743830169954822	0.250499766654957	-2.96938468202003	0.00298396787685366	0.00620879530749184
1839	Pp3c15_19370	826.786900197369	0.501192894265101	0.156468473084043	3.20315578203347	0.0013593042978118	0.00301915260001716
1840	Pp3c2_35170	739.945956899111	-1.43788523832059	0.450355340724671	-3.19277936397263	0.0014091056810117	0.00311994900254635
1841	Pp3c14_11190	389.387498061212	-5.70060897439081	0.711122734506094	-8.0163503397907	1.08933512483823e-15	1.24906610898197e-14
1842	Pp3c5_7310	1177.24367943886	-0.738999231524895	0.203368458719857	-3.63379472006953	0.000279283095239007	0.000700074681704714
1843	Pp3c3_31610	0.508626320207648	-2.18661464548741	2.33073531894697	-0.938165148016604	0.348159545991623	0.427368469349545
1844	Pp3c19_14240	109.651904126904	6.86053814172367	0.640378705218438	10.7132515272873	8.82082040113777e-27	2.90784160449046e-25
1845	Pp3c13_20030	1614.39416969872	-0.754122039406104	0.175531739921317	-4.29621468883145	1.73739328574836e-05	5.32716257374153e-05
1846	Pp3c20_23370	425.207338301577	-6.98095781371811	0.779896995864191	-8.95112797040925	3.51868171005948e-19	5.88056005290511e-18
1847	Pp3c20_8900	1067.48282582285	0.487991752136718	0.19544262665208	2.49685424564736	0.0125300447028416	0.022978914783236
1848	Pp3c17_14010	394.572931457633	5.85077579508342	0.853538643170691	6.85472865452137	7.14480055097113e-12	5.31189803044474e-11
1849	Pp3c5_5220	610.887050008649	0.351434354551416	0.116471649777928	3.01733816960165	0.00255005158627588	0.00538389091396453
1850	Pp3c23_1420	461.812319815528	-3.06832197949947	0.768088942173189	-3.99474827852374	6.47630236341968e-05	0.000180642469107054
1851	Pp3c20_5500	42.5630849636139	4.64773661665542	0.572686221708064	8.11567738227283	4.83082508365796e-16	5.74504317059997e-15
1852	Pp3c7_3290	987.152899148006	-1.17952944907965	0.132293749867307	-8.91598771871486	4.83487116130132e-19	7.952849417414e-18
1853	Pp3c25_10130	1005.42796139157	-2.34667347186428	0.252334980084423	-9.29983417708937	1.40664891921039e-20	2.7006533929704e-19
1854	Pp3c15_22540	1711.56039684667	3.89968125419484	0.621836202196183	6.27123548037579	3.58194414124978e-10	2.14318318239475e-09
1855	Pp3c26_8800	19.0593282968234	-2.29004662825104	0.44501276286975	-5.1460246072118	2.66064536755603e-07	1.07987194615216e-06
1856	Pp3c14_11220	3329.03403591213	0.924711648744663	0.181719893421274	5.08866493004672	3.60593091954358e-07	1.43489862606743e-06
1857	Pp3c4_7610	2322.68077969226	-0.174657185713043	0.224345954977426	-0.778517204513973	0.436264168110347	0.51482046371049
1858	Pp3c4_9690	376.249068178611	-1.298024450804	0.200229224435628	-6.48269229660483	9.01001356515039e-11	5.85358190444083e-10
1859	Pp3c15_23490	72.1556373310615	0.408021556041982	0.450655174704244	0.905396362772842	0.365255441968134	0.444804655797089
1860	Pp3c22_15340	1268.15014927408	-0.0395695977925021	0.113968293761366	-0.347198299514385	0.728442348267937	0.781243594587398
1861	Pp3c23_18110	1105.15093086568	-0.325305722941808	0.278146126727045	-1.16954971392085	0.242182223891906	0.313559084548007
1862	Pp3c18_1710	516.634984228184	1.35579978108709	0.172327306504036	7.86758528634774	3.61551783779626e-15	3.9173278821342e-14
1863	Pp3c18_9540	8.20346405943214	1.39093297900463	1.29745490987204	1.07204725838357	0.283698806255606	0.35888923363704
1864	Pp3c10_14060	740.789240587662	-1.51423768492693	0.277196621853197	-5.46268448296193	4.68987734265536e-08	2.1248322889633e-07
1865	Pp3c10_10990	614.339858282242	0.648076742760425	0.197984846068103	3.27336538947783	0.00106274997325112	0.00240953581559315
1866	Pp3c5_8220	1245.88187299905	-0.919775763007299	0.362673750259237	-2.53609687039619	0.0112095721397989	0.020776839804065
1867	Pp3c26_120	2879.6303541565	3.90794347830278	1.00541736117691	3.88688680860678	0.000101538071573108	0.000275314899975484
1868	Pp3c6_13660	1343.84720387322	-0.080465796823892	0.268468971470785	-0.299721030639283	0.764389955554038	0.812174903410872
1869	Pp3c1_7460	1366.66579869516	0.0547610945288491	0.115536440259322	0.473972492193265	0.635519523253649	0.700235665881471
1870	Pp3c5_6590	129.380858336672	-0.824378393945585	0.454373674906841	-1.81431812508637	0.0696287626746283	0.106291326769782
1871	Pp3c23_3860	1519.02765450801	1.73945562886865	0.269109803871401	6.46373935042472	1.02146759457477e-10	6.59161086372677e-10
1872	Pp3c8_24170	961.635332073967	1.10455444533274	0.199374390726962	5.54010192234464	3.02295655658219e-08	1.41088942826558e-07
1873	Pp3c16_4900	31.8277027794787	5.29110009724456	0.796268188375487	6.64487188423191	3.03480932273546e-11	2.07973697705106e-10
1874	Pp3c5_1060	44475.17576824	12.779277806598	0.726475516548763	17.5907893872433	2.89812220339739e-69	1.41942928080273e-66
1875	Pp3c18_17930	3161.59271095074	0.487287044052374	0.257789025662376	1.8902551914315	0.0587238384517906	0.0913181752740571
1876	Pp3c19_6580	44.8751810162211	2.79560623252485	1.38623829093027	2.01668519100623	0.0437283763241283	0.0703517666690859
1877	Pp3c3_820	444.926458160693	0.503881077653628	0.159130383676428	3.16646680547324	0.00154302955876401	0.00339330764966346
1878	Pp3c5_200	152.1920607873	-3.55745133971107	1.23361349375166	-2.88376493750256	0.0039295194929168	0.00801023853822392
1879	Pp3c18_4530	285.701865683303	-0.277700825142374	0.312628622379013	-0.888277033078901	0.374391750678892	0.454225146582212
1880	Pp3c7_2650	1223.87795861467	2.66104446772462	0.705758570373213	3.77047418116003	0.000162937659810856	0.000426241650076383
1881	Pp3c14_13680	7922.530200953	0.997826040120957	1.11713422285781	0.893201568535208	0.371749238271189	0.451384263560347
1882	Pp3c7_5600	273.154066076892	0.58383442477295	0.259056761720556	2.25369305512562	0.0242154845736556	0.0415223931325494
1883	Pp3c15_890	1964.6167893308	-1.64489042986211	0.235543445532343	-6.9833844289089	2.88152503507896e-12	2.25329812045813e-11
1884	Pp3c13_16030	2008.12662860607	2.58985397636847	0.780697942708106	3.31735724496047	0.000908733408676157	0.00208456251909951
1885	Pp3c1_23300	1531.40519223116	1.40058112968335	0.523141942216425	2.67724878595936	0.00742294942103616	0.0143029597073823
1886	Pp3c9_14700	15.331473408667	7.83036994979361	1.26541662528798	6.18797777215199	6.09409188560458e-10	3.53738614104107e-09
1887	Pp3c10_19460	9070.28791731137	4.81745232872817	1.04609478203895	4.60517766787675	4.12113861738747e-06	1.40248448211404e-05
1888	Pp3c21_520	382.021864164957	-1.52745325702381	0.219913941971137	-6.94568631407772	3.76624800619775e-12	2.90724303315342e-11
1889	Pp3c22_18190	1066.23306938752	0.000913878986246191	0.256757391176232	0.00355930936227237	0.997160088009047	0.997982195769914
1890	Pp3c6_19110	1318.60391121526	0.0962795599555354	0.152616567672975	0.630859161777521	0.528132616102967	0.602178575344693
1891	Pp3c11_15530	1954.67690311091	0.203243282489302	0.295182555779999	0.688534191840186	0.491116446306847	0.567167296805641
1892	Pp3c13_18710	167.076651720108	-1.12370382477739	0.397432850774275	-2.82740549148919	0.0046926864789177	0.00942661612183359
1893	Pp3c5_22030	95.9535359008786	-0.438696625374672	0.873212511478797	-0.502393884200919	0.615390480198382	0.682254175372152
1894	Pp3c3_11140	1063.97221137289	-0.578232437997308	0.149255240995037	-3.87411814916794	0.00010701149003446	0.000289175627669972
1895	Pp3c19_8170	5.84055374902283	-0.515863677711105	1.05658375586579	-0.488237373371688	0.625381715183963	0.691255332659355
1896	Pp3c3_14390	1508.0178104874	0.694035246173777	0.2114339857562	3.2825150776567	0.0010288548336143	0.00233909503144275
1897	Pp3c5_20890	696.333901199118	3.15730818085404	1.13919026995898	2.77153717347649	0.00557923014679793	0.0110438753128508
1898	Pp3c5_7880	3086.4400135933	0.456541961752455	0.321320512578878	1.4208304290576	0.15536606220181	0.214793773594502
1899	Pp3c21_290	1274.33455690015	-0.389839615056701	0.159620311130686	-2.44229329146921	0.0145942846784645	0.0263800736611034
1900	Pp3c26_11470	526.765905415064	-0.0255799650691863	0.158033106725116	-0.161864596597979	0.871412482931431	0.900530860692909
1901	Pp3c14_10900	792.966288078885	-1.8674587510867	0.439901335617341	-4.24517636089006	2.18421558570894e-05	6.58612763430443e-05
1902	Pp3c9_8980	41.9398881199007	4.93470393620659	0.479399600367157	10.293508656301	7.53785291748989e-25	2.09376078896805e-23
1903	Pp3c7_16960	564.505987252933	-0.641697190137634	0.784588418290371	-0.81787746948381	0.413427156595854	0.492301197337695
1904	Pp3c20_8500	493.038439804004	-0.208273507237893	0.155289507006252	-1.34119497996415	0.179857155834529	0.243327802180104
1905	Pp3c3_14640	3.28110981246825	0.847930274112026	1.36260752811155	0.622285035579672	0.533754459271613	0.607146329891906
1906	Pp3c3_20960	349.014363361838	-3.30214795560746	0.44975781441848	-7.3420579915371	2.10334216135198e-13	1.87372340498464e-12
1907	Pp3c20_14750	341.776735240255	-0.11835055907348	0.20611669049163	-0.574192020991555	0.565837868105463	0.636725826357989
1908	Pp3c11_21930	864.143686498853	-0.508832007197219	0.234002697954295	-2.17447068621663	0.0296698045570254	0.0498247596084286
1909	Pp3c22_1600	930.43691757331	0.357645750906583	0.116727502258025	3.06393732400794	0.00218444669866622	0.00467241856695994
1910	Pp3c2_660	1300.2335243952	0.185521597954863	0.156443567347094	1.18586913543882	0.235673983673681	0.306166865775506
1911	Pp3c5_5760	1038.05755908823	0.965438421416627	0.155522501649416	6.2077089242877	5.37626098738464e-10	3.13929166511543e-09
1912	Pp3c25_8310	324.220719674479	1.02068818069097	0.17228515086364	5.92441179970768	3.13417169863158e-09	1.66409262379335e-08
1913	Pp3c12_3390	667.654004334469	0.534928599064382	0.614190417506417	0.870949112550739	0.383781938932812	0.46360209153111
1914	Pp3c22_9470	328.413016818548	-0.96078488131084	0.382356407555913	-2.51279921644923	0.0119777483411685	0.0220643216487337
1915	Pp3c26_11300	658.047467085037	-0.0734197877082087	0.143365393770405	-0.512116528105714	0.608569457692596	0.676066213727937
1916	Pp3c26_2060	3638.583514219	1.2555606098069	0.234045888676488	5.36459160597521	8.11325762375141e-08	3.55245520365645e-07
1917	Pp3c4_23750	3258.73232729051	0.403691747324069	0.144152274110375	2.8004535468859	0.00510308516142996	0.010170994169019
1918	Pp3c24_9060	2183.73145387884	-1.02285230828065	0.205650225904188	-4.97374755502188	6.56708172485924e-07	2.52084763779426e-06
1919	Pp3c17_4160	11.9571702423889	-1.72061835865731	1.03084441916034	-1.66913486329859	0.0950906554049521	0.140073695007577
1920	Pp3c13_17810	103.533738477694	-1.25013551653756	0.931132180876289	-1.34259726192801	0.1794024174493	0.24278102043339
1921	Pp3c4_13010	2015.08305166813	-1.24697318807649	0.768513097152379	-1.62257896800585	0.104679439520866	0.152587577080981
1922	Pp3c12_8320	2434.89944679961	-0.320158824374886	0.173997768249237	-1.84001684387288	0.0657657644466089	0.101063749820975
1923	Pp3c11_6580	2562.0486446264	-4.48791259697601	0.59857159117981	-7.49770397243568	6.49453661913874e-14	6.13148640136548e-13
1924	Pp3c4_17920	1502.62586917937	-0.368739082956963	0.258982635431809	-1.42379848109181	0.15450481553326	0.21375229538149
1925	Pp3c3_12490	1076.50552650691	-1.04940082928918	0.291832067645499	-3.59590650114547	0.000323263900378178	0.000800950892543454
1926	Pp3c2_7970	1.10027479787375	1.82353358361239	2.14347250729214	0.850738032519051	0.394914891187892	0.474352476157068
1927	Pp3c14_20750	671.338380617165	0.283885648501808	0.12303590886808	2.30733979302085	0.0210358847895299	0.0365879257185048
1928	Pp3c2_21950	33.9626335872935	2.69876361963592	0.520654670398085	5.1834042275516	2.17872128659615e-07	8.95021091356062e-07
1929	Pp3c2_24700	1614.78940650486	-1.12000175907565	0.183324294490692	-6.1094017145257	1.00005319600907e-09	5.65510759920399e-09
1930	Pp3c9_17970	216.353028048631	0.623290503937375	0.220000460876	2.83313271915682	0.0046094243767833	0.00927177735465782
1931	Pp3c1_18940	677.787172929344	-1.18148790565611	0.831588321606617	-1.42076057943369	0.155386374436863	0.214793773594502
1932	Pp3c14_23220	1538.6857061259	2.5232101137699	0.529312016276717	4.76696170912318	1.87024836884384e-06	6.72219418958862e-06
1933	Pp3c25_14240	0.353086788138351	-1.66330223428059	3.01690074001693	-0.551328126980823	0.581408760499117	0.651350426814411
1934	Pp3c20_760	1491.19532486362	-1.36100328409512	0.195447044227747	-6.96353986560774	3.31827203293169e-12	2.57719127891028e-11
1935	Pp3c1_38440	12112.0911095234	-0.701405803881215	0.284707224489708	-2.46360381313953	0.0137548056619948	0.0249887646542176
1936	Pp3c7_15700	317.127316887752	-3.48688581618031	0.714877482661267	-4.87759917013992	1.07384862169043e-06	3.99740857328194e-06
1937	Pp3c10_20720	1056.00707030366	-1.74826587803581	0.443945684940012	-3.93801750381253	8.21576025491491e-05	0.000225931053463622
1938	Pp3c3_23430	2157.40063611511	-0.599820183402472	0.189511434245516	-3.1650870344076	0.0015503656816033	0.00340756717582173
1939	Pp3c23_12820	1241.74884663908	0.445509961365733	0.129343231476476	3.44440104271525	0.000572326095679263	0.00136046493365755
1940	Pp3c19_14990	749.543335052309	-1.23363570943508	0.268528798307196	-4.59405366281723	4.34717509362919e-06	1.4729331508119e-05
1941	Pp3c24_12730	742.414260748412	-0.483295630218286	0.103736856572254	-4.65886133615072	3.17963286931922e-06	1.10160255855048e-05
1942	Pp3c1_28210	2810.73143390547	0.904078070054462	0.188295173422395	4.80138738355433	1.57570114315671e-06	5.72611322450299e-06
1943	Pp3c22_1290	140.859841652369	0.513013540381537	0.326003160615744	1.57364591009662	0.115569333155402	0.166289851093981
1944	Pp3c8_23020	7.85898307421096	4.45286570681367	1.27747630406837	3.48567381847527	0.000490899182945887	0.00117923990456494
1945	Pp3c7_25260	10.9940017442707	2.27431841386649	0.754209582458322	3.01549922828271	0.00256556591793227	0.00541331250786501
1946	Pp3c1_24570	935.690607428975	1.47446161812958	0.18833948824296	7.82874389160233	4.9276827477671e-15	5.25831295080758e-14
1947	Pp3c26_13160	40.486071761061	0.848480152532421	1.57250565399878	0.53957208381082	0.589492172931106	0.65880705309554
1948	Pp3c1_9850	1805.11799818115	-2.12300658104984	0.215707882731264	-9.84204450096409	7.41876478563708e-23	1.75066800482305e-21
1949	Pp3c17_1530	866.362888510238	0.379218248898765	0.153073185832208	2.47736562636416	0.0132356237014649	0.0241662913277127
1950	Pp3c16_18310	169.219563867477	-2.81885953085523	0.590881193516412	-4.77060289240182	1.83675332090896e-06	6.61170585698128e-06
1951	Pp3c15_12810	2710.3488446343	-0.129628095521223	0.291301971222576	-0.444995600191726	0.656322933733721	0.718145902825677
1952	Pp3c21_14500	945.042647448564	0.330043985486857	0.113079617383358	2.91868679010431	0.00351509209958867	0.00722434660426724
1953	Pp3c8_8070	31.959195091603	1.14272155230564	0.885048244834814	1.29114040841798	0.196654994364669	0.262706552171317
1954	Pp3c11_7230	11.0952810593824	-0.073458901476965	0.671007907523254	-0.109475463185088	0.912825382323046	0.933877412838723
1955	Pp3c8_17070	168.880556981493	-1.0068525368718	0.850024666399346	-1.18449802302417	0.236215978411002	0.306744616951768
1956	Pp3c22_7290	1952.27407215356	-0.348289711893166	0.233187083416935	-1.49360636442469	0.13527853497876	0.19082757661525
1957	Pp3c11_16980	0.576572531779404	1.66930653805217	3.05458171086363	0.546492677578496	0.584727319736595	0.65460983096322
1958	Pp3c10_13400	1.01807782571796	-3.20317936304734	2.2277803986013	-1.43783443155279	0.150481037357105	0.208871857462878
1959	Pp3c24_12080	1045.39802458333	-0.933710745349785	0.338299808446478	-2.76000967791711	0.00577996492423435	0.0114074953508777
1960	Pp3c21_15450	316.867243916738	0.0725763000662018	0.150282109350029	0.482933732964587	0.629142789131632	0.694516917956304
1961	Pp3c8_22100	7.2785665899096	-2.37519791970908	1.18269662526719	-2.00829009651777	0.0446124736650774	0.0715869721508553
1962	Pp3c25_6250	5.76809228920354	-1.07463836732894	1.1219561856403	-0.957825609487277	0.338150703178071	0.41680938498051
1963	Pp3c23_21090	1055.59728623821	-1.6128939548941	0.393639725155454	-4.09738614225773	4.17841572114677e-05	0.000120671238136945
1964	Pp3c24_800	1941.86199802214	-1.40589781515782	0.21852098810364	-6.43369695221693	1.24537040610883e-10	7.93828535888598e-10
1965	Pp3c4_17210	487.770570573126	0.18044354263664	0.652818325634186	0.276406981163322	0.782235495321873	0.827472546049703
1966	Pp3c1_31440	791.920949553193	-2.83155176402341	0.771940991991653	-3.66809353745788	0.000244365791130274	0.000619013576243978
1967	Pp3c13_930	94.9157851206691	-1.38924591008675	0.628768936554713	-2.2094696943825	0.0271419880720726	0.0460079511047938
1968	Pp3c11_12150	791.935683159877	-1.4757429953486	0.933510604681639	-1.58085295222959	0.113911663813221	0.164249340294009
1969	Pp3c2_28140	306.703498837194	1.36663023249948	0.165756411567946	8.24481068075777	1.65421916055709e-16	2.07525382301148e-15
1970	Pp3c18_15210	3.20760330651296	1.22306638373013	1.5224251007614	0.803367195613398	0.421762529856418	0.500513225239785
1971	Pp3c2_20770	414.951446423849	-0.709906410370723	0.565692284181413	-1.25493387522157	0.209502765422847	0.277093241520138
1972	Pp3c12_15670	1.08687331186824	0.263816920418531	1.37090780918724	0.192439578103314	0.847397892872849	0.88125415049857
1973	Pp3c7_12280	4.66493624332627	3.44976847163566	1.48389999593671	2.32479849119347	0.0200827377313867	0.0351082184451887
1974	Pp3c3_29170	165.880551113313	-2.29404544996756	0.534399040460207	-4.29275742709418	1.76467766687367e-05	5.4080576334186e-05
1975	Pp3c11_8400	0.901729337280062	-3.04264920059196	1.52772664009294	-1.9916188673694	0.0464128916448934	0.0741537172349243
1976	Pp3c12_10000	22.5419714762668	3.04448866225862	1.17660906224749	2.58751080536742	0.00966721635966137	0.0181877959717398
1977	Pp3c3_21360	179.060581255011	1.21667226958839	0.424090558560671	2.86889732635802	0.00411905485631044	0.00836392228586127
1978	Pp3c12_11350	4319.0654364189	0.81534061761613	0.181052601442451	4.50333555618803	6.6895133762001e-06	2.19769516105991e-05
1979	Pp3c23_19910	9.70044292132051	-6.46547073646289	1.3403637747011	-4.82366866256489	1.4094147789718e-06	5.15146897358274e-06
1980	Pp3c3_27400	188.819700908415	2.49416126621884	0.301876042906856	8.26220339382286	1.43007753351575e-16	1.80443904978152e-15
1981	Pp3c14_26340	1462.62592375665	-1.12596309043849	0.226936154621922	-4.96158530717309	6.99201495751671e-07	2.67284751458177e-06
1982	Pp3c4_410	1541.15200397319	0.673782145919166	0.683110107150282	0.986344864270814	0.323963911150859	0.402048293707181
1983	Pp3c21_19280	976.404791773269	-0.979917958348238	0.139032382296523	-7.04812750930432	1.81341433114279e-12	1.45406383338108e-11
1984	Pp3c3_25640	4540.14426638861	1.22050802035827	0.224508063186322	5.43636608430118	5.43781737675491e-08	2.44294607309511e-07
1985	Pp3c9_4530	2458.94709409229	-0.803394850497358	0.199785325134157	-4.02129060258992	5.78801465789412e-05	0.000162787488309857
1986	Pp3c22_11060	12.0772586762105	-0.698420971960651	0.623844756234922	-1.11954290707806	0.262908596744395	0.336365466108793
1987	Pp3c19_16830	1.30724246101625	-0.715810370036604	1.46535002626335	-0.488491048013918	0.62520206503298	0.69112042186672
1988	Pp3c5_7050	2.82170089902249	3.81979353692994	1.78520867443853	2.1396902175211	0.032379810148524	0.0539378818459379
1989	Pp3c2_35230	426.29956433413	-1.67889706912129	0.387488814686736	-4.33276266433288	1.47249822371243e-05	4.56864704212987e-05
1990	Pp3c27_4100	463.804706241264	-3.19219656528875	0.645173754799349	-4.9478090848279	7.50534676960591e-07	2.8595144804536e-06
1991	Pp3c16_25870	1213.14366159978	-0.0353806726847204	0.22513838441603	-0.1571507798481	0.875126018194294	0.90378471945283
1992	Pp3c6_26030	5.78285761239493	3.1309933448143	0.961514696480842	3.25631356054544	0.00112869028811498	0.00254485515073952
1993	Pp3c8_17920	1211.66388774079	2.61271529162664	0.479176132880056	5.45251549972467	4.96622420109429e-08	2.24072973495134e-07
1994	Pp3c1_35920	1441.03025958804	0.399123476680345	0.0917369670697959	4.35073765166753	1.35680311068668e-05	4.23652327001946e-05
1995	Pp3c2_12620	4266.4509251979	0.909752239287465	0.179711664195831	5.06228821238954	4.14254138849859e-07	1.63487667789143e-06
1996	Pp3c3_18760	109.398758742595	-1.86457870132932	0.558824047511094	-3.336611424712	0.000848064264557988	0.00195473437237103
1997	Pp3c1_32930	1.34883503137798	4.32809406752252	2.76036055933126	1.5679451921205	0.11689392375503	0.16799432757632
1998	Pp3c24_20180	5031.59029990382	0.803317384213613	0.162835592575824	4.93330341055227	8.08504136522959e-07	3.06916968877167e-06
1999	Pp3c24_18810	3.08893440158015	-3.52065706462739	1.7603188903144	-2.0000109548325	0.045499080985328	0.072863502239883
[truncated: 22,032 more rows]
