# Supplementary material for: Transcriptional Landscapes of Divergent Sporophyte Development in Two Mosses, Physcomitrium (Physcomitrella) patens and Funaria hygrometrica
Source: Front Plant Sci. 2020 Jun 10;11:747. doi: 10.3389/fpls.2020.00747 (PMC7299128; doi:10.3389/fpls.2020.00747)
Supplement: Supplementary file 1 [file Presentation_1.zip › Data Sheet4_v1.CSV]

Orthogroup	Fh_geneID	Pp_geneID
OG0000000	Fh_10392, Fh_13695, Fh_13945, Fh_14147, Fh_15433, Fh_15796, Fh_17126, Fh_18749, Fh_18873, Fh_18874, Fh_18875, Fh_18919, Fh_19084, Fh_19172, Fh_19376, Fh_19573, Fh_1959, Fh_1964, Fh_20656, Fh_21320, Fh_2164, Fh_2165, Fh_2250, Fh_23469, Fh_23569, Fh_23948, Fh_24439, Fh_24750, Fh_24835, Fh_2806, Fh_3447, Fh_4828, Fh_5789, Fh_6102, Fh_6243, Fh_8433, Fh_8720, Fh_8792, Fh_9192, Fh_9737, Fh_9738	Pp3c10_11910, Pp3c10_16720, Pp3c10_7030, Pp3c11_10660, Pp3c11_23290, Pp3c12_25330, Pp3c14_9940, Pp3c15_1990, Pp3c15_3620, Pp3c16_12850, Pp3c16_17550, Pp3c16_3770, Pp3c16_4710, Pp3c17_10170, Pp3c17_3450, Pp3c18_10680, Pp3c19_14950, Pp3c19_6370, Pp3c1_27440, Pp3c1_5010, Pp3c1_7800, Pp3c20_3770, Pp3c21_13130, Pp3c21_8710, Pp3c22_10880, Pp3c22_1800, Pp3c23_21450, Pp3c25_1760, Pp3c26_1890, Pp3c27_1350…
OG0000001	Fh_12155, Fh_13550, Fh_13572, Fh_13656, Fh_14517, Fh_15839, Fh_18454, Fh_21637, Fh_23512, Fh_4399, Fh_4830, Fh_7500, Fh_7805, Fh_7812	Pp3c11_10350, Pp3c11_5410, Pp3c11_5420, Pp3c14_12390, Pp3c15_19246, Pp3c15_24080, Pp3c16_10020, Pp3c16_9970, Pp3c17_19780, Pp3c17_7730, Pp3c19_20750, Pp3c1_21610, Pp3c25_3170, Pp3c26_13600, Pp3c26_1390, Pp3c2_31770, Pp3c6_9970, Pp3c7_23490, Pp3c8_16720, Pp3c9_24170
OG0000002	Fh_11278, Fh_14641, Fh_14642, Fh_15186, Fh_16123, Fh_16483, Fh_16836, Fh_16837, Fh_21481, Fh_25404, Fh_7081, Fh_7182, Fh_7313, Fh_8085, Fh_8205, Fh_8363	Pp3c14_14600, Pp3c18_5860, Pp3c18_7100, Pp3c19_14050, Pp3c1_20780, Pp3c1_9560, Pp3c20_11600, Pp3c20_12240, Pp3c21_14400, Pp3c21_17280, Pp3c22_15440, Pp3c22_17730, Pp3c23_10580, Pp3c23_1651, Pp3c24_7770, Pp3c5_4170, Pp3c6_19030
OG0000003	Fh_10504, Fh_1116, Fh_12692, Fh_14677, Fh_19052, Fh_1922, Fh_2246, Fh_23180, Fh_23283, Fh_5162, Fh_6206, Fh_6738, Fh_8799, Fh_8983	Pp3c11_7720, Pp3c14_16110, Pp3c16_5160, Pp3c17_23250, Pp3c17_4890, Pp3c17_5040, Pp3c19_930, Pp3c22_1710, Pp3c24_14870, Pp3c24_8560, Pp3c27_5540, Pp3c2_12230, Pp3c3_24770, Pp3c4_16600, Pp3c5_15090, Pp3c5_7610, Pp3c6_23550
OG0000004	Fh_11123, Fh_9740	Pp3c10_15970, Pp3c10_21680, Pp3c10_21693, Pp3c20_22850, Pp3c22_1030, Pp3c22_2140, Pp3c22_5030, Pp3c26_15380, Pp3c2_730, Pp3c2_780, Pp3c3_1700, Pp3c6_19080, Pp3c7_4440
OG0000005	Fh_12065, Fh_12066, Fh_12067, Fh_14484, Fh_14485, Fh_14529, Fh_18484, Fh_19471, Fh_20702, Fh_20926, Fh_22526, Fh_291, Fh_34, Fh_4141, Fh_4737, Fh_5126, Fh_5129, Fh_7734, Fh_8515, Fh_8698	Pp3c11_4310, Pp3c11_4360, Pp3c12_13910, Pp3c14_17710, Pp3c17_20710, Pp3c18_10040, Pp3c19_18770, Pp3c1_36530, Pp3c1_39640, Pp3c2_4520, Pp3c2_5260, Pp3c5_21720, Pp3c5_21722, Pp3c6_11690, Pp3c6_20690, Pp3c9_15620
OG0000006	Fh_1248, Fh_13130, Fh_13173, Fh_13294, Fh_13696, Fh_16478, Fh_16497, Fh_17311, Fh_17921, Fh_18580, Fh_18581, Fh_19004, Fh_23723, Fh_25478, Fh_4128, Fh_6277, Fh_6469	Pp3c11_14240, Pp3c11_1790, Pp3c11_1840, Pp3c12_4260, Pp3c13_10830, Pp3c13_15520, Pp3c19_3000, Pp3c20_12200, Pp3c22_12880, Pp3c23_10680, Pp3c24_7120, Pp3c2_23590, Pp3c2_32150, Pp3c2_32160, Pp3c3_21440, Pp3c3_27940, Pp3c3_8830, Pp3c4_26880, Pp3c7_18860, Pp3c7_24490, Pp3c8_4400
OG0000008	Fh_12098, Fh_1233, Fh_1265, Fh_13071, Fh_13072, Fh_15375, Fh_19448, Fh_19887, Fh_19888, Fh_21240, Fh_21241, Fh_21468, Fh_21549, Fh_24269, Fh_25740, Fh_25743, Fh_2640, Fh_8417	Pp3c12_22500, Pp3c12_22890, Pp3c14_14900, Pp3c14_22180, Pp3c14_22210, Pp3c16_19170, Pp3c17_13070, Pp3c17_5920, Pp3c1_30500, Pp3c1_39760, Pp3c1_39780, Pp3c25_6940, Pp3c3_31770, Pp3c3_31810, Pp3c3_31980, Pp3c3_33360, Pp3c3_33370, Pp3c4_3820, Pp3c4_540, Pp3c8_6890, Pp3c8_6920, Pp3c9_1370
OG0000009	Fh_11301, Fh_11328, Fh_12326, Fh_13427, Fh_14419, Fh_16214, Fh_18200, Fh_18622, Fh_18628, Fh_18995, Fh_20135, Fh_21756, Fh_21831, Fh_22412, Fh_23792, Fh_24421, Fh_25490, Fh_25864, Fh_3152, Fh_4657, Fh_4658, Fh_480, Fh_5169, Fh_5966, Fh_9189, Fh_9191	Pp3c11_5710, Pp3c12_4100, Pp3c13_4730, Pp3c14_23410, Pp3c15_19120, Pp3c16_20730, Pp3c17_16320, Pp3c17_17090, Pp3c17_20530, Pp3c1_31230, Pp3c1_38540, Pp3c20_18670, Pp3c20_6850, Pp3c4_21340, Pp3c4_21460, Pp3c4_7710, Pp3c5_16340, Pp3c5_1870, Pp3c6_10660, Pp3c6_18680, Pp3c7_13920, Pp3c8_15410, Pp3c9_14660
OG0000011	Fh_16779, Fh_5001	Pp3c16_20890, Pp3c1_6260, Pp3c26_9010
OG0000013	NA	Pp3c7_21880
OG0000014	Fh_10765, Fh_11053, Fh_15238, Fh_21055, Fh_2278, Fh_6008	Pp3c12_5820, Pp3c15_4030, Pp3c18_630, Pp3c23_4600, Pp3c24_15730, Pp3c2_17920, Pp3c9_7820
OG0000015	Fh_10191, Fh_13172, Fh_13447, Fh_13669, Fh_13670, Fh_15362, Fh_15665, Fh_15793, Fh_19020, Fh_19772, Fh_21099, Fh_21100, Fh_21985, Fh_22234, Fh_22549, Fh_22774, Fh_23041, Fh_23982, Fh_24920, Fh_25405, Fh_25588, Fh_25589, Fh_4134, Fh_4135, Fh_4889, Fh_5784, Fh_592, Fh_6491, Fh_7882, Fh_7883, Fh_7884, Fh_849	Pp3c11_12000, Pp3c12_4560, Pp3c13_20360, Pp3c13_8440, Pp3c14_18440, Pp3c14_18450, Pp3c14_18510, Pp3c14_18590, Pp3c17_12970, Pp3c17_12980, Pp3c18_19660, Pp3c18_19690, Pp3c18_19720, Pp3c1_37980, Pp3c20_5780, Pp3c21_1850, Pp3c21_1890, Pp3c21_1940, Pp3c22_17770, Pp3c22_3550, Pp3c22_630, Pp3c22_760, Pp3c24_15400, Pp3c24_9250, Pp3c2_3390, Pp3c3_16280, Pp3c3_37280, Pp3c7_12810, Pp3c7_12870, Pp3c7_12940,…
OG0000016	Fh_11024, Fh_11073, Fh_1373, Fh_21950, Fh_22336, Fh_8048	Pp3c11_13800, Pp3c11_26010, Pp3c13_19370, Pp3c13_21890, Pp3c14_25422, Pp3c1_42450, Pp3c1_5780, Pp3c2_17560, Pp3c2_5960, Pp3c3_13100, Pp3c7_560
OG0000017	Fh_1464, Fh_1466, Fh_15280, Fh_17832, Fh_21201, Fh_21202, Fh_21203, Fh_21247, Fh_21485, Fh_21486, Fh_21488, Fh_22716, Fh_2282, Fh_2284, Fh_23418, Fh_23433, Fh_24292, Fh_24294, Fh_4163, Fh_4164	Pp3c12_6800, Pp3c13_18910, Pp3c13_18960, Pp3c13_3260, Pp3c13_3290, Pp3c16_22730, Pp3c16_22750, Pp3c25_12110, Pp3c25_12120, Pp3c3_16570, Pp3c3_6860, Pp3c4_13150, Pp3c4_13160, Pp3c5_24590, Pp3c5_24610, Pp3c6_4560, Pp3c6_4580
OG0000018	NA	Pp3c24_13300
OG0000019	Fh_11093, Fh_13535, Fh_15181, Fh_15468, Fh_15842, Fh_1732, Fh_22861, Fh_23896, Fh_4562, Fh_8057	Pp3c10_8530, Pp3c14_24850, Pp3c15_15080, Pp3c17_14470, Pp3c17_7990, Pp3c1_1270, Pp3c24_11600, Pp3c27_8590, Pp3c3_11770, Pp3c4_8560, Pp3c5_7460, Pp3c7_23150, Pp3c9_20050, Pp3c9_24850
OG0000020	Fh_13603, Fh_15706, Fh_15707, Fh_16126, Fh_20855, Fh_22696, Fh_23978, Fh_2498, Fh_2505, Fh_2854, Fh_2984, Fh_3281, Fh_3761	Pp3c11_22360, Pp3c12_20040, Pp3c16_22330, Pp3c20_17730, Pp3c23_9820, Pp3c24_5210, Pp3c25_13010, Pp3c25_13140, Pp3c3_25110, Pp3c4_11030, Pp3c5_23940, Pp3c5_5180, Pp3c6_3530, Pp3c7_7010, Pp3c8_8380
OG0000022	Fh_14975, Fh_2705, Fh_7864, Fh_9342	Pp3c12_10130, Pp3c13_21400, Pp3c13_21440, Pp3c18_20160, Pp3c1_7930, Pp3c3_16760, Pp3c5_13820, Pp3c5_13930
OG0000023	Fh_12122, Fh_12569, Fh_14542, Fh_19757, Fh_20567, Fh_20670, Fh_23186, Fh_2484, Fh_5903	Pp3c14_6190, Pp3c16_11740, Pp3c16_22890, Pp3c21_8270, Pp3c22_3160, Pp3c22_4140, Pp3c24_11730, Pp3c27_3130, Pp3c2_29140, Pp3c3_250, Pp3c5_8420, Pp3c7_26870
OG0000024	Fh_12299, Fh_14424, Fh_14852, Fh_15002, Fh_17009, Fh_17443, Fh_18510, Fh_1968, Fh_21684, Fh_25306, Fh_4006, Fh_5818, Fh_7048, Fh_8092, Fh_8587	Pp3c11_11230, Pp3c12_13020, Pp3c12_5930, Pp3c12_5931, Pp3c15_22780, Pp3c19_19400, Pp3c19_19610, Pp3c20_10200, Pp3c20_9330, Pp3c22_16800, Pp3c22_5950, Pp3c23_14630, Pp3c23_7470, Pp3c24_6560, Pp3c4_9600, Pp3c7_9340, Pp3c8_14580, Pp3c8_21660, Pp3c9_23930
OG0000025	Fh_10093, Fh_10965, Fh_1292, Fh_16215, Fh_1692, Fh_16962, Fh_17102, Fh_17171, Fh_17691, Fh_18472, Fh_20443, Fh_2097, Fh_22054, Fh_23286, Fh_24154, Fh_25435, Fh_3686, Fh_4224, Fh_4287, Fh_4902, Fh_5168, Fh_6184, Fh_6220, Fh_6795, Fh_7663, Fh_8125, Fh_8126, Fh_9452	Pp3c10_13030, Pp3c10_24540, Pp3c12_10900, Pp3c13_23440, Pp3c14_26270, Pp3c17_23560, Pp3c17_23620, Pp3c18_20920, Pp3c1_41530, Pp3c20_11890, Pp3c20_7050, Pp3c21_2850, Pp3c23_11010, Pp3c23_11030, Pp3c23_19680, Pp3c23_3520, Pp3c24_7590, Pp3c24_7690, Pp3c26_3820, Pp3c2_2200, Pp3c2_310, Pp3c3_14670, Pp3c3_23120, Pp3c3_23200, Pp3c3_30710, Pp3c3_34900, Pp3c4_16540, Pp3c4_20290, Pp3c4_23130, Pp3c7_20870, …
OG0000027	Fh_10992, Fh_10993, Fh_12705, Fh_13069, Fh_18042, Fh_18423, Fh_18424, Fh_21741, Fh_21742, Fh_2208, Fh_22207, Fh_2260, Fh_2261, Fh_22855, Fh_22856, Fh_23076, Fh_6209, Fh_8096	Pp3c12_22390, Pp3c13_21190, Pp3c14_24190, Pp3c16_6460, Pp3c17_23300, Pp3c17_7930, Pp3c19_19050, Pp3c22_5870, Pp3c24_4310, Pp3c26_1490, Pp3c4_850, Pp3c5_14440, Pp3c6_13355, Pp3c6_13360
OG0000028	Fh_12313, Fh_13806, Fh_14349, Fh_15592, Fh_19959, Fh_24796, Fh_25696, Fh_2757, Fh_5693, Fh_8653	Pp3c12_15190, Pp3c12_18020, Pp3c13_20650, Pp3c13_6470, Pp3c26_13950, Pp3c26_4660, Pp3c2_32530, Pp3c3_12890, Pp3c3_2470, Pp3c3_25610, Pp3c4_11490, Pp3c4_20430, Pp3c7_6590
OG0000029	Fh_13573, Fh_19828, Fh_19862, Fh_2016, Fh_20705, Fh_24395, Fh_25669, Fh_4612	Pp3c10_3440, Pp3c11_13030, Pp3c14_21120, Pp3c17_17640, Pp3c1_8210, Pp3c26_13140, Pp3c2_32900, Pp3c3_5040, Pp3c7_19440
OG0000030	Fh_10078, Fh_10904, Fh_13860, Fh_14436, Fh_22735, Fh_24529, Fh_25021, Fh_25093, Fh_717	Pp3c11_1350, Pp3c11_26130, Pp3c19_19220, Pp3c20_5390, Pp3c23_11710, Pp3c2_27510, Pp3c2_34270, Pp3c3_4980, Pp3c3_5050, Pp3c4_26640, Pp3c8_16670
OG0000031	Fh_21054, Fh_25221, Fh_3160	Pp3c11_12200, Pp3c12_5860, Pp3c21_990, Pp3c5_16200
OG0000032	Fh_10554, Fh_11829, Fh_17005, Fh_18117, Fh_19580, Fh_20704, Fh_77	Pp3c10_21090, Pp3c14_2830, Pp3c17_21150, Pp3c17_21180, Pp3c17_21250, Pp3c17_21300, Pp3c1_28020, Pp3c1_28050, Pp3c20_9400, Pp3c23_1340, Pp3c23_1370, Pp3c23_1379, Pp3c23_1399, Pp3c23_1420, Pp3c23_1430, Pp3c23_1470, Pp3c23_1480, Pp3c3_16510, Pp3c4_3770, Pp3c4_6370
OG0000033	Fh_20939	Pp3c12_2640, Pp3c21_17350
OG0000034	Fh_10055, Fh_10474, Fh_11153, Fh_16174, Fh_17071, Fh_19836, Fh_24649, Fh_24650, Fh_2924, Fh_6002, Fh_6384, Fh_8997	Pp3c10_10240, Pp3c12_10360, Pp3c13_8880, Pp3c14_14030, Pp3c14_14040, Pp3c17_19947, Pp3c18_340, Pp3c1_1650, Pp3c20_8950, Pp3c23_7530, Pp3c2_34670, Pp3c3_12080, Pp3c4_13790, Pp3c5_2150, Pp3c6_24650
OG0000035	NA	Pp3c10_50, Pp3c21_14179
OG0000037	Fh_15919, Fh_5175	Pp3c16_12990, Pp3c5_1950
OG0000038	Fh_11381, Fh_12762, Fh_12959, Fh_13717, Fh_13727, Fh_15295, Fh_15639, Fh_15913, Fh_16392, Fh_18829, Fh_21657, Fh_25572, Fh_3890, Fh_7231, Fh_7232	Pp3c12_17520, Pp3c14_11830, Pp3c15_14490, Pp3c16_13830, Pp3c16_13851, Pp3c16_9600, Pp3c18_12400, Pp3c18_21520, Pp3c19_17390, Pp3c19_18700, Pp3c1_25070, Pp3c22_9340, Pp3c2_16850, Pp3c2_34070, Pp3c4_2380, Pp3c5_23360, Pp3c5_3240, Pp3c5_3340, Pp3c6_6330
OG0000039	Fh_11584, Fh_11645, Fh_11646, Fh_11848, Fh_12247, Fh_14131, Fh_15719, Fh_15969, Fh_16535, Fh_19997, Fh_21700, Fh_21940, Fh_23464, Fh_25069, Fh_25650, Fh_2606, Fh_3012, Fh_4401, Fh_7914, Fh_8710, Fh_9981, Fh_9982	Pp3c10_15740, Pp3c10_5480, Pp3c11_25840, Pp3c11_5330, Pp3c12_13470, Pp3c14_5200, Pp3c16_15860, Pp3c17_13760, Pp3c20_20350, Pp3c21_17800, Pp3c24_590, Pp3c26_9710, Pp3c27_550, Pp3c2_2790, Pp3c2_36990, Pp3c3_18870, Pp3c4_11830, Pp3c4_9820, Pp3c6_26340, Pp3c6_8800
OG0000040	Fh_10920, Fh_12697, Fh_17925, Fh_18589, Fh_18590, Fh_19676	Pp3c12_25250, Pp3c21_10970, Pp3c2_30580, Pp3c5_7340, Pp3c7_3710
OG0000041	Fh_2111, Fh_2113, Fh_21217, Fh_22119, Fh_6776, Fh_8658	Pp3c17_6050, Pp3c26_3070, Pp3c26_3080, Pp3c3_34620, Pp3c4_23370, Pp3c4_23500
OG0000042	Fh_21064, Fh_6634	Pp3c12_5540, Pp3c15_25650
OG0000043	Fh_12695, Fh_13326, Fh_13473, Fh_13474, Fh_13714, Fh_15365, Fh_15672, Fh_1859, Fh_1860, Fh_21731, Fh_21732, Fh_21733, Fh_2181, Fh_22042, Fh_23203, Fh_23784, Fh_24238, Fh_4351, Fh_4698, Fh_7306, Fh_735, Fh_9099	Pp3c11_25550, Pp3c11_4640, Pp3c11_5760, Pp3c11_5820, Pp3c12_190, Pp3c12_21850, Pp3c12_21880, Pp3c17_2480, Pp3c20_4100, Pp3c20_4170, Pp3c23_18880, Pp3c23_18930, Pp3c3_37890, Pp3c4_7390, Pp3c6_50, Pp3c7_22440, Pp3c7_22710, Pp3c7_25180, Pp3c8_690, Pp3c9_21410
OG0000045	Fh_13243, Fh_15619, Fh_21537, Fh_9173	Pp3c16_17280, Pp3c17_5160, Pp3c25_4860, Pp3c6_11450, Pp3c9_14830
OG0000046	Fh_1257, Fh_15282, Fh_20518, Fh_20519, Fh_20873, Fh_21211, Fh_22632, Fh_22829, Fh_24130, Fh_3571, Fh_7317, Fh_8491	Pp3c12_22530, Pp3c12_22590, Pp3c13_18810, Pp3c18_2300, Pp3c20_15350, Pp3c23_15870, Pp3c24_18690, Pp3c26_11670, Pp3c3_31900, Pp3c3_3230, Pp3c4_30220, Pp3c4_510, Pp3c8_13980, Pp3c8_18348, Pp3c8_7570
OG0000047	Fh_10706, Fh_13748, Fh_15206, Fh_16876, Fh_17938, Fh_19957, Fh_20811, Fh_24277, Fh_25742, Fh_2578, Fh_2580, Fh_4140, Fh_4142, Fh_4143, Fh_5440, Fh_685, Fh_7215	Pp3c11_14810, Pp3c12_24560, Pp3c13_6160, Pp3c16_1550, Pp3c16_7110, Pp3c17_10780, Pp3c17_1520, Pp3c18_16670, Pp3c19_14230, Pp3c19_22640, Pp3c21_19080, Pp3c21_6480, Pp3c21_6510, Pp3c23_14390, Pp3c25_14630, Pp3c25_8880, Pp3c2_25910, Pp3c5_13280, Pp3c8_6770, Pp3c8_8490, Pp3c8_8860, Pp3c8_9230, Pp3c8_9380
OG0000049	Fh_20158	NA
OG0000052	Fh_10881, Fh_10895, Fh_12892, Fh_15347, Fh_19846, Fh_20240, Fh_23580, Fh_25858, Fh_2950, Fh_4779, Fh_8394, Fh_8473, Fh_8494	Pp3c12_11230, Pp3c12_14200, Pp3c14_2470, Pp3c17_16450, Pp3c1_31680, Pp3c1_34680, Pp3c1_7210, Pp3c1_7215, Pp3c21_18190, Pp3c22_11240, Pp3c2_13930, Pp3c3_5680, Pp3c4_5170, Pp3c6_7260, Pp3c9_13390
OG0000053	Fh_12004, Fh_19075, Fh_19247, Fh_25413, Fh_529, Fh_6048, Fh_606, Fh_6311, Fh_6313	Pp3c10_24550, Pp3c12_12460, Pp3c12_15970, Pp3c12_16100, Pp3c15_24790, Pp3c15_24980, Pp3c22_17870, Pp3c22_17873, Pp3c23_13360, Pp3c5_2780, Pp3c6_21840, Pp3c9_25400, Pp3c9_25570
OG0000054	Fh_13024, Fh_15714, Fh_16012, Fh_23282, Fh_24289, Fh_2867, Fh_7167, Fh_9168	Pp3c10_15660, Pp3c10_17490, Pp3c12_15740, Pp3c14_17840, Pp3c17_22040, Pp3c1_37590, Pp3c1_37630, Pp3c2_12080, Pp3c4_16610
OG0000055	Fh_10639, Fh_10641, Fh_11767, Fh_19335, Fh_21454, Fh_383, Fh_431, Fh_5731, Fh_5732, Fh_5736, Fh_6878	Pp3c10_22480, Pp3c10_22600, Pp3c18_14800, Pp3c20_22630, Pp3c20_22670, Pp3c21_15110, Pp3c22_11040, Pp3c22_11080
OG0000056	Fh_15669, Fh_15670, Fh_16159, Fh_17797, Fh_21727, Fh_2198, Fh_24056, Fh_8345	Pp3c12_21960, Pp3c14_5870, Pp3c19_4520, Pp3c1_22130, Pp3c1_35560, Pp3c1_35610, Pp3c21_200, Pp3c8_710
OG0000058	Fh_10203, Fh_12702, Fh_15696, Fh_17770, Fh_17772, Fh_18851, Fh_20034, Fh_21578, Fh_639, Fh_7579	Pp3c11_1180, Pp3c17_17400, Pp3c18_21090, Pp3c18_21170, Pp3c20_23110, Pp3c25_120, Pp3c25_500, Pp3c2_30710, Pp3c5_14360, Pp3c5_3350
OG0000061	Fh_11261, Fh_14672, Fh_20444, Fh_22483, Fh_23194, Fh_24237, Fh_4233	Pp3c10_7160, Pp3c12_210, Pp3c14_7960, Pp3c15_1210, Pp3c16_15230, Pp3c27_2930, Pp3c2_13790, Pp3c5_7750
OG0000062	Fh_12997, Fh_17516, Fh_17984, Fh_20877, Fh_3886, Fh_5061, Fh_7176, Fh_9512	Pp3c11_20430, Pp3c18_9360, Pp3c1_32480, Pp3c21_18820, Pp3c22_9250, Pp3c2_9580, Pp3c7_4270, Pp3c7_7720
OG0000064	Fh_16503, Fh_1992, Fh_1998, Fh_20026, Fh_20028, Fh_7111	Pp3c13_10800, Pp3c27_7430, Pp3c27_7510, Pp3c3_8880, Pp3c5_630, Pp3c5_740, Pp3c6_28230
OG0000066	Fh_11507, Fh_12069, Fh_14964, Fh_16827, Fh_18337	Pp3c18_11500, Pp3c19_6730, Pp3c21_12340, Pp3c23_20820, Pp3c8_20370
OG0000067	Fh_16849, Fh_2916, Fh_6532	Pp3c11_19850, Pp3c16_9320, Pp3c22_2400, Pp3c2_920, Pp3c6_9690
OG0000068	Fh_13856, Fh_24927, Fh_25458, Fh_3818	Pp3c10_2460, Pp3c10_2470, Pp3c11_2580, Pp3c16_4240, Pp3c27_4170, Pp3c6_15559, Pp3c6_17210
OG0000069	Fh_10784, Fh_11681, Fh_12137, Fh_21650, Fh_25014, Fh_4444, Fh_9363	Pp3c10_10730, Pp3c11_4850, Pp3c12_18470, Pp3c14_15170, Pp3c2_1380, Pp3c5_19530
OG0000070	Fh_17059, Fh_17060, Fh_17635, Fh_21787, Fh_23348, Fh_24029, Fh_3969, Fh_8572, Fh_9548, Fh_9628, Fh_9857	Pp3c11_26530, Pp3c13_24510, Pp3c14_23760, Pp3c14_23761, Pp3c17_22820, Pp3c24_18890, Pp3c2_9340, Pp3c5_13180, Pp3c6_15280, Pp3c6_400
OG0000071	Fh_1160, Fh_11761, Fh_12156, Fh_14780, Fh_15502, Fh_1646, Fh_17407, Fh_19399, Fh_19872, Fh_20097, Fh_21395, Fh_22049, Fh_271, Fh_352, Fh_3981, Fh_5751, Fh_621, Fh_9052, Fh_9877, Fh_9878	Pp3c11_11920, Pp3c11_22160, Pp3c14_12310, Pp3c15_1470, Pp3c17_19720, Pp3c17_19726, Pp3c1_18490, Pp3c1_9270, Pp3c23_12820, Pp3c23_5290, Pp3c24_1890, Pp3c24_70, Pp3c26_14400, Pp3c2_27130, Pp3c2_32730, Pp3c8_17990, Pp3c8_17994, Pp3c9_18320, Pp3s62_10, Pp3s62_110
OG0000072	NA	Pp3c16_20190
OG0000073	Fh_11839, Fh_12034, Fh_12035, Fh_12621, Fh_12623, Fh_13557, Fh_13558, Fh_16197, Fh_20544, Fh_20545, Fh_24279, Fh_6465, Fh_6466, Fh_770, Fh_9825	Pp3c11_19620, Pp3c12_1830, Pp3c12_23410, Pp3c12_23420, Pp3c17_4050, Pp3c1_6280, Pp3c4_6610, Pp3c7_3360, Pp3c7_6560
OG0000074	NA	Pp3c13_19510, Pp3c14_380, Pp3c6_27280
OG0000075	Fh_12270, Fh_12271, Fh_12273, Fh_19527, Fh_4079	Pp3c15_7440, Pp3c15_7520, Pp3c23_9010, Pp3c9_9350
OG0000076	Fh_12280, Fh_21763, Fh_22154, Fh_24290, Fh_24708, Fh_3510, Fh_4411, Fh_5465, Fh_9227	Pp3c13_22730, Pp3c15_11518, Pp3c15_18460, Pp3c15_680, Pp3c15_7250, Pp3c17_22030, Pp3c2_11890, Pp3c3_20390, Pp3c9_2580
OG0000077	Fh_16054, Fh_9505	Pp3c11_21790, Pp3c7_4070
OG0000078	Fh_11737, Fh_14832, Fh_25161, Fh_2902, Fh_4594, Fh_5862, Fh_7570, Fh_8663	Pp3c11_17980, Pp3c13_1470, Pp3c13_24600, Pp3c16_5450, Pp3c18_8890, Pp3c19_12760, Pp3c19_18640, Pp3c22_22830, Pp3c22_23000, Pp3c22_23020, Pp3c26_160, Pp3c3_27100, Pp3c3_7980, Pp3c4_23640, Pp3c5_9540, Pp3c6_25940, Pp3c7_11750
OG0000079	Fh_13423, Fh_13484, Fh_16120, Fh_16798, Fh_19465, Fh_21850, Fh_25549, Fh_3013, Fh_3014	Pp3c14_15890, Pp3c14_23520, Pp3c16_19970, Pp3c17_17000, Pp3c17_21890, Pp3c1_38820, Pp3c26_10830, Pp3c27_8050, Pp3c2_8960, Pp3c4_24380
OG0000080	NA	Pp3c10_7790, Pp3c11_10220, Pp3c11_14193, Pp3c14_14620, Pp3c14_21330, Pp3c15_15580, Pp3c16_2180, Pp3c19_15390, Pp3c19_21420, Pp3c19_21430, Pp3c1_10710, Pp3c20_8939, Pp3c22_9020, Pp3c23_13000, Pp3c27_5850, Pp3c8_1400
OG0000081	Fh_25781	Pp3c4_13990
OG0000082	Fh_13205, Fh_15634, Fh_20502, Fh_4257, Fh_5897, Fh_9549, Fh_9552, Fh_9555	Pp3c16_20960, Pp3c16_21040, Pp3c19_11790, Pp3c25_10500, Pp3c25_10760, Pp3c6_480, Pp3c6_490, Pp3c6_600
OG0000083	Fh_11108, Fh_11158, Fh_12583, Fh_14711, Fh_17247, Fh_19039, Fh_20148, Fh_20457, Fh_2273, Fh_2307, Fh_24009, Fh_24112, Fh_3699, Fh_4579, Fh_7149, Fh_8608	Pp3c12_23650, Pp3c12_9080, Pp3c18_19100, Pp3c18_8540, Pp3c21_7790, Pp3c22_12740, Pp3c22_240, Pp3c24_11910, Pp3c26_10100, Pp3c2_21430, Pp3c3_10450, Pp3c3_16880, Pp3c3_37330, Pp3c4_19780, Pp3c4_7450, Pp3c9_12280
OG0000084	Fh_17233, Fh_20511, Fh_2080, Fh_316, Fh_3336, Fh_5133, Fh_5134, Fh_6065	Pp3c12_14300, Pp3c15_23090, Pp3c15_23110, Pp3c26_6730, Pp3c4_17230, Pp3c4_5410, Pp3c9_19080, Pp3c9_19090
OG0000085	Fh_1260, Fh_13011, Fh_15342, Fh_16398, Fh_16616, Fh_19116, Fh_19117, Fh_21375, Fh_21543, Fh_21960, Fh_25272, Fh_25273, Fh_3374, Fh_4166, Fh_5291, Fh_5292, Fh_7603	Pp3c10_21640, Pp3c12_7920, Pp3c13_2450, Pp3c14_2610, Pp3c14_2614, Pp3c15_2390, Pp3c18_22300, Pp3c19_7270, Pp3c20_11000, Pp3c20_21850, Pp3c20_2290, Pp3c22_4050, Pp3c23_17590, Pp3c2_16900, Pp3c3_17130, Pp3c9_2960
OG0000086	Fh_22356, Fh_22357, Fh_22794, Fh_25460, Fh_382, Fh_8076	Pp3c5_17270, Pp3c5_4350, Pp3c6_15470, Pp3c6_16360
OG0000087	Fh_13046, Fh_13047, Fh_18459, Fh_21789, Fh_25367, Fh_5952	Pp3c14_21750, Pp3c14_21766, Pp3c17_18070, Pp3c18_15340, Pp3c1_110, Pp3c1_37090, Pp3c21_12190, Pp3c2_4870, Pp3c2_4871
OG0000088	Fh_13480, Fh_21956, Fh_2968	Pp3c19_12230, Pp3c21_14040, Pp3c22_6790, Pp3c4_26220
OG0000089	Fh_20211	Pp3c2_35260
OG0000090	Fh_11846, Fh_12995, Fh_13366, Fh_16788, Fh_16790, Fh_16792, Fh_17681, Fh_20375, Fh_20641, Fh_5878, Fh_9971	Pp3c15_10270, Pp3c22_8950, Pp3c23_1050, Pp3c24_13900, Pp3c26_10700, Pp3c3_6540, Pp3c4_24510, Pp3c4_24610, Pp3c4_24640, Pp3c8_18960, Pp3c9_10490
OG0000092	Fh_1074, Fh_11070, Fh_11322, Fh_11599, Fh_1517, Fh_3955, Fh_4312, Fh_4434, Fh_5333, Fh_871	Pp3c11_5120, Pp3c12_14480, Pp3c14_10640, Pp3c15_12980, Pp3c15_12990, Pp3c15_13020, Pp3c15_13040, Pp3c17_16260, Pp3c1_29300, Pp3c1_29700, Pp3c3_18710, Pp3c3_18720, Pp3c4_10250, Pp3c7_26600
OG0000093	Fh_23693	NA
OG0000094	Fh_1782	Pp3c11_13630, Pp3c16_19780, Pp3c17_12860, Pp3c23_19990, Pp3c7_7560, Pp3c8_3170
OG0000095	Fh_16833, Fh_16834, Fh_16835, Fh_21547, Fh_23805, Fh_23806, Fh_541, Fh_9635, Fh_9636	Pp3c24_6610, Pp3c8_14720
OG0000096	Fh_24256, Fh_2547	Pp3c14_21500, Pp3c17_16170, Pp3c19_19230, Pp3c22_9950, Pp3c7_26690, Pp3c9_21470
OG0000097	Fh_12791, Fh_18268, Fh_19408, Fh_2114, Fh_25668, Fh_25844, Fh_5691	Pp3c12_16390, Pp3c1_29970, Pp3c1_30010, Pp3c22_20140, Pp3c22_20240, Pp3c26_3030, Pp3c2_6500, Pp3c3_35380, Pp3c3_7840, Pp3c6_140, Pp3c6_24480
OG0000098	Fh_12637, Fh_12713, Fh_17682, Fh_19744, Fh_19745, Fh_20712, Fh_25046, Fh_4940, Fh_5066, Fh_6462, Fh_6584, Fh_9633	Pp3c11_600, Pp3c11_6110, Pp3c12_15830, Pp3c13_17360, Pp3c14_13250, Pp3c1_23300, Pp3c3_27570, Pp3c4_11210, Pp3c5_15730, Pp3c6_13900, Pp3c7_25390
OG0000099	Fh_1354, Fh_25611, Fh_25612, Fh_9716	Pp3c15_19050, Pp3c18_5510, Pp3c6_3290
OG0000101	Fh_11533, Fh_14142, Fh_3066, Fh_3821	Pp3c3_30930, Pp3c8_9180, Pp3s58_240
OG0000104	Fh_1232, Fh_12969, Fh_15211, Fh_15215, Fh_18436, Fh_216, Fh_22408, Fh_22409, Fh_24882, Fh_2535	Pp3c12_24350, Pp3c16_7480, Pp3c16_7490, Pp3c16_7540, Pp3c25_8610, Pp3c25_8630, Pp3c4_6000, Pp3c5_22750, Pp3c6_6900
OG0000105	Fh_11163, Fh_13043, Fh_13060, Fh_14098, Fh_14399, Fh_16693, Fh_18000, Fh_18456, Fh_18882, Fh_25384, Fh_25385, Fh_4965, Fh_5948, Fh_5949, Fh_5950, Fh_6391	Pp3c11_23440, Pp3c14_21620, Pp3c14_21680, Pp3c16_21410, Pp3c17_18130, Pp3c17_18190, Pp3c1_37070, Pp3c25_13450, Pp3c2_4940, Pp3c3_37710, Pp3c4_7260, Pp3c5_27150, Pp3c6_2730, Pp3c7_2100, Pp3c8_440
OG0000106	Fh_13127, Fh_18640, Fh_24562, Fh_4522	Pp3c16_1620, Pp3c7_12220, Pp3c7_17190, Pp3c8_16620
OG0000107	Fh_1442, Fh_1556, Fh_19552, Fh_19553, Fh_24415, Fh_24552, Fh_24901	Pp3c1_16920, Pp3c1_20230, Pp3c2_20240, Pp3c2_22070, Pp3c5_20980, Pp3c6_10870, Pp3c6_10890
OG0000108	Fh_21477, Fh_22506, Fh_22890, Fh_22898, Fh_24392, Fh_279	Pp3c18_5670, Pp3c1_17450, Pp3c2_22630, Pp3c2_23170, Pp3c3_7440, Pp3c7_9000, Pp3c9_24380
OG0000109	Fh_13353, Fh_13870, Fh_14797, Fh_14803, Fh_17740, Fh_19162, Fh_19204, Fh_2385, Fh_373, Fh_4033, Fh_4036, Fh_410, Fh_8818, Fh_8819	Pp3c10_1620, Pp3c10_1631, Pp3c17_5850, Pp3c18_12280, Pp3c18_12300, Pp3c18_14470, Pp3c18_14481, Pp3c1_20640, Pp3c1_20670, Pp3c20_8550, Pp3c22_4790, Pp3c22_8680, Pp3c23_15100, Pp3c24_11100, Pp3c24_13230, Pp3c27_7370, Pp3c3_37020, Pp3c8_2810
OG0000110	Fh_13734, Fh_15293, Fh_20062	Pp3c13_4780, Pp3c4_2350, Pp3c9_13140
OG0000111	Fh_10016, Fh_10888, Fh_12474, Fh_12475, Fh_15077, Fh_16846, Fh_17105, Fh_23641, Fh_23642, Fh_23936, Fh_678	Pp3c14_24020, Pp3c14_24070, Pp3c16_7710, Pp3c1_33270, Pp3c20_590, Pp3c27_400, Pp3c2_2660, Pp3c5_18850, Pp3c6_9520
OG0000114	Fh_21294, Fh_24970, Fh_6111	Pp3c10_6890, Pp3c15_1570, Pp3c16_8870, Pp3c1_15430, Pp3c1_23700, Pp3c3_31160, Pp3c5_15690, Pp3c6_29500
OG0000115	Fh_15844, Fh_15845, Fh_17371, Fh_17489, Fh_18841, Fh_18920, Fh_20983, Fh_2587, Fh_5200, Fh_9407, Fh_9561	Pp3c10_4720, Pp3c11_11470, Pp3c11_8360, Pp3c14_3790, Pp3c14_3810, Pp3c19_17730, Pp3c1_31020, Pp3c2_6280, Pp3c6_760, Pp3c7_20230
OG0000116	Fh_10237, Fh_16807, Fh_16809, Fh_25070, Fh_25071, Fh_5621	Pp3c10_11080, Pp3c14_25200, Pp3c16_9250, Pp3c16_9260, Pp3c27_520, Pp3c27_540, Pp3c7_19130
OG0000117	Fh_12861, Fh_16723, Fh_18692, Fh_21278, Fh_23012, Fh_8496	Pp3c10_20630, Pp3c19_3920, Pp3c22_7680, Pp3c3_24250, Pp3c3_32490, Pp3c4_20710, Pp3c4_6500, Pp3c8_3110
OG0000118	Fh_12498, Fh_12499, Fh_12600, Fh_20063, Fh_20586, Fh_24136, Fh_3435, Fh_4035, Fh_4040, Fh_4771, Fh_5272, Fh_6064, Fh_9193	Pp3c10_12560, Pp3c13_11088, Pp3c13_4760, Pp3c15_23190, Pp3c18_12180, Pp3c18_12270, Pp3c21_11530, Pp3c21_8120, Pp3c26_11480, Pp3c3_19680, Pp3c3_3180, Pp3c4_12320, Pp3c4_30530, Pp3c8_4000, Pp3c9_19170
OG0000120	Fh_10617, Fh_13372, Fh_14455, Fh_15300, Fh_1909, Fh_24456, Fh_3525, Fh_4101, Fh_817, Fh_8722, Fh_969	Pp3c16_18460, Pp3c16_18610, Pp3c19_17660, Pp3c20_13600, Pp3c20_19070, Pp3c22_9010, Pp3c23_13820, Pp3c23_6230, Pp3c23_6560, Pp3c25_4920, Pp3c25_5040, Pp3c8_11160
OG0000121	NA	Pp3c10_2400, Pp3c12_21180, Pp3c12_3640, Pp3c13_13800, Pp3c13_15770, Pp3c14_23610, Pp3c14_26730, Pp3c15_9490, Pp3c15_9500, Pp3c17_17890, Pp3c17_18600, Pp3c17_18610, Pp3c17_6950, Pp3c18_20670, Pp3c19_15340, Pp3c1_35290, Pp3c22_19090, Pp3c23_11220, Pp3c23_8030, Pp3c3_20060, Pp3s62_90
OG0000122	Fh_11013, Fh_11127, Fh_11623, Fh_19413, Fh_19694, Fh_20620, Fh_2379, Fh_24265, Fh_24266, Fh_25514, Fh_3615	Pp3c12_12140, Pp3c13_18050, Pp3c13_19960, Pp3c15_19920, Pp3c17_10760, Pp3c21_19700, Pp3c21_7530, Pp3c22_9930, Pp3c4_10530, Pp3c7_2500, Pp3c8_18670
OG0000123	Fh_12678, Fh_12913, Fh_14599, Fh_14600, Fh_15255, Fh_16340, Fh_16825, Fh_17054, Fh_17523, Fh_17569, Fh_17831, Fh_18257, Fh_23021, Fh_24406, Fh_24407, Fh_24550, Fh_24597, Fh_3348, Fh_6653, Fh_7023, Fh_7044	Pp3c10_6220, Pp3c11_11870, Pp3c11_3150, Pp3c15_18400, Pp3c18_2600, Pp3c19_8890, Pp3c1_10630, Pp3c1_24500, Pp3c20_10330, Pp3c20_1940, Pp3c21_20180, Pp3c22_21850, Pp3c23_16860, Pp3c23_20370, Pp3c24_19080, Pp3c24_19270, Pp3c2_14090, Pp3c2_37210, Pp3c8_20290, Pp3c8_20660, Pp3c9_6250
OG0000124	Fh_7114, Fh_9255	Pp3c15_17470, Pp3c9_8300
OG0000125	Fh_11300, Fh_13839, Fh_1457, Fh_1458, Fh_347, Fh_3540, Fh_3541	Pp3c13_1520, Pp3c20_18710, Pp3c23_2860, Pp3c2_19980, Pp3c3_1770, Pp3c8_12890
OG0000126	Fh_11184, Fh_11348, Fh_16285, Fh_16781, Fh_18607, Fh_19538, Fh_5739, Fh_8014, Fh_9708	Pp3c14_8050, Pp3c14_8060, Pp3c22_8770, Pp3c3_35120, Pp3c7_15210
OG0000127	Fh_11204, Fh_15284, Fh_1632, Fh_22113, Fh_23605, Fh_2391, Fh_25892, Fh_4015, Fh_4931, Fh_5283, Fh_6027, Fh_6498, Fh_6499, Fh_7478, Fh_8252, Fh_8806, Fh_9359	Pp3c10_14590, Pp3c11_15540, Pp3c12_18380, Pp3c16_11420, Pp3c16_3180, Pp3c16_3450, Pp3c17_14830, Pp3c17_14840, Pp3c17_22430, Pp3c1_13840, Pp3c1_33380, Pp3c3_38100, Pp3c4_15650, Pp3c6_25510, Pp3c7_9820, Pp3c8_3900, Pp3c9_16680, Pp3c9_3190
OG0000130	Fh_13418, Fh_13419, Fh_13420, Fh_13481, Fh_3375, Fh_4956, Fh_6827, Fh_6916	Pp3c14_15980, Pp3c17_16910, Pp3c1_24020, Pp3c2_10790
OG0000132	Fh_10622, Fh_11403, Fh_13882, Fh_16006, Fh_20891, Fh_2105, Fh_22209, Fh_24460, Fh_3238, Fh_6796	Pp3c10_17260, Pp3c13_21020, Pp3c21_880, Pp3c25_12820, Pp3c26_3570, Pp3c3_25700, Pp3c3_34910, Pp3c4_6940, Pp3c6_4000
OG0000133	Fh_14767, Fh_8586	Pp3c14_4770, Pp3c1_39700, Pp3c2_10530
OG0000134	Fh_13551, Fh_1578, Fh_17778, Fh_20250, Fh_21189, Fh_5055, Fh_5756, Fh_8214, Fh_8215, Fh_8216, Fh_903, Fh_995	Pp3c18_14260, Pp3c19_15700, Pp3c19_15710, Pp3c19_15730, Pp3c1_7300, Pp3c22_13770, Pp3c22_13810, Pp3c22_13840, Pp3c24_10470, Pp3c2_26970, Pp3c5_20330, Pp3c6_7520, Pp3c7_23340, Pp3c8_11470
OG0000135	Fh_11936, Fh_11937, Fh_12276, Fh_12277, Fh_13032, Fh_18212, Fh_18213, Fh_19529, Fh_22385, Fh_2390	Pp3c10_14450, Pp3c12_24570, Pp3c12_24580, Pp3c15_7360, Pp3c17_22090, Pp3c1_37440, Pp3c3_620, Pp3c4_5090, Pp3c8_4130, Pp3c9_9510
OG0000136	Fh_10497, Fh_12428	Pp3c1_17860, Pp3c1_17870, Pp3c2_15960
OG0000137	Fh_10292, Fh_19371, Fh_23284, Fh_3896, Fh_4577	Pp3c12_7930, Pp3c1_35340, Pp3c22_270, Pp3c22_300, Pp3c22_301, Pp3c23_13660, Pp3c4_16570, Pp3c4_20200
OG0000138	NA	Pp3c10_11150, Pp3c17_3620, Pp3c23_17300
OG0000139	Fh_2981	Pp3c19_1040, Pp3c19_1050, Pp3c4_19440
OG0000140	Fh_11047, Fh_12442, Fh_17388, Fh_17610, Fh_20077, Fh_22267, Fh_23377, Fh_23692, Fh_24333, Fh_3075, Fh_5668, Fh_5669, Fh_6071	Pp3c10_16400, Pp3c10_16403, Pp3c10_19330, Pp3c10_20860, Pp3c10_20867, Pp3c15_22960, Pp3c20_20530, Pp3c20_20533, Pp3c23_14230, Pp3c23_14232, Pp3c24_1600, Pp3c24_1607, Pp3c25_6500, Pp3c25_6507, Pp3c4_15060, Pp3c4_17850, Pp3c4_17856, Pp3c4_1790, Pp3c9_4140, Pp3c9_4143
OG0000142	Fh_11556, Fh_14440, Fh_16272, Fh_16494, Fh_16909, Fh_16910, Fh_23303, Fh_6750, Fh_8144	Pp3c13_10930, Pp3c16_830, Pp3c16_840, Pp3c16_880, Pp3c21_20860, Pp3c25_7020, Pp3c3_22050, Pp3c3_8470, Pp3c4_24390, Pp3c5_14260, Pp3c6_13450
OG0000146	Fh_13441, Fh_1573, Fh_19746, Fh_23343, Fh_23851, Fh_25009, Fh_3210, Fh_4693, Fh_4729, Fh_6600, Fh_8872	Pp3c11_17960, Pp3c11_5550, Pp3c19_14430, Pp3c1_26750, Pp3c1_38030, Pp3c20_22080, Pp3c22_16960, Pp3c2_19690, Pp3c2_4420, Pp3c7_6500, Pp3c9_18050
OG0000147	Fh_14951, Fh_20385	Pp3c15_11880, Pp3c4_27700, Pp3c9_6780
OG0000149	Fh_10571, Fh_13362, Fh_13363, Fh_13364, Fh_21387, Fh_23250, Fh_6863	Pp3c1_3500, Pp3c22_8860, Pp3c2_30230, Pp3c6_24660, Pp3c7_17790
OG0000150	Fh_14300, Fh_14644, Fh_15615, Fh_20465, Fh_2786, Fh_5533, Fh_9811	Pp3c11_11390, Pp3c13_23870, Pp3c1_9400, Pp3c26_12010, Pp3c3_3840, Pp3c4_14550, Pp3c4_29860
OG0000151	Fh_13778, Fh_21417, Fh_23818, Fh_4781, Fh_5339, Fh_5698, Fh_850	Pp3c12_15290, Pp3c12_15340, Pp3c18_15420, Pp3c19_8020, Pp3c21_9250, Pp3c22_7000, Pp3c4_19130, Pp3c4_19180
OG0000152	Fh_14261, Fh_15478, Fh_25518	Pp3c13_24540, Pp3c14_19110, Pp3c19_22060, Pp3c22_18760, Pp3c8_9970
OG0000153	Fh_13360, Fh_14623, Fh_16562, Fh_19288, Fh_22295, Fh_22473	Pp3c18_13030, Pp3c19_21170, Pp3c1_32990, Pp3c1_32995, Pp3c21_6740, Pp3c22_8620, Pp3c27_3390
OG0000154	Fh_11663, Fh_12344, Fh_14429, Fh_15405, Fh_16603, Fh_16864, Fh_16902, Fh_16999, Fh_17592, Fh_17959, Fh_17960, Fh_18191, Fh_19209, Fh_19239, Fh_21561, Fh_21774, Fh_22000, Fh_2228, Fh_22431, Fh_22870, Fh_23394, Fh_25856, Fh_285, Fh_3164, Fh_3748, Fh_4958, Fh_6700, Fh_6950, Fh_7751, Fh_8476, Fh_9362, Fh_961	Pp3c10_8570, Pp3c12_15000, Pp3c12_7500, Pp3c12_9480, Pp3c13_7000, Pp3c14_12940, Pp3c14_12990, Pp3c15_16510, Pp3c16_1160, Pp3c17_16620, Pp3c19_17290, Pp3c1_19060, Pp3c1_28460, Pp3c21_2480, Pp3c21_3640, Pp3c22_8310, Pp3c26_2270, Pp3c26_8190, Pp3c2_11730, Pp3c2_15200, Pp3c2_25820, Pp3c2_25840, Pp3c3_1540, Pp3c3_25260, Pp3c3_25264, Pp3c3_27340, Pp3c3_510, Pp3c4_10820, Pp3c4_20120, Pp3c4_5930, Pp3c4_5…
OG0000157	Fh_11448, Fh_12536, Fh_15854, Fh_19539, Fh_20024, Fh_20313, Fh_24628, Fh_25510, Fh_4624, Fh_7643, Fh_9379	Pp3c13_5310, Pp3c14_26430, Pp3c15_5780, Pp3c16_17110, Pp3c21_19690, Pp3c22_22190, Pp3c22_22340, Pp3c27_7460, Pp3c4_22160, Pp3c5_600, Pp3c6_27721, Pp3c6_27783, Pp3c6_28110, Pp3c7_22150
OG0000158	Fh_10147, Fh_11769, Fh_13313, Fh_20247, Fh_20971, Fh_20972, Fh_21360, Fh_3530, Fh_6158, Fh_665	Pp3c21_17170, Pp3c21_17300, Pp3c21_17320, Pp3c2_26580, Pp3c5_20100, Pp3c5_20340, Pp3c5_20690, Pp3c6_7400, Pp3c6_7500, Pp3c8_2420, Pp3c9_18440
OG0000159	NA	Pp3c18_17580, Pp3c5_11450
OG0000160	Fh_12809, Fh_21867	Pp3c11_11790, Pp3c13_21970, Pp3c1_11500, Pp3c2_27740, Pp3c3_18590, Pp3c3_20490
OG0000161	Fh_10721, Fh_15595, Fh_17392, Fh_18194, Fh_18269, Fh_18790, Fh_18856, Fh_21061, Fh_21062, Fh_21063, Fh_21422, Fh_224, Fh_22581, Fh_23480, Fh_24595, Fh_24599, Fh_2812, Fh_40	Pp3c10_25270, Pp3c12_5640, Pp3c12_5760, Pp3c16_3920, Pp3c20_23170, Pp3c22_21900, Pp3c24_430, Pp3c25_14180, Pp3c25_6580, Pp3c3_25480, Pp3c4_11930, Pp3c4_19000, Pp3c8_14230
OG0000162	Fh_16303, Fh_1833, Fh_1835, Fh_19422, Fh_25444, Fh_7292	Pp3c12_3320, Pp3c13_4380, Pp3c23_10370, Pp3c26_8740, Pp3c3_7160, Pp3c3_7180, Pp3c7_2650, Pp3c9_14700
OG0000163	Fh_2236, Fh_2239, Fh_22404, Fh_25297	Pp3c10_14310, Pp3c10_20400, Pp3c3_24450, Pp3c3_24660, Pp3c3_24664
OG0000164	Fh_16816, Fh_1749, Fh_21057, Fh_21421, Fh_4337, Fh_5678	Pp3c10_6460, Pp3c11_23980, Pp3c12_5800, Pp3c4_18960, Pp3c5_17880, Pp3c7_1440, Pp3c7_18140
OG0000165	Fh_20108	Pp3c5_3100, Pp3c6_25520, Pp3c6_25640
OG0000166	NA	Pp3c10_19820, Pp3c10_20570, Pp3c10_8280, Pp3c11_10980, Pp3c11_26090, Pp3c11_4720, Pp3c11_591, Pp3c11_9370, Pp3c12_12280, Pp3c12_12850, Pp3c12_12930, Pp3c12_15570, Pp3c12_2180, Pp3c12_9150, Pp3c13_14360, Pp3c13_150, Pp3c14_19920, Pp3c15_10090, Pp3c15_1610, Pp3c15_20450, Pp3c15_22580, Pp3c16_17250, Pp3c16_19670, Pp3c17_18280, Pp3c17_23320, Pp3c18_20830, Pp3c18_3300, Pp3c19_10910, Pp3c1_18690, Pp3c1…
OG0000167	Fh_10773, Fh_11050, Fh_18633, Fh_18813, Fh_23407, Fh_25370	Pp3c10_13540, Pp3c11_8750, Pp3c4_1850, Pp3c7_17000, Pp3c8_21400, Pp3c8_3580
OG0000168	Fh_2670, Fh_7085	Pp3c16_8260, Pp3c25_400
OG0000169	Fh_11446, Fh_7466	Pp3c13_15010, Pp3c14_24440, Pp3c15_5820
OG0000170	Fh_19017, Fh_19446, Fh_21186, Fh_22206, Fh_22210	Pp3c12_4500, Pp3c13_21070, Pp3c13_21220, Pp3c3_26340, Pp3c3_26400, Pp3c4_16380
OG0000172	Fh_10796, Fh_14734, Fh_14738, Fh_1605, Fh_24971, Fh_3074, Fh_9410	Pp3c10_13610, Pp3c10_16420, Pp3c3_22150, Pp3c3_30120, Pp3c4_4790, Pp3c5_1791, Pp3c5_1800, Pp3c6_29410
OG0000174	Fh_10856, Fh_14091, Fh_14092, Fh_1673, Fh_24557, Fh_2572, Fh_9204, Fh_9205	Pp3c12_6690, Pp3c13_16030, Pp3c16_15310, Pp3c16_19400, Pp3c17_6510, Pp3c2_17520, Pp3c2_4510, Pp3c3_19890, Pp3c4_21630
OG0000175	Fh_11363, Fh_12565, Fh_15449, Fh_1915, Fh_22762, Fh_6194	Pp3c12_3580, Pp3c15_5200, Pp3c17_470, Pp3c3_13480, Pp3c3_14260, Pp3c9_14800
OG0000176	Fh_10567, Fh_11401, Fh_16484	Pp3c16_550, Pp3c18_9640, Pp3c3_28010, Pp3c6_21160
OG0000177	Fh_7293	Pp3c12_9420, Pp3c18_11850, Pp3c23_10310, Pp3c27_7670
OG0000178	Fh_12771, Fh_19308, Fh_22179, Fh_461, Fh_7240	Pp3c14_15250, Pp3c14_15310, Pp3c17_6480, Pp3c1_28210, Pp3c2_10280, Pp3c3_28160
OG0000179	Fh_10344, Fh_14695, Fh_17893, Fh_21519, Fh_21520, Fh_22445	Pp3c18_18720, Pp3c18_18750, Pp3c19_5610, Pp3c19_5620, Pp3c21_10320, Pp3c5_26440, Pp3c6_1550
OG0000181	Fh_24169	NA
OG0000182	Fh_11821, Fh_15393, Fh_17979, Fh_2013, Fh_21881	Pp3c11_21510, Pp3c23_7400, Pp3c24_12830, Pp3c7_7640, Pp3c8_21000
OG0000183	Fh_10063, Fh_10250, Fh_1068, Fh_1591, Fh_21725, Fh_6426	Pp3c10_17120, Pp3c12_22120, Pp3c14_13140, Pp3c27_1830, Pp3c3_29790, Pp3c5_13330
OG0000184	Fh_14544, Fh_18416	Pp3c10_19240, Pp3c16_11400, Pp3c3_8280
OG0000185	Fh_11079, Fh_11080, Fh_18541, Fh_9590	Pp3c16_13540, Pp3c3_13290, Pp3c5_8660
OG0000186	Fh_1331, Fh_17879, Fh_20790, Fh_21847, Fh_22235, Fh_3359	Pp3c14_19550, Pp3c17_21780, Pp3c20_5990, Pp3c24_13720, Pp3c24_19380, Pp3c2_9150
OG0000188	Fh_11923, Fh_12336, Fh_1561, Fh_15838, Fh_23332, Fh_3290, Fh_3291, Fh_3817, Fh_5554, Fh_5837, Fh_6872	Pp3c10_22140, Pp3c11_17210, Pp3c16_11830, Pp3c17_19790, Pp3c18_2040, Pp3c24_6500, Pp3c2_14300, Pp3c2_16740, Pp3c2_20630, Pp3c6_17150, Pp3c6_8780, Pp3c6_8790, Pp3c8_11360
OG0000190	Fh_10254, Fh_15354, Fh_16106, Fh_18135, Fh_19268, Fh_5228, Fh_7106	Pp3c10_17030, Pp3c12_23940, Pp3c14_2270, Pp3c19_15600, Pp3c22_13920, Pp3c4_1550, Pp3c7_10840
OG0000191	Fh_11243, Fh_14873, Fh_18862, Fh_25462, Fh_3835, Fh_6487	Pp3c12_23960, Pp3c15_10500, Pp3c25_5880, Pp3c3_20900, Pp3c5_15450, Pp3c6_15520, Pp3c9_9050
OG0000192	Fh_1571, Fh_220, Fh_243, Fh_25779, Fh_2749, Fh_335, Fh_3350, Fh_4551, Fh_643	Pp3c1_33540, Pp3c1_33600, Pp3c26_10420, Pp3c26_4470, Pp3c2_9200, Pp3c2_9350, Pp3c4_17440, Pp3c4_17570
OG0000193	Fh_17656, Fh_19400, Fh_22193, Fh_22750, Fh_24996, Fh_4454, Fh_5509, Fh_9655, Fh_9656	Pp3c12_16890, Pp3c12_24820, Pp3c15_23900, Pp3c15_5310, Pp3c17_5790, Pp3c17_6080, Pp3c17_6090, Pp3c23_20550, Pp3c3_31590, Pp3c7_13080, Pp3c7_13090
OG0000194	Fh_19655	Pp3c5_26320
OG0000195	Fh_12882, Fh_16091, Fh_16724, Fh_20574, Fh_22219, Fh_4325, Fh_5193	Pp3c17_8260, Pp3c18_15700, Pp3c21_9830, Pp3c22_1930, Pp3c25_9400, Pp3c3_32420, Pp3c4_6480, Pp3c9_19590
OG0000196	Fh_9851	Pp3c11_26670
OG0000197	Fh_11992	Pp3c14_25520, Pp3c17_2370, Pp3c1_28163, Pp3c1_28191, Pp3c1_41130, Pp3c21_20460, Pp3c24_5670, Pp3c2_1000, Pp3c2_2341, Pp3c2_850, Pp3c5_12720, Pp3c5_17600, Pp3c6_25990, Pp3c8_15780
OG0000198	Fh_13050, Fh_14938, Fh_15229, Fh_25381, Fh_4152, Fh_8773	Pp3c13_3530, Pp3c16_24350, Pp3c17_18270, Pp3c1_12440, Pp3c1_36780, Pp3c4_14000, Pp3c5_9970
OG0000199	Fh_15712, Fh_22246, Fh_22247	Pp3c1_9680, Pp3c2_34990, Pp3c7_20710
OG0000202	Fh_12127, Fh_19630, Fh_7309, Fh_9727	Pp3c18_16190, Pp3c1_560, Pp3c2_28940, Pp3c7_22600
OG0000203	NA	Pp3c26_1510
OG0000205	Fh_202, Fh_21089, Fh_2516, Fh_8913	Pp3c20_17520, Pp3c26_6810, Pp3c26_6890, Pp3c26_6930, Pp3c26_6961, Pp3c26_6990, Pp3c3_25570, Pp3s775_10, Pp3s775_50
OG0000206	Fh_10222, Fh_13038, Fh_18461, Fh_18462, Fh_19579, Fh_23127, Fh_24658, Fh_24998, Fh_2543, Fh_25741, Fh_5940	Pp3c10_2580, Pp3c14_21410, Pp3c1_26250, Pp3c1_37250, Pp3c2_16180, Pp3c2_4800, Pp3c3_31430, Pp3c8_6790, Pp3c9_19000
OG0000207	Fh_1666, Fh_1757, Fh_2187, Fh_24143, Fh_3381, Fh_5941, Fh_6951, Fh_893	Pp3c14_21480, Pp3c14_23460, Pp3c14_24450, Pp3c17_19310, Pp3c23_500, Pp3c24_130, Pp3c8_1130
OG0000208	Fh_10360	Pp3c6_27110
OG0000209	Fh_13518, Fh_19232, Fh_22487, Fh_3507	Pp3c18_11920, Pp3c21_17460, Pp3c4_5740, Pp3c9_16990, Pp3c9_17010
OG0000210	Fh_11876, Fh_18084, Fh_19307, Fh_23001, Fh_4592, Fh_7427	Pp3c10_24280, Pp3c16_15980, Pp3c2_31940, Pp3c2_35170, Pp3c6_26510, Pp3c9_15090
OG0000211	Fh_10295, Fh_11302, Fh_11303, Fh_1288, Fh_13151, Fh_19826, Fh_25475, Fh_5273	Pp3c12_7610, Pp3c13_23540, Pp3c14_21050, Pp3c17_15750, Pp3c17_15780, Pp3c17_15800, Pp3c26_6060, Pp3c4_20250, Pp3c6_27740
OG0000212	Fh_16367, Fh_20584, Fh_20809, Fh_22613, Fh_6873, Fh_8419	Pp3c10_22200, Pp3c10_25760, Pp3c15_17010, Pp3c3_33380, Pp3c4_6310, Pp3c6_10410, Pp3c9_19220
OG0000213	Fh_14504, Fh_19029, Fh_3862, Fh_583, Fh_7323, Fh_829, Fh_990	Pp3c15_7120, Pp3c15_7150, Pp3c1_22600, Pp3c2_13330, Pp3c3_34520, Pp3c8_7420, Pp3c9_11990, Pp3c9_2550, Pp3c9_2670
OG0000214	Fh_2085, Fh_21989, Fh_21990, Fh_7659	Pp3c10_12910, Pp3c16_11930, Pp3c20_5650, Pp3c26_4070
OG0000215	Fh_14008, Fh_16051, Fh_18150, Fh_20921, Fh_4845, Fh_8777, Fh_9498, Fh_967	Pp3c11_21820, Pp3c11_21880, Pp3c17_22790, Pp3c18_40, Pp3c18_50, Pp3c1_10860, Pp3c21_22400, Pp3c23_8340, Pp3c24_6080, Pp3c3_26430, Pp3c4_4230, Pp3c7_4010, Pp3c8_10220
OG0000217	Fh_18032, Fh_18033, Fh_5667	Pp3c24_6800, Pp3c8_15060
OG0000218	Fh_4190	Pp3c18_21260, Pp3c9_20580
OG0000219	NA	Pp3c17_9440
OG0000220	Fh_12192, Fh_13085, Fh_14342, Fh_4733, Fh_4946	Pp3c10_9910, Pp3c14_22480, Pp3c1_20, Pp3c1_36410, Pp3c2_28420, Pp3c2_4460
OG0000221	Fh_10451, Fh_11815, Fh_11838, Fh_13266, Fh_14936, Fh_15063, Fh_17803, Fh_18618, Fh_20079, Fh_21048, Fh_22797, Fh_22923, Fh_24759, Fh_24760, Fh_25041, Fh_25303, Fh_25854, Fh_4588, Fh_6261, Fh_7142, Fh_8319, Fh_8673	Pp3c12_23460, Pp3c12_9050, Pp3c13_8600, Pp3c14_7340, Pp3c18_1170, Pp3c18_430, Pp3c18_5160, Pp3c18_6550, Pp3c19_12750, Pp3c19_13350, Pp3c21_15710, Pp3c21_18150, Pp3c21_22300, Pp3c22_14660, Pp3c22_23030, Pp3c23_380, Pp3c3_11340, Pp3c3_37150, Pp3c4_21250, Pp3c4_6640, Pp3c8_2850
OG0000223	Fh_13016, Fh_13017, Fh_16609, Fh_2172, Fh_22280, Fh_22470, Fh_24215, Fh_24231, Fh_3337, Fh_3770, Fh_3771, Fh_3773, Fh_5052, Fh_5088, Fh_5995, Fh_5996, Fh_7477, Fh_9030	Pp3c13_5930, Pp3c13_7900, Pp3c18_8100, Pp3c19_20900, Pp3c21_3950, Pp3c22_5610, Pp3c26_6740, Pp3c2_35930, Pp3c2_36190, Pp3c2_36220, Pp3c2_36380, Pp3c2_36480, Pp3c2_36500, Pp3c2_36570, Pp3c3_4100, Pp3c3_4140, Pp3c4_17240, Pp3c5_7110, Pp3c5_7150, Pp3c5_7180, Pp3c6_12510
OG0000224	Fh_14910, Fh_2024, Fh_24755, Fh_6937	Pp3c10_24880, Pp3c14_8850, Pp3c16_8670, Pp3c23_10200, Pp3c24_2970
OG0000225	Fh_11470, Fh_23799, Fh_5721, Fh_6944, Fh_6945	Pp3c10_24760, Pp3c19_18750, Pp3c20_22940, Pp3c23_10130, Pp3c24_2840
OG0000226	Fh_17505, Fh_20231	Pp3c15_1130, Pp3c9_1150
OG0000227	Fh_12424, Fh_14057, Fh_17526, Fh_2790	Pp3c1_24950, Pp3c1_24960, Pp3c23_3450, Pp3c24_9630, Pp3c26_370, Pp3c2_15900
OG0000229	Fh_12806, Fh_19427, Fh_25314, Fh_25684, Fh_6231, Fh_6281, Fh_6904, Fh_7731, Fh_9357	Pp3c11_23720, Pp3c11_520, Pp3c19_8640, Pp3c1_6750, Pp3c23_15270, Pp3c23_680, Pp3c7_112, Pp3c7_11320, Pp3c7_2800, Pp3c8_12410
OG0000230	Fh_988	Pp3c2_7700, Pp3c2_7760
OG0000231	Fh_10918, Fh_10919, Fh_19290, Fh_19619, Fh_19620, Fh_19969, Fh_24244, Fh_3008, Fh_4635	Pp3c18_12880, Pp3c19_20410, Pp3c1_15290, Pp3c21_11010, Pp3c22_9600, Pp3c26_10450, Pp3c2_21160, Pp3c3_22600, Pp3c7_15000
OG0000232	Fh_17909, Fh_24824, Fh_9236, Fh_9237	Pp3c11_4120, Pp3c17_5130, Pp3c17_5150, Pp3c20_1220, Pp3c20_890
OG0000233	Fh_11495, Fh_20174, Fh_20175, Fh_25288, Fh_8531	Pp3c10_8330, Pp3c14_8650, Pp3c1_35220, Pp3c2_3980
OG0000234	Fh_14270, Fh_15472, Fh_18137, Fh_22753, Fh_23089, Fh_5082	Pp3c10_15500, Pp3c12_24120, Pp3c15_5330, Pp3c4_1480, Pp3c8_22340, Pp3c9_14530
OG0000235	Fh_1483, Fh_16599, Fh_1832, Fh_18883, Fh_19450, Fh_23635, Fh_23850, Fh_24195, Fh_25055, Fh_25424, Fh_25616, Fh_25831, Fh_4193, Fh_9129, Fh_9883	Pp3c10_12000, Pp3c10_1220, Pp3c10_20940, Pp3c10_20941, Pp3c12_21240, Pp3c12_9430, Pp3c15_25740, Pp3c17_720, Pp3c18_5460, Pp3c20_22150, Pp3c21_18410, Pp3c22_17900, Pp3c24_1840, Pp3c2_18870, Pp3c3_27440, Pp3c4_12910, Pp3c4_8340, Pp3c6_26940, Pp3c9_22930
OG0000236	Fh_20621, Fh_3003, Fh_3873, Fh_4675, Fh_5073	Pp3c18_4770, Pp3c22_15110, Pp3c23_15670, Pp3c8_18820, Pp3c8_18850
OG0000238	Fh_10121, Fh_10122, Fh_21460, Fh_2354, Fh_2355	Pp3c10_19250, Pp3c14_11270, Pp3c14_11277, Pp3c1_33660, Pp3c1_33670
OG0000239	Fh_13676, Fh_17736, Fh_17746, Fh_18485, Fh_1868, Fh_19171, Fh_25454, Fh_6166, Fh_9247	Pp3c20_15790, Pp3c20_8650, Pp3c23_14990, Pp3c24_10990, Pp3c24_11150, Pp3c24_11156, Pp3c27_6710, Pp3c4_12090, Pp3c4_12110, Pp3c8_11720, Pp3c8_2192
OG0000240	Fh_1913	Pp3c12_3550
OG0000241	Fh_14140, Fh_14511, Fh_22380, Fh_4847, Fh_6239, Fh_9490	Pp3c12_13740, Pp3c1_10880, Pp3c1_12330, Pp3c2_25000, Pp3c3_35820, Pp3c4_5050
OG0000242	Fh_11372, Fh_11914, Fh_13317, Fh_16988, Fh_19702, Fh_22600, Fh_23494, Fh_25329, Fh_25678, Fh_2605, Fh_5135, Fh_873	Pp3c12_10120, Pp3c16_17640, Pp3c18_15840, Pp3c19_4790, Pp3c21_5430, Pp3c24_9060, Pp3c25_7180, Pp3c3_18360, Pp3c5_23010, Pp3c6_7360, Pp3c8_12320
OG0000243	Fh_23467, Fh_6009	Pp3c10_19960, Pp3c10_25320, Pp3c10_4830, Pp3c11_12670, Pp3c11_1800, Pp3c11_9140, Pp3c12_12830, Pp3c12_7790, Pp3c13_21660, Pp3c14_23500, Pp3c15_13080, Pp3c15_4580, Pp3c16_3110, Pp3c18_10510, Pp3c18_14670, Pp3c18_3680, Pp3c18_6440, Pp3c18_6460, Pp3c19_10880, Pp3c1_13760, Pp3c1_34860, Pp3c1_34910, Pp3c1_38590, Pp3c20_14240, Pp3c21_14170, Pp3c22_17610, Pp3c22_5160, Pp3c23_10250, Pp3c23_12080, Pp3c23_…
OG0000244	Fh_17874, Fh_25129, Fh_3205, Fh_6024, Fh_7249	Pp3c10_2870, Pp3c14_19810, Pp3c17_15050, Pp3c1_28930, Pp3c2_10180, Pp3c2_19520
OG0000246	Fh_2089, Fh_2090, Fh_5125	Pp3c2_5280, Pp3c9_6840
OG0000250	Fh_1017, Fh_1203, Fh_17242, Fh_19069, Fh_19143, Fh_19178, Fh_19179, Fh_2294, Fh_4278, Fh_722	Pp3c16_3350, Pp3c19_15180, Pp3c20_8050, Pp3c21_9020, Pp3c23_19750, Pp3c3_10280, Pp3c4_29040, Pp3c8_18880
OG0000251	Fh_12068, Fh_1710, Fh_17464, Fh_18685, Fh_20627, Fh_21391, Fh_2694, Fh_5148, Fh_5290, Fh_9911	Pp3c13_4290, Pp3c15_10770, Pp3c18_11480, Pp3c21_20700, Pp3c26_8300, Pp3c3_6980, Pp3c4_26860, Pp3c6_25280, Pp3c7_25950, Pp3c9_3020
OG0000252	Fh_10651, Fh_12329, Fh_12523, Fh_13136, Fh_16323, Fh_20531, Fh_21817, Fh_7180	Pp3c10_14160, Pp3c10_14250, Pp3c10_20300, Pp3c12_18760, Pp3c23_10780, Pp3c23_11080, Pp3c24_7310, Pp3c24_7780, Pp3c3_8510, Pp3c4_20750
OG0000254	Fh_11610, Fh_11633, Fh_1229, Fh_6509	Pp3c12_8430, Pp3c13_19580, Pp3c13_19630, Pp3c26_2730, Pp3c27_3060, Pp3c3_20740, Pp3c4_15150, Pp3c6_28650, Pp3c6_28670
OG0000255	Fh_22534, Fh_6107, Fh_6108, Fh_8100	Pp3c10_23140, Pp3c10_6930, Pp3c2_5850, Pp3c3_22670, Pp3c3_25190, Pp3c9_20170
OG0000256	Fh_12546, Fh_12661, Fh_12662, Fh_12663, Fh_12664, Fh_12665, Fh_16425, Fh_363, Fh_379, Fh_426, Fh_7823	Pp3c20_2160, Pp3c20_2190, Pp3c23_17770, Pp3c23_17890, Pp3c24_19540, Pp3c3_9874, Pp3c8_18450
OG0000257	Fh_12327, Fh_12468, Fh_12539, Fh_14056, Fh_16482, Fh_22078, Fh_22152, Fh_23594, Fh_6007	Pp3c13_22770, Pp3c13_5300, Pp3c1_32280, Pp3c22_15430, Pp3c24_16740, Pp3c24_9660, Pp3c5_6120, Pp3c6_27160, Pp3c8_17390
OG0000258	Fh_1042, Fh_13103, Fh_18814, Fh_18815, Fh_24382, Fh_24383, Fh_4573, Fh_4574	Pp3c12_22970, Pp3c1_10970, Pp3c3_36180, Pp3c4_3520, Pp3c8_3600
OG0000259	Fh_16191, Fh_20554, Fh_3423, Fh_5008, Fh_7465	Pp3c13_15000, Pp3c18_1450, Pp3c21_20770, Pp3c21_20850, Pp3c3_32650, Pp3c6_770, Pp3s96_80
OG0000260	Fh_19403	Pp3c7_27070
OG0000261	Fh_10628, Fh_12784, Fh_19394, Fh_23004, Fh_23401, Fh_3429, Fh_8280	Pp3c12_6460, Pp3c24_14620, Pp3c2_23840, Pp3c2_34940, Pp3c3_5770, Pp3c4_21750, Pp3c8_23170
OG0000262	Fh_15804, Fh_7891, Fh_8647	Pp3c18_19560, Pp3c21_2140, Pp3c22_3770, Pp3c4_12100
OG0000263	Fh_11691, Fh_14040, Fh_16882, Fh_16883, Fh_24369, Fh_2575, Fh_3850, Fh_5046, Fh_5978, Fh_7946, Fh_8157	Pp3c16_1430, Pp3c17_10490, Pp3c1_26030, Pp3c23_11350, Pp3c23_5720, Pp3c24_9860, Pp3c2_13490, Pp3c5_11260, Pp3c6_12270
OG0000264	Fh_2213, Fh_22731, Fh_25096	Pp3c13_1880, Pp3c3_1110
OG0000265	Fh_1013, Fh_10456, Fh_1049, Fh_15857, Fh_18629, Fh_3039	Pp3c10_17310, Pp3c11_1010, Pp3c11_6620, Pp3c12_9300, Pp3c3_25750, Pp3c3_26570, Pp3c3_26590, Pp3c4_21500, Pp3c7_22170, Pp3c7_26760
OG0000266	Fh_10068, Fh_11832, Fh_24155, Fh_25143, Fh_25144, Fh_25150, Fh_25360, Fh_3798, Fh_5692, Fh_8551, Fh_9330	Pp3c11_6950, Pp3c14_15480, Pp3c16_4640, Pp3c17_10190, Pp3c22_20430, Pp3c27_4630, Pp3c27_5070, Pp3c3_10820, Pp3c4_18000, Pp3c5_1290, Pp3c5_4080
OG0000270	Fh_16369, Fh_24262	Pp3c10_25730, Pp3c5_5440
OG0000271	Fh_11324, Fh_15603, Fh_24346, Fh_6800	Pp3c10_20140, Pp3c17_16370, Pp3c1_10180, Pp3c1_10470, Pp3c21_16990, Pp3c3_3490, Pp3c3_35190, Pp3s38_30
OG0000272	Fh_19628, Fh_20275, Fh_21319, Fh_23149, Fh_25500, Fh_5594, Fh_7437	Pp3c12_22350, Pp3c16_17210, Pp3c18_17950, Pp3c21_12920, Pp3c22_6380, Pp3c25_4810, Pp3c25_4816
OG0000273	NA	Pp3c12_23210, Pp3c12_23370, Pp3c17_15950, Pp3c2_32120, Pp3c8_2970
OG0000274	Fh_20944, Fh_2231, Fh_25811, Fh_7127	Pp3c12_8190, Pp3c13_1060, Pp3c13_1310, Pp3c17_20, Pp3c19_1310, Pp3c19_23130, Pp3c19_340, Pp3c20_23720, Pp3c26_15770, Pp3c2_38430, Pp3c2_40, Pp3c3_10, Pp3c3_1630, Pp3c5_29120, Pp3c5_29220, Pp3s241_30, Pp3s76_20
OG0000275	Fh_17119, Fh_17120, Fh_17121, Fh_18400, Fh_19671, Fh_20961, Fh_20962, Fh_20963, Fh_21750, Fh_33, Fh_3585, Fh_3586, Fh_3590, Fh_3591, Fh_504, Fh_510, Fh_552, Fh_5798, Fh_5799, Fh_5800, Fh_7238, Fh_7239, Fh_96, Fh_9734	Pp3c1_23670, Pp3c1_23750, Pp3c1_23850, Pp3c1_23900, Pp3c1_23920, Pp3c2_10310, Pp3c2_6160, Pp3c2_6650, Pp3c2_6690, Pp3c2_6770, Pp3c5_10430
OG0000276	Fh_11541, Fh_17174, Fh_1891, Fh_18921	Pp3c1_21160, Pp3c20_7060, Pp3c23_19630, Pp3c2_16300
OG0000277	Fh_23183, Fh_23921, Fh_23923, Fh_2911, Fh_8229	Pp3c15_17600, Pp3c15_17620, Pp3c17_13550, Pp3c19_16060, Pp3c2_11380, Pp3c9_3340
OG0000278	Fh_20350, Fh_20449	Pp3c19_19910, Pp3c22_14220
OG0000279	Fh_12464, Fh_15692, Fh_22241, Fh_9011	Pp3c12_13280, Pp3c20_6140, Pp3c2_30830, Pp3c2_30835, Pp3c4_9720
OG0000280	Fh_14447, Fh_19421	Pp3c20_18860, Pp3c24_11800
OG0000281	Fh_11660, Fh_20573, Fh_25632, Fh_5480, Fh_5481, Fh_6360, Fh_9588	Pp3c15_15840, Pp3c15_19690, Pp3c19_9690, Pp3c19_9720, Pp3c22_21270, Pp3c7_11130, Pp3c9_19600
OG0000282	Fh_14101, Fh_18352, Fh_19827, Fh_6819, Fh_697	Pp3c14_21060, Pp3c16_17970, Pp3c17_15560, Pp3c17_15690, Pp3c1_30380, Pp3c25_4390, Pp3c2_11020, Pp3c5_19240
OG0000283	Fh_11187, Fh_17068, Fh_24937	Pp3c14_25560, Pp3c14_25570, Pp3c17_17850, Pp3c2_2880
OG0000284	Fh_12195, Fh_21713, Fh_4788, Fh_5445, Fh_6536	Pp3c16_16680, Pp3c19_3460, Pp3c21_6460, Pp3c22_2470, Pp3c27_1960, Pp3c6_17670
OG0000285	Fh_10724, Fh_23080, Fh_24799, Fh_4706	Pp3c16_23790, Pp3c25_14360, Pp3c25_9990, Pp3c26_13910
OG0000286	Fh_7861	Pp3c18_20150
OG0000287	Fh_5555	Pp3c6_6760, Pp3c8_14810
OG0000288	Fh_13682, Fh_9933	Pp3c26_7930
OG0000289	Fh_1059, Fh_10826, Fh_15175, Fh_16181	Pp3c15_20280, Pp3c15_24770, Pp3c9_20750, Pp3c9_20790, Pp3c9_25100
OG0000290	Fh_25039, Fh_25807, Fh_25812, Fh_25815, Fh_267, Fh_292, Fh_344, Fh_3965, Fh_5202, Fh_8019	Pp3c18_5000, Pp3c19_12800, Pp3c1_19780, Pp3c1_19830, Pp3c22_22890, Pp3c2_18300, Pp3c2_18330
OG0000291	Fh_22373	Pp3c5_14800
OG0000292	Fh_13009, Fh_17025, Fh_17026, Fh_17191, Fh_23979, Fh_25654, Fh_6511, Fh_9368	Pp3c13_12000, Pp3c2_29970, Pp3c4_28130, Pp3c5_23790, Pp3c5_5170, Pp3c6_22250, Pp3c6_26420, Pp3c6_5880
OG0000293	Fh_13377, Fh_14806, Fh_15811, Fh_4191, Fh_4950, Fh_4961	Pp3c15_21760, Pp3c17_13510, Pp3c19_1800, Pp3c1_28390, Pp3c22_9100, Pp3c2_11410, Pp3c7_2920, Pp3c9_20570
OG0000294	Fh_18963, Fh_20325	Pp3c13_11600, Pp3c13_21550, Pp3c13_21560
OG0000295	Fh_20919, Fh_4165	Pp3c13_3320, Pp3c24_6070
OG0000296	Fh_12003, Fh_12756, Fh_14344, Fh_14345, Fh_16579, Fh_19884, Fh_25422, Fh_3217, Fh_4316, Fh_4317, Fh_494, Fh_644, Fh_674, Fh_730, Fh_8241, Fh_892	Pp3c10_21810, Pp3c13_12190, Pp3c13_9000, Pp3c14_11870, Pp3c18_5430, Pp3c19_13690, Pp3c1_18680, Pp3c1_18830, Pp3c1_18940, Pp3c21_7640, Pp3c21_7670, Pp3c21_7680, Pp3c22_17320, Pp3c22_17540, Pp3c23_4450, Pp3c24_13110, Pp3c26_14610, Pp3c26_2420, Pp3c2_30610, Pp3c2_32330, Pp3c2_32410, Pp3c7_21960
OG0000297	Fh_19278, Fh_2866, Fh_6305, Fh_8982	Pp3c20_17990, Pp3c23_9660, Pp3c24_8490, Pp3c8_6310
OG0000298	Fh_17298, Fh_17602	Pp3c10_20960, Pp3c24_16260
OG0000300	Fh_10036, Fh_10686, Fh_11830, Fh_15171, Fh_15431, Fh_15432, Fh_4167, Fh_4168, Fh_4169, Fh_4170	Pp3c12_6540, Pp3c12_6548, Pp3c13_2400, Pp3c13_2420, Pp3c13_2440, Pp3c16_23390, Pp3c3_5720, Pp3c6_1770, Pp3c9_25180
OG0000302	Fh_1001, Fh_1008, Fh_1113, Fh_12908, Fh_1382, Fh_15051, Fh_22904	Pp3c11_13690, Pp3c12_14250, Pp3c13_11460, Pp3c14_17800, Pp3c16_6220, Pp3c16_6240, Pp3c23_21870, Pp3c25_1010, Pp3c25_990, Pp3c4_1960, Pp3c4_2000, Pp3c9_24320
OG0000303	Fh_1309, Fh_1310, Fh_19912	Pp3c11_18330, Pp3c7_5390
OG0000304	Fh_17362, Fh_20686, Fh_21854, Fh_22980, Fh_9002	Pp3c11_2770, Pp3c1_1790, Pp3c4_25840, Pp3c7_21300
OG0000305	NA	Pp3c1_22210
OG0000306	Fh_18990, Fh_2332, Fh_3883	Pp3c12_3720, Pp3c17_1780
OG0000307	Fh_1153, Fh_14657, Fh_20615, Fh_21363, Fh_4800	Pp3c10_21490, Pp3c10_9750, Pp3c14_8590, Pp3c24_2030
OG0000308	Fh_23365, Fh_23368, Fh_2347, Fh_2348, Fh_5532, Fh_8916	Pp3c11_12840, Pp3c11_12850, Pp3c2_23900, Pp3c2_23910, Pp3c7_15580, Pp3c7_15590
OG0000309	Fh_14557	Pp3c7_3640
OG0000310	NA	Pp3c3_11110
OG0000311	Fh_13070, Fh_15984, Fh_16486, Fh_25214, Fh_8594	Pp3c11_12310, Pp3c12_13250, Pp3c3_27790, Pp3c4_9670, Pp3c8_4500
OG0000312	Fh_13650, Fh_6307	Pp3c15_24240, Pp3c1_23090, Pp3c9_25360
OG0000313	Fh_11589, Fh_14957, Fh_22307, Fh_3950, Fh_8343	Pp3c20_4950, Pp3c23_20760, Pp3c24_15790, Pp3c4_10010, Pp3c8_17790, Pp3c9_12490
OG0000314	Fh_10667, Fh_12019, Fh_14548, Fh_15455, Fh_16066, Fh_19923, Fh_21516	Pp3c11_20560, Pp3c14_10320, Pp3c17_14230, Pp3c21_10290, Pp3c22_550, Pp3c7_5280
OG0000315	Fh_25156, Fh_8432	Pp3c10_17810, Pp3c3_33560
OG0000316	Fh_10977, Fh_10978, Fh_22350, Fh_23647, Fh_24040, Fh_8578	Pp3c10_2720, Pp3c15_22540, Pp3c24_1570, Pp3c2_31490, Pp3c6_12660, Pp3c9_23640, Pp3c9_23650
OG0000317	Fh_21893, Fh_25104	Pp3c11_21220, Pp3c7_5880
OG0000318	Fh_13018, Fh_16202, Fh_16203, Fh_18682, Fh_18683, Fh_24344, Fh_30, Fh_4314, Fh_753, Fh_855	Pp3c11_2990, Pp3c18_5400, Pp3c19_6240, Pp3c19_6250, Pp3c19_6320, Pp3c19_6330, Pp3c21_20650, Pp3c21_7660, Pp3c21_7690, Pp3c24_13090, Pp3c24_13120, Pp3c24_18000, Pp3c24_18010, Pp3c2_30620, Pp3c2_32320, Pp3c2_32400, Pp3c2_36170, Pp3c2_36290, Pp3c2_36350, Pp3c2_36410, Pp3c2_36460, Pp3c2_36540
OG0000319	Fh_21280, Fh_23010	Pp3c10_20710, Pp3c12_16500, Pp3c19_16160, Pp3c1_19610, Pp3c3_24230, Pp3c3_30190, Pp3c4_20640
OG0000320	Fh_11054, Fh_18780, Fh_6572, Fh_7033	Pp3c14_11930, Pp3c17_6820, Pp3c1_25570, Pp3c2_17980, Pp3c2_2210
OG0000322	Fh_16581, Fh_16583, Fh_24367, Fh_451	Pp3c17_11700, Pp3c17_11720, Pp3c2_13560
OG0000323	Fh_2030, Fh_25829, Fh_2591, Fh_4647, Fh_4648	Pp3c16_25090, Pp3c1_18380, Pp3c25_14930, Pp3c2_18670, Pp3c5_28420
OG0000324	Fh_3422	Pp3c18_1410
OG0000325	Fh_13499, Fh_15142, Fh_1577, Fh_1734, Fh_22122, Fh_5224	Pp3c11_5590, Pp3c12_23570, Pp3c3_36680, Pp3c7_22100, Pp3c8_3330
OG0000326	Fh_13058, Fh_23785, Fh_9399	Pp3c11_5700, Pp3c1_3000, Pp3c2_29750, Pp3c7_22220
OG0000327	Fh_14792, Fh_22556	Pp3c1_20580, Pp3c2_16610
OG0000328	Fh_10707, Fh_10708, Fh_1579, Fh_16878, Fh_17022, Fh_24841	Pp3c16_11020, Pp3c16_1470, Pp3c26_14760, Pp3c4_27860, Pp3c5_13290
OG0000330	Fh_11954, Fh_18709, Fh_22063, Fh_22359	Pp3c5_17150, Pp3c5_21160, Pp3c6_11090, Pp3c6_16600
OG0000331	Fh_19634, Fh_19635, Fh_22822, Fh_22823, Fh_22824, Fh_22825, Fh_5412, Fh_5413, Fh_600, Fh_8179	Pp3c10_3890, Pp3c10_3893, Pp3c14_4640, Pp3c14_4760
OG0000332	Fh_20383, Fh_24663, Fh_24728, Fh_5400	Pp3c14_4880, Pp3c15_11920, Pp3c1_21760, Pp3c2_16080
OG0000333	Fh_11423, Fh_15630, Fh_17644, Fh_18422, Fh_19173, Fh_792, Fh_793, Fh_8938, Fh_8942, Fh_9694	Pp3c12_22440, Pp3c14_3360, Pp3c15_12510, Pp3c15_12515, Pp3c15_4270, Pp3c15_6620, Pp3c15_6622, Pp3c19_15000, Pp3c4_810, Pp3c8_6510, Pp3c9_6640, Pp3c9_6690
OG0000334	Fh_20242	Pp3c23_22180
OG0000336	Fh_2499, Fh_4822, Fh_543, Fh_7672, Fh_8428, Fh_8430	Pp3c10_17070, Pp3c10_17080, Pp3c12_24710, Pp3c12_24760, Pp3c3_33410, Pp3c3_33440, Pp3c4_6230, Pp3c4_6260
OG0000337	Fh_13913	Pp3c11_22660, Pp3c7_2660
OG0000339	Fh_10138, Fh_13826, Fh_25000, Fh_3673, Fh_5233, Fh_7907, Fh_7908	Pp3c1_26200, Pp3c20_14530, Pp3c20_5670, Pp3c25_3070, Pp3c3_2130, Pp3c4_18160, Pp3c5_20480, Pp3c5_25140, Pp3c8_12170, Pp3s58_150
OG0000340	Fh_15778, Fh_9103	Pp3c15_9880, Pp3c9_21250
OG0000342	Fh_10642, Fh_12044, Fh_15824, Fh_16604, Fh_16605, Fh_21441, Fh_22699, Fh_22746, Fh_22752, Fh_4495, Fh_8530, Fh_924	Pp3c15_5370, Pp3c15_5450, Pp3c18_15100, Pp3c19_20540, Pp3c1_38520, Pp3c21_15340, Pp3c22_11130, Pp3c24_11260, Pp3c5_6310, Pp3c6_11250, Pp3c9_14540, Pp3c9_1620
OG0000345	Fh_18855, Fh_24758, Fh_7299	Pp3c10_24900, Pp3c20_23000, Pp3c23_10270
OG0000347	Fh_1146, Fh_1501, Fh_15328, Fh_6089	Pp3c19_21510, Pp3c22_1990
OG0000348	Fh_14987, Fh_2177, Fh_24515	Pp3c12_17450, Pp3c3_33220, Pp3c4_2590
OG0000350	Fh_14746, Fh_18730	Pp3c11_9310, Pp3c1_3610, Pp3c7_18300
OG0000351	Fh_17063, Fh_17066, Fh_27, Fh_3300, Fh_3302, Fh_612	Pp3c11_21650, Pp3c11_21670, Pp3c7_6850, Pp3c7_6890
OG0000352	Fh_10008, Fh_16114, Fh_19457, Fh_20649, Fh_2738, Fh_4831, Fh_4833, Fh_657, Fh_704, Fh_720	Pp3c14_23640, Pp3c17_22710, Pp3c1_38770, Pp3c1_39040, Pp3c1_39100, Pp3c1_39120, Pp3c2_8700, Pp3c2_8770, Pp3c2_8780, Pp3c2_9020
OG0000353	Fh_7189	Pp3c11_11400, Pp3c1_9410, Pp3c9_19790
OG0000355	Fh_12972, Fh_21928, Fh_25194, Fh_7997, Fh_7998, Fh_937	Pp3c11_25720, Pp3c16_7620, Pp3c25_8490, Pp3c5_22610, Pp3c6_6640, Pp3c7_310, Pp3s504_10
OG0000356	Fh_25801	Pp3c12_8320
OG0000357	Fh_15757, Fh_3271, Fh_6295	Pp3c20_18330, Pp3c23_8610, Pp3c24_5010
OG0000358	Fh_10031, Fh_10479, Fh_16172, Fh_17638, Fh_18850, Fh_4425, Fh_8357	Pp3c15_6750, Pp3c17_2880, Pp3c20_23080, Pp3c20_9210, Pp3c23_7680, Pp3c9_11130, Pp3c9_7400
OG0000359	Fh_13984, Fh_16747, Fh_17279, Fh_19597, Fh_21631, Fh_22854, Fh_23884	Pp3c13_1410, Pp3c15_2540, Pp3c17_7890, Pp3c1_4270, Pp3c26_10280, Pp3c2_35890, Pp3c2_37350, Pp3c2_37490, Pp3c3_18200, Pp3c3_23410, Pp3c3_27500, Pp3c4_14634, Pp3c5_16700, Pp3c7_23980, Pp3c9_1500
OG0000360	Fh_14084, Fh_7645	Pp3c14_26420, Pp3c1_6990
OG0000361	Fh_10604, Fh_13192, Fh_15584, Fh_24689	Pp3c10_4950, Pp3c14_4310, Pp3c1_21550, Pp3c2_20700
OG0000362	Fh_17051, Fh_23219, Fh_2550	Pp3c15_22150, Pp3c9_18620, Pp3c9_21750
OG0000364	Fh_10052, Fh_10353, Fh_14251, Fh_1432, Fh_16610, Fh_17540, Fh_17726, Fh_22650, Fh_3680, Fh_5143, Fh_6142	Pp3c10_10460, Pp3c12_11680, Pp3c14_13820, Pp3c16_12080, Pp3c16_22550, Pp3c19_2270, Pp3c22_5530, Pp3c25_12520, Pp3c2_15630, Pp3c5_13670, Pp3c6_17000
OG0000365	Fh_1234, Fh_24891, Fh_6730	Pp3c12_280, Pp3c12_870, Pp3c17_930, Pp3c17_931
OG0000366	Fh_1187, Fh_2643, Fh_6925	Pp3c14_14250, Pp3c14_14940, Pp3c17_5900
OG0000367	Fh_1037, Fh_13301, Fh_18741, Fh_2186, Fh_755, Fh_7705, Fh_917, Fh_9689, Fh_9830	Pp3c12_2070, Pp3c15_9180, Pp3c17_4370, Pp3c17_4375, Pp3c19_2670, Pp3c19_2720, Pp3c22_6360, Pp3c22_6370, Pp3c9_14600
OG0000368	Fh_14835, Fh_20559, Fh_21576	Pp3c12_12070, Pp3c14_3500, Pp3c1_34020, Pp3c1_6290, Pp3c1_6320, Pp3c6_13730, Pp3c6_13740, Pp3c7_13890
OG0000370	Fh_19461, Fh_21849, Fh_25548, Fh_444, Fh_6026, Fh_637, Fh_7386, Fh_8193, Fh_9446	Pp3c14_23550, Pp3c17_14850, Pp3c17_21870, Pp3c17_22320, Pp3c1_41310
OG0000371	Fh_13758, Fh_16440, Fh_19765, Fh_23550, Fh_6993, Fh_8251	Pp3c12_18290, Pp3c16_6990, Pp3c1_29420, Pp3c2_12640, Pp3c4_11360
OG0000372	Fh_17975, Fh_21888	Pp3c11_21360, Pp3c7_7470
OG0000373	Fh_1061, Fh_13374, Fh_15974, Fh_16313, Fh_18570, Fh_22435, Fh_23475, Fh_23476, Fh_6287, Fh_7779	Pp3c16_10420, Pp3c19_10820, Pp3c19_10950, Pp3c19_21550, Pp3c22_21970, Pp3c22_21990, Pp3c22_5710, Pp3c22_9060, Pp3c7_13340
OG0000374	Fh_24275, Fh_3868, Fh_5070	Pp3c17_10880, Pp3c18_4760, Pp3c22_15210
OG0000375	Fh_16290, Fh_18008, Fh_2473, Fh_5588	Pp3c14_6480, Pp3c16_210, Pp3c17_5410, Pp3c4_21970
OG0000376	Fh_12516, Fh_12517, Fh_12659, Fh_16458, Fh_9564, Fh_9565	Pp3c20_2140, Pp3c23_17930, Pp3c2_20530, Pp3c2_21760, Pp3c9_21710
OG0000377	Fh_20759, Fh_21127, Fh_25735, Fh_25736, Fh_25737	Pp3c24_20800, Pp3c8_25020, Pp3c8_6990, Pp3c8_7000
OG0000379	Fh_16450, Fh_2383, Fh_450, Fh_4746, Fh_4747, Fh_824	Pp3c12_26080, Pp3c14_7170, Pp3c23_16240, Pp3c23_16260
OG0000380	Fh_1584, Fh_22194, Fh_712	Pp3c26_14670, Pp3c4_28000
OG0000381	Fh_14156, Fh_23908	Pp3c14_9750, Pp3c2_13590
OG0000382	Fh_17324, Fh_23685, Fh_7475, Fh_7919	Pp3c13_5790, Pp3c13_5910, Pp3c4_21820
OG0000383	Fh_10858, Fh_10902, Fh_11285, Fh_11414, Fh_11916, Fh_11917, Fh_12391, Fh_12634, Fh_12642, Fh_13404, Fh_13851, Fh_1459, Fh_15370, Fh_15546, Fh_16385, Fh_17450, Fh_18411, Fh_18825, Fh_1886, Fh_18936, Fh_18939, Fh_20707, Fh_20945, Fh_21256, Fh_21693, Fh_22436, Fh_23624, Fh_24855, Fh_24884, Fh_25399, Fh_3688, Fh_5774, Fh_5857, Fh_6257, Fh_7449, Fh_7742, Fh_7821, Fh_7868, Fh_8376, Fh_8560, Fh_9333, Fh…	Pp3c11_21080, Pp3c11_3290, Pp3c12_3810, Pp3c13_15190, Pp3c13_15200, Pp3c13_15270, Pp3c13_19890, Pp3c13_19900, Pp3c13_21290, Pp3c13_21690, Pp3c13_21710, Pp3c13_21810, Pp3c13_21820, Pp3c13_2510, Pp3c13_2610, Pp3c13_2820, Pp3c13_2830, Pp3c13_2900, Pp3c13_2910, Pp3c13_3150, Pp3c14_1111, Pp3c14_13230, Pp3c14_6750, Pp3c15_16800, Pp3c15_2320, Pp3c15_960, Pp3c16_23160, Pp3c17_20870, Pp3c17_20880, Pp3c17_…
OG0000385	Fh_15050, Fh_20326, Fh_23024, Fh_4807, Fh_4810	Pp3c11_3390, Pp3c1_10620, Pp3c26_12710, Pp3c27_4760, Pp3c7_19980
OG0000386	Fh_14483, Fh_20595, Fh_21976, Fh_3723	Pp3c10_10570, Pp3c14_23000, Pp3c5_21630, Pp3c6_11630
OG0000387	Fh_14973, Fh_19643, Fh_21670	Pp3c13_990, Pp3c14_23270, Pp3c16_17510, Pp3c20_5180, Pp3c23_21020, Pp3c23_5190, Pp3c4_140
OG0000388	NA	Pp3c14_10000, Pp3c14_990, Pp3c16_7680, Pp3c19_2690, Pp3c20_19290, Pp3c21_1140, Pp3c23_16480, Pp3c3_30790
OG0000391	Fh_13302, Fh_19875, Fh_3667, Fh_5610	Pp3c10_10860, Pp3c14_25320, Pp3c21_6830, Pp3c22_6000, Pp3c2_32610
OG0000392	Fh_11792, Fh_17685, Fh_18061, Fh_2143	Pp3c12_11200, Pp3c13_8870, Pp3c26_3170, Pp3c26_3360, Pp3c3_11010, Pp3c4_23360, Pp3c4_23480
OG0000393	Fh_16361, Fh_17574	Pp3c13_16540, Pp3c1_15500, Pp3c21_20310, Pp3c21_20330, Pp3c21_20520
OG0000395	Fh_1038, Fh_14240, Fh_16695, Fh_21016, Fh_21747, Fh_3325, Fh_8977	Pp3c14_10430, Pp3c17_14090, Pp3c1_23940, Pp3c1_23960, Pp3c23_4510, Pp3c24_8580, Pp3c24_8583, Pp3c3_13140, Pp3c4_32180
OG0000396	Fh_24578, Fh_24579, Fh_24580, Fh_339, Fh_356, Fh_466, Fh_836	Pp3c26_12270, Pp3c26_12400, Pp3c4_29750
OG0000397	Fh_14524, Fh_16086, Fh_20959, Fh_21039, Fh_24926, Fh_25885, Fh_7145	Pp3c12_25900, Pp3c12_25910, Pp3c12_8960, Pp3c13_8700, Pp3c16_3330, Pp3c1_37850
OG0000398	Fh_10809, Fh_10810, Fh_25325, Fh_3024	Pp3c10_3550, Pp3c18_17440, Pp3c19_4840, Pp3c22_4010
OG0000399	Fh_18311, Fh_19601, Fh_20159, Fh_2403, Fh_2989, Fh_5644, Fh_7970	Pp3c10_13170, Pp3c10_23130, Pp3c12_20050, Pp3c3_22990, Pp3c3_25080, Pp3c4_11080, Pp3c4_20080
OG0000400	Fh_20698, Fh_4894, Fh_5416	Pp3c14_18740, Pp3c17_21080, Pp3c2_1570
OG0000401	Fh_12251, Fh_18449, Fh_21983, Fh_9643	Pp3c14_4980, Pp3c15_9360, Pp3c17_13710, Pp3c20_5720, Pp3c20_5740, Pp3c23_19070, Pp3c24_6460
OG0000402	Fh_1368, Fh_18981, Fh_24070, Fh_841, Fh_9991	Pp3c11_25140, Pp3c1_22480, Pp3c26_400, Pp3c7_4770
OG0000403	Fh_23708, Fh_24102, Fh_9570	Pp3c11_11040, Pp3c19_20280, Pp3c1_13910, Pp3c2_28070
OG0000405	Fh_1306, Fh_14189, Fh_20342	Pp3c11_18380, Pp3c17_20150, Pp3c7_3100
OG0000406	Fh_14032, Fh_1847, Fh_20737, Fh_24050, Fh_24989, Fh_6849	Pp3c11_7230, Pp3c11_7250, Pp3c1_8820, Pp3c2_31290, Pp3c5_5030, Pp3c6_24360, Pp3c6_29020, Pp3c7_26020
OG0000408	Fh_23123, Fh_4047, Fh_4048, Fh_7909	Pp3c12_6040, Pp3c13_12890, Pp3c4_18280
OG0000409	Fh_10177, Fh_10198, Fh_10507, Fh_13014, Fh_1504, Fh_15890, Fh_2791, Fh_8009	Pp3c11_1030, Pp3c16_11510, Pp3c17_11310, Pp3c27_2390, Pp3c6_20720, Pp3c9_40
OG0000410	Fh_16451, Fh_24295, Fh_7633	Pp3c10_18660, Pp3c15_9100, Pp3c9_21110
OG0000411	Fh_10201, Fh_14984, Fh_18496, Fh_19904, Fh_19905, Fh_24517, Fh_24518, Fh_5071, Fh_5072, Fh_518, Fh_6272	Pp3c11_1150, Pp3c15_18180, Pp3c23_14870, Pp3c7_25050, Pp3c7_25080
OG0000412	Fh_1315	Pp3c11_18640
OG0000413	Fh_13745, Fh_1513, Fh_15717, Fh_19494, Fh_22137	Pp3c10_15710, Pp3c12_17730, Pp3c3_18790, Pp3c3_26050, Pp3c4_14370
OG0000414	Fh_10820, Fh_11435	Pp3c10_3350, Pp3c14_3130
OG0000415	Fh_5106, Fh_5188, Fh_5191, Fh_926	Pp3c20_18650, Pp3c23_2470, Pp3c23_2500, Pp3c23_2610, Pp3c23_2628, Pp3c23_2660, Pp3s49_30
OG0000416	Fh_17613, Fh_5436, Fh_7092, Fh_7093	Pp3c10_4780, Pp3c14_5730, Pp3c17_12850, Pp3c1_32930, Pp3c2_18440
OG0000417	Fh_11206, Fh_20107, Fh_7336, Fh_7895	Pp3c18_14270, Pp3c18_19330, Pp3c21_4670, Pp3c3_13380, Pp3c5_3110, Pp3c6_25560
OG0000418	Fh_10926	Pp3c21_10860
OG0000419	Fh_11428, Fh_19342, Fh_2201	Pp3c14_14750, Pp3c14_3350
OG0000420	Fh_13331, Fh_19804, Fh_25451, Fh_9098	Pp3c23_18990, Pp3c24_19980, Pp3c26_8580, Pp3c6_240
OG0000422	Fh_13426, Fh_16701, Fh_6327, Fh_6825	Pp3c14_15740, Pp3c17_17040, Pp3c1_23970, Pp3c2_10900
OG0000423	Fh_10331, Fh_8221, Fh_8714	Pp3c18_14150, Pp3c19_15840, Pp3c22_13600
OG0000426	Fh_12172, Fh_12190, Fh_12239, Fh_13057, Fh_13711, Fh_20981, Fh_21331, Fh_23002, Fh_23783, Fh_24756, Fh_5645	Pp3c11_5720, Pp3c11_8270, Pp3c14_12850, Pp3c17_13940, Pp3c19_8410, Pp3c1_3040, Pp3c1_31540, Pp3c2_35010, Pp3c7_20320, Pp3c7_20690, Pp3c7_22280, Pp3s127_20
OG0000427	Fh_11677, Fh_11902, Fh_11905, Fh_12311, Fh_212, Fh_22363, Fh_22364, Fh_496	Pp3c13_20600, Pp3c16_10290, Pp3c16_10320, Pp3c17_7580, Pp3c25_7380, Pp3c25_7410
OG0000428	NA	Pp3s34_741, Pp3s46_160
OG0000429	Fh_16915, Fh_23448	Pp3c15_22000, Pp3c9_17320
OG0000430	Fh_1544, Fh_1546, Fh_8277	Pp3c1_16700, Pp3c2_23660
OG0000433	Fh_10662, Fh_14764, Fh_18483, Fh_19168, Fh_20110, Fh_21014	Pp3c14_10400, Pp3c17_14100, Pp3c18_13020, Pp3c20_8630, Pp3c23_15050, Pp3c2_10440, Pp3c5_3090
OG0000434	NA	Pp3c23_12020, Pp3c4_13320, Pp3c6_1850
OG0000435	Fh_18762, Fh_23625, Fh_241, Fh_7484	Pp3c13_6170, Pp3c16_8120, Pp3c18_7530, Pp3c18_7580, Pp3c18_7600, Pp3c27_4790, Pp3c4_15600
OG0000436	Fh_10171, Fh_25780, Fh_3474, Fh_3725, Fh_7829	Pp3c24_4080, Pp3c26_10400, Pp3c26_10520, Pp3c8_6680
OG0000437	Fh_11504, Fh_20460	Pp3c26_10800, Pp3c2_14620, Pp3c4_32300, Pp3c8_13760
OG0000438	Fh_19013, Fh_22996, Fh_23289, Fh_23290, Fh_6586	Pp3c12_4420, Pp3c26_5150, Pp3c4_16430
OG0000439	Fh_12871, Fh_1596, Fh_2742, Fh_8103	Pp3c10_23470, Pp3c12_11990, Pp3c21_9720, Pp3c3_29970, Pp3c4_10770, Pp3c6_8890, Pp3c8_16500, Pp3s30_562
OG0000440	Fh_10643, Fh_13246, Fh_13485, Fh_17386, Fh_2032, Fh_21442, Fh_21638, Fh_2588, Fh_3248, Fh_9835	Pp3c16_25110, Pp3c17_23790, Pp3c18_15010, Pp3c19_20600, Pp3c21_15300, Pp3c22_11160, Pp3c25_14890, Pp3c25_6570, Pp3c6_5010
OG0000442	Fh_17183, Fh_17989, Fh_20286, Fh_21633	Pp3c11_7340, Pp3c17_14010, Pp3c27_4400, Pp3c27_4440, Pp3c2_37410
OG0000443	Fh_2380	Pp3c5_25540
OG0000444	Fh_11985, Fh_15345, Fh_21690, Fh_23134, Fh_3261	Pp3c10_2430, Pp3c14_2510, Pp3c17_12000, Pp3c19_19350, Pp3c26_670, Pp3c9_900, Pp3c9_903
OG0000445	Fh_14187, Fh_14188, Fh_16061	Pp3c11_19970, Pp3c7_3040
OG0000446	Fh_12007, Fh_13589, Fh_16267, Fh_21078, Fh_23160, Fh_5561, Fh_5836	Pp3c16_11920, Pp3c16_7930, Pp3c1_32750, Pp3c23_13310, Pp3c24_10130, Pp3c24_2610, Pp3c25_5260, Pp3c2_5460, Pp3c5_12990
OG0000447	Fh_11100, Fh_12643, Fh_2222, Fh_24585, Fh_3448	Pp3c26_1840, Pp3c3_1230, Pp3c3_13190, Pp3c4_27530, Pp3c6_18560, Pp3c7_15470
OG0000448	Fh_14956, Fh_20316, Fh_20630, Fh_22311, Fh_9585	Pp3c18_3230, Pp3c19_9760, Pp3c20_4940, Pp3c22_22390, Pp3c23_20750
OG0000449	Fh_10700, Fh_11014, Fh_13179, Fh_13792, Fh_14088, Fh_14546, Fh_1516, Fh_190, Fh_20295, Fh_21496, Fh_22389, Fh_24992, Fh_3140, Fh_439, Fh_4496, Fh_4549, Fh_6754, Fh_6755, Fh_7541, Fh_9212	Pp3c12_11880, Pp3c12_12340, Pp3c12_19890, Pp3c12_7010, Pp3c12_7030, Pp3c13_15800, Pp3c13_15910, Pp3c13_15980, Pp3c13_16000, Pp3c13_16130, Pp3c15_22720, Pp3c15_22730, Pp3c19_1840, Pp3c19_1860, Pp3c19_3190, Pp3c22_540, Pp3c22_7400, Pp3c2_4100, Pp3c3_12330, Pp3c3_12530, Pp3c3_14480, Pp3c3_14510, Pp3c3_18750, Pp3c3_20110, Pp3c3_20140, Pp3c4_13260, Pp3c4_4820
OG0000451	Fh_19756, Fh_9159	Pp3c11_880, Pp3c1_370, Pp3c2_28710, Pp3c7_26860
OG0000452	Fh_6901, Fh_8930	Pp3c11_17720, Pp3c7_11370
OG0000453	Fh_17276, Fh_17976, Fh_20334, Fh_20409	Pp3c14_17020, Pp3c17_19970, Pp3c1_40230, Pp3c2_2510, Pp3c7_7550
OG0000454	Fh_13004, Fh_13780, Fh_1856, Fh_23025, Fh_4615, Fh_6648, Fh_7526, Fh_9718	Pp3c14_11570, Pp3c16_4030, Pp3c1_32570, Pp3c21_5300, Pp3c22_7170, Pp3c27_4840, Pp3c2_29570, Pp3c6_24560, Pp3s34_123
OG0000455	Fh_8797	Pp3c22_1720
OG0000456	Fh_19058	Pp3c16_13450, Pp3c16_13490
OG0000457	Fh_17033, Fh_17034	Pp3c1_14540
OG0000460	Fh_14760, Fh_6098, Fh_655	NA
OG0000462	Fh_16737, Fh_17860, Fh_18387, Fh_9142	Pp3c14_20010, Pp3c17_13270, Pp3c5_10720, Pp3c6_20290
OG0000465	Fh_10050, Fh_10335, Fh_12149, Fh_700, Fh_701, Fh_812	Pp3c14_12270, Pp3c14_13750, Pp3c17_19630, Pp3c17_19670
OG0000467	Fh_12856, Fh_12857, Fh_12858, Fh_21770, Fh_21771, Fh_21773, Fh_23007	Pp3c10_20740, Pp3c12_14910, Pp3c12_14940, Pp3c12_14945, Pp3c1_40600, Pp3c4_20580, Pp3c4_20601, Pp3c4_20623
OG0000468	Fh_11231, Fh_21416	Pp3c11_1220, Pp3c11_1420, Pp3c13_20039, Pp3c2_9570, Pp3c7_25120
OG0000469	Fh_11772, Fh_1744, Fh_2040, Fh_7068	Pp3c10_22780, Pp3c20_22540, Pp3c25_15120, Pp3c2_6580
OG0000470	Fh_14161, Fh_14580, Fh_15848, Fh_18090, Fh_24876, Fh_4714, Fh_4843, Fh_8389	Pp3c13_1080, Pp3c13_1100, Pp3c14_9630, Pp3c15_6270, Pp3c1_27990, Pp3c4_11810
OG0000471	Fh_19142, Fh_3002, Fh_9472	Pp3c20_8180, Pp3c22_7510, Pp3c23_15650, Pp3c8_19420
OG0000473	Fh_15122, Fh_20864, Fh_23426, Fh_24194	Pp3c20_7420, Pp3c23_19350, Pp3c5_24930, Pp3c6_3810
OG0000474	Fh_10713, Fh_16354, Fh_19496, Fh_3804, Fh_4180	Pp3c23_14050, Pp3c3_19490, Pp3c4_12460, Pp3c5_8240, Pp3c6_26930
OG0000475	Fh_20940, Fh_23036, Fh_23037, Fh_23993, Fh_6913, Fh_7668	Pp3c12_2810, Pp3c15_3820, Pp3c17_2260, Pp3c17_2340, Pp3c9_4390
OG0000477	Fh_16233, Fh_9528	Pp3c15_15300, Pp3c23_3890
OG0000478	Fh_12961, Fh_1861, Fh_24013	Pp3c20_11020, Pp3c20_11021, Pp3c3_30550, Pp3c6_6340
OG0000479	Fh_15759, Fh_24297, Fh_4389, Fh_8903	Pp3c9_20950
OG0000480	Fh_16074, Fh_23358	Pp3c11_20830, Pp3c7_6280
OG0000482	Fh_3088	Pp3c6_6060
OG0000483	Fh_22105, Fh_3751	Pp3c3_36450, Pp3c8_3840
OG0000484	Fh_23338	Pp3c11_17050, Pp3c7_11490
OG0000485	Fh_13648, Fh_3675	Pp3c15_24250, Pp3c9_25280
OG0000486	Fh_10850, Fh_13995, Fh_1431, Fh_22886, Fh_25387	Pp3c10_19020, Pp3c14_16620, Pp3c17_15380, Pp3c1_40040, Pp3c3_28970, Pp3c4_4040
OG0000487	Fh_4561	Pp3c1_1290
OG0000488	Fh_13240, Fh_21634	Pp3c2_37560, Pp3c7_17950
OG0000489	Fh_12645, Fh_14903, Fh_3681	Pp3c17_13017, Pp3c17_13420, Pp3c4_27460, Pp3c5_13660
OG0000490	Fh_15916, Fh_16575, Fh_19301, Fh_20561, Fh_2149, Fh_24174, Fh_5813, Fh_6806, Fh_9970	Pp3c10_8650, Pp3c14_6150, Pp3c15_12840, Pp3c18_12510, Pp3c19_20120, Pp3c1_5000, Pp3c21_19280, Pp3c22_9450, Pp3c23_970, Pp3c2_11350, Pp3c8_18980
OG0000491	Fh_16897, Fh_5426	Pp3c16_1070, Pp3c5_27410
OG0000492	Fh_14055, Fh_16093, Fh_18132, Fh_18946, Fh_19050, Fh_19051, Fh_22035, Fh_24046, Fh_24047, Fh_4817, Fh_4818, Fh_4952, Fh_4953, Fh_870, Fh_9361	Pp3c11_7280, Pp3c11_7980, Pp3c12_19450, Pp3c14_1480, Pp3c14_1501, Pp3c16_4900, Pp3c16_5010, Pp3c16_5060, Pp3c19_18250, Pp3c23_8530, Pp3c23_8550, Pp3c24_9670, Pp3c2_31380, Pp3c3_16620, Pp3c3_8090, Pp3c3_8110, Pp3c3_8130, Pp3c3_8150, Pp3c4_14320, Pp3c9_16700
OG0000493	Fh_12042, Fh_21997	Pp3c1_39880, Pp3c22_470, Pp3c2_8470
OG0000495	Fh_14173, Fh_14174, Fh_19008	Pp3c12_4220, Pp3c16_24370, Pp3c2_23990
OG0000496	Fh_11627, Fh_17393, Fh_18270, Fh_25153, Fh_25154, Fh_3766, Fh_3767, Fh_5173, Fh_5174	Pp3c12_18200, Pp3c18_2470, Pp3c18_2510, Pp3c19_8830, Pp3c3_26770, Pp3c4_11430, Pp3c5_1920
OG0000498	Fh_19063	Pp3c12_19130
OG0000499	Fh_11896, Fh_14213, Fh_2846	Pp3c23_9990, Pp3c25_7510, Pp3c6_16130
OG0000500	Fh_19716, Fh_19851, Fh_21779	Pp3c3_35530, Pp3c4_5270, Pp3c8_2690
OG0000502	Fh_12451, Fh_13378, Fh_18977, Fh_2495, Fh_5896	Pp3c11_19280, Pp3c18_8650, Pp3c19_11780, Pp3c22_9120, Pp3c7_4850
OG0000503	Fh_15662, Fh_21826, Fh_3076, Fh_4057	Pp3c11_3620, Pp3c1_37220, Pp3c2_30500, Pp3c3_4490, Pp3c3_4660, Pp3c3_4690, Pp3s67_90
OG0000504	Fh_12089, Fh_2144	Pp3c26_3340, Pp3c4_23380
OG0000505	Fh_10366, Fh_24631	Pp3c4_22140
OG0000506	Fh_10669, Fh_1276, Fh_17259, Fh_8926	Pp3c11_17560, Pp3c16_19150, Pp3c25_6990, Pp3c7_15250
OG0000507	Fh_13268, Fh_6160, Fh_6643, Fh_827, Fh_840	Pp3c15_6210, Pp3c2_37680, Pp3c8_2430, Pp3c8_2445
OG0000508	Fh_983	Pp3c16_13440, Pp3c6_130
OG0000509	Fh_15324, Fh_19867, Fh_24020, Fh_24021	Pp3c20_6440, Pp3c20_740, Pp3c24_16070, Pp3c8_15380
OG0000510	Fh_8488	Pp3c23_18560, Pp3c24_14440, Pp3c2_13880
OG0000513	Fh_10374, Fh_18151, Fh_20917, Fh_20918	Pp3c20_16040, Pp3c24_6000, Pp3c24_6020, Pp3c8_10460, Pp3c8_11940
OG0000514	Fh_21529, Fh_24474, Fh_9978	Pp3c17_18730, Pp3c5_15980, Pp3c6_8850
OG0000515	Fh_11858, Fh_21361, Fh_6149	Pp3c19_5840, Pp3c21_1270, Pp3c2_26590, Pp3c7_23740
OG0000516	Fh_15765, Fh_15766, Fh_3267, Fh_3554, Fh_3987, Fh_3988, Fh_8227	Pp3c19_15920, Pp3c22_17190, Pp3c23_8650, Pp3c23_8670, Pp3c24_4900, Pp3c8_8040
OG0000517	Fh_11969, Fh_12265, Fh_1531, Fh_2058, Fh_3635, Fh_5280	Pp3c12_25990, Pp3c15_4760, Pp3c15_4770, Pp3c18_6880, Pp3c19_11400, Pp3c21_14110, Pp3c21_14114, Pp3c9_3300
OG0000518	Fh_19107, Fh_2227, Fh_23097, Fh_24738, Fh_2901, Fh_4376, Fh_4377, Fh_4877, Fh_974	Pp3c13_1440, Pp3c16_13660, Pp3c1_29330, Pp3c27_3830, Pp3c3_1510, Pp3c4_27560, Pp3c4_27580
OG0000519	Fh_18164, Fh_18167, Fh_19261, Fh_19262, Fh_20817, Fh_6693, Fh_9434	Pp3c11_15300, Pp3c1_13600, Pp3c1_13640, Pp3c2_26270, Pp3c2_26320, Pp3c7_11060, Pp3c7_11080
OG0000520	Fh_23150	Pp3c5_28530, Pp3c6_1100
OG0000521	Fh_17243, Fh_7969	Pp3c10_23080, Pp3c12_20130, Pp3c3_10310
OG0000522	Fh_15834, Fh_16058, Fh_8374	Pp3c11_21750, Pp3c7_2960
OG0000523	Fh_11007, Fh_2066, Fh_3351, Fh_3687, Fh_9232	Pp3c12_10860, Pp3c20_9930, Pp3c24_19290, Pp3c3_20420, Pp3c4_19490, Pp3c7_11210, Pp3c7_11220, Pp3c8_22080
OG0000524	NA	Pp3c4_16840
OG0000525	Fh_11837, Fh_15526, Fh_17096, Fh_4413, Fh_6004, Fh_6262, Fh_8325	Pp3c15_640, Pp3c19_12670, Pp3c21_15740, Pp3c22_23050, Pp3c3_9870, Pp3c6_27190, Pp3c9_3590, Pp3c9_620
OG0000526	Fh_21668, Fh_22265, Fh_24634, Fh_8791	Pp3c15_5050, Pp3c22_10130, Pp3c4_17830, Pp3c9_5710
OG0000527	Fh_1085, Fh_5529	Pp3c12_10910, Pp3c12_10960, Pp3c4_13300
OG0000528	Fh_10603, Fh_24686	Pp3c14_4330, Pp3c1_21540
OG0000529	Fh_11814, Fh_17926, Fh_18517, Fh_18626, Fh_21040, Fh_21822, Fh_4536, Fh_7146	Pp3c11_14370, Pp3c12_8990, Pp3c13_8670, Pp3c1_8080, Pp3c4_14450, Pp3c7_19260, Pp3c8_16150
OG0000530	Fh_12653, Fh_14927, Fh_16271, Fh_1648, Fh_17260, Fh_20912	Pp3c16_19120, Pp3c24_5950, Pp3c25_7000, Pp3c25_7010, Pp3c26_14290, Pp3c4_29410, Pp3c8_17660
OG0000531	Fh_1700, Fh_19844, Fh_25394, Fh_2956	Pp3c12_11090, Pp3c14_26140, Pp3c17_22240, Pp3c4_13580
OG0000532	Fh_20491, Fh_23059, Fh_7754	Pp3c17_16550, Pp3c1_35770, Pp3c2_4060
OG0000533	Fh_12382, Fh_13214, Fh_13415, Fh_19214, Fh_8117	Pp3c11_1950, Pp3c21_3370, Pp3c4_10780, Pp3c4_15760, Pp3c7_24190
OG0000534	Fh_9137, Fh_9324	Pp3c5_3970, Pp3c6_20180
OG0000535	Fh_13922	Pp3c11_25640
OG0000538	NA	Pp3c12_12330
OG0000541	NA	Pp3c13_9240, Pp3s30_450
OG0000542	Fh_14343, Fh_16838, Fh_22052, Fh_24535, Fh_550, Fh_8151	Pp3c23_11120, Pp3c23_5320, Pp3c2_27650
OG0000543	Fh_13672	Pp3c16_17070, Pp3c3_29190, Pp3c4_3600, Pp3c8_13540, Pp3c8_13570
OG0000545	Fh_4290, Fh_467, Fh_5541, Fh_5542	Pp3c4_30790, Pp3c4_30870, Pp3c4_30950, Pp3s64_90
OG0000546	NA	Pp3c12_2240, Pp3c23_11590, Pp3c5_2020
OG0000548	Fh_16330, Fh_20401, Fh_20849, Fh_22175, Fh_22205, Fh_2445, Fh_8464	Pp3c11_3740, Pp3c12_8120, Pp3c14_9020, Pp3c17_6520, Pp3c1_7380, Pp3c4_20940, Pp3c8_19590
OG0000549	Fh_13383, Fh_14427, Fh_17288, Fh_24888, Fh_6286, Fh_904	Pp3c16_19250, Pp3c1_19190, Pp3c20_18640, Pp3c24_9430, Pp3c2_15140, Pp3c7_14450
OG0000550	Fh_15034, Fh_1569, Fh_19646, Fh_19647, Fh_2748, Fh_6620, Fh_7456, Fh_9569	Pp3c10_2910, Pp3c13_14180, Pp3c14_7060, Pp3c26_4450, Pp3c3_17650, Pp3c9_5650
OG0000552	Fh_10402, Fh_12934, Fh_20750, Fh_20751, Fh_2199, Fh_23210	Pp3c15_20600, Pp3c1_32060, Pp3c24_20510, Pp3c2_3000, Pp3c8_24670, Pp3c9_18850
OG0000553	Fh_11276, Fh_14826, Fh_23139	Pp3c10_2340, Pp3c15_17310, Pp3c15_17314
OG0000555	Fh_16025, Fh_19381, Fh_2429, Fh_25087, Fh_25553, Fh_6595	Pp3c14_15640, Pp3c1_33890, Pp3c2_26550, Pp3c9_17220
OG0000556	Fh_11630, Fh_20315, Fh_21165, Fh_2779, Fh_7795, Fh_9275	Pp3c11_6560, Pp3c13_20160, Pp3c17_1120, Pp3c21_19790, Pp3c22_22380, Pp3c2_3670, Pp3c4_15970
OG0000557	Fh_10552, Fh_19019	Pp3c12_4550, Pp3c20_16270
OG0000559	Fh_1626, Fh_22547	Pp3c9_17580, Pp3c9_20360
OG0000560	Fh_364, Fh_5139, Fh_5140, Fh_5141, Fh_5142	Pp3c15_12580, Pp3c15_12700, Pp3c6_16650
OG0000561	Fh_10017, Fh_5810	Pp3c16_7770, Pp3c27_300, Pp3c6_9330
OG0000562	Fh_7262	Pp3c1_28680, Pp3c2_9940, Pp3c6_6400
OG0000563	Fh_17657	Pp3c11_260, Pp3c14_20, Pp3c15_23910, Pp3c19_10, Pp3c19_23120, Pp3c23_130, Pp3c2_38400, Pp3c3_30, Pp3c4_32410, Pp3c6_30070, Pp3c9_24370, Pp3s421_40
OG0000564	Fh_17024, Fh_1739, Fh_1740, Fh_17945, Fh_21269	Pp3c11_14920, Pp3c11_22440, Pp3c16_11060, Pp3c2_25950, Pp3c3_30490, Pp3c7_10280, Pp3c7_10340, Pp3c7_10350, Pp3c7_10520
OG0000565	Fh_11132, Fh_22298, Fh_4517	Pp3c20_5120, Pp3c24_12080, Pp3c8_16440
OG0000567	Fh_10159, Fh_11246, Fh_14152, Fh_14461, Fh_15901, Fh_1809, Fh_18867, Fh_25365	Pp3c14_9810, Pp3c15_10450, Pp3c20_19150, Pp3c23_12740, Pp3c23_6310, Pp3c24_3720, Pp3c27_2580, Pp3c9_8990
OG0000568	Fh_19404	Pp3c16_10090, Pp3c16_2250
OG0000569	Fh_15583, Fh_15585, Fh_17153, Fh_19720, Fh_19985	Pp3c1_14980, Pp3c1_15750, Pp3c1_19400, Pp3c2_20660, Pp3c2_20690
OG0000570	Fh_16795, Fh_4120, Fh_6766	Pp3c13_15370, Pp3c3_21640, Pp3c4_24440
OG0000571	Fh_14865, Fh_22602	Pp3c16_14400, Pp3c25_6140, Pp3c3_16020
OG0000574	Fh_15114, Fh_22933	Pp3c23_19140, Pp3c8_14270
OG0000575	Fh_10734, Fh_15620, Fh_16615, Fh_16687, Fh_24741	Pp3c11_18940, Pp3c14_90, Pp3c17_19520, Pp3c27_3890, Pp3c7_3340
OG0000576	Fh_1532, Fh_17687, Fh_2104, Fh_2106, Fh_2107, Fh_25294, Fh_25295, Fh_8147	Pp3c13_20960, Pp3c13_20961, Pp3c13_20970, Pp3c26_3490, Pp3c26_3510, Pp3c3_14030, Pp3c4_23200
OG0000577	Fh_14748, Fh_14749, Fh_376, Fh_385, Fh_453, Fh_463, Fh_585, Fh_739, Fh_9544, Fh_9545	Pp3c1_3700, Pp3c1_3750, Pp3c1_3770, Pp3c2_31650, Pp3c2_31720
OG0000578	Fh_16698, Fh_25642, Fh_3614, Fh_6842, Fh_6843	Pp3c15_19960, Pp3c6_26200, Pp3c7_17580
OG0000579	Fh_12619, Fh_15561, Fh_16901, Fh_24149, Fh_3703, Fh_4840, Fh_8518	Pp3c15_21350, Pp3c18_9980, Pp3c21_16050, Pp3c27_3280, Pp3c5_6300, Pp3c6_26790, Pp3c9_22290
OG0000580	Fh_14627, Fh_20352, Fh_20549, Fh_21917, Fh_24923, Fh_4716, Fh_708, Fh_8099	Pp3c11_22980, Pp3c19_19960, Pp3c21_9040, Pp3c22_4200, Pp3c5_28210, Pp3c6_1080, Pp3c7_3770, Pp3s93_30
OG0000581	Fh_11262, Fh_16859	Pp3c15_17790, Pp3c9_22230
OG0000582	Fh_10816, Fh_14995, Fh_15251, Fh_17571, Fh_19577, Fh_21904, Fh_6585, Fh_9626	Pp3c10_3450, Pp3c11_23190, Pp3c14_13300, Pp3c14_2990, Pp3c1_23260, Pp3c20_10460, Pp3c23_16910, Pp3c24_8780, Pp3c7_2490, Pp3s46_190
OG0000583	Fh_10605, Fh_13191, Fh_24685, Fh_5160	Pp3c10_4970, Pp3c14_4340, Pp3c1_21530, Pp3c2_18150
OG0000586	Fh_10725, Fh_25867	Pp3c18_8530, Pp3c23_22550, Pp3c3_34940, Pp3c8_1920
OG0000587	Fh_13093, Fh_13504, Fh_18699, Fh_24433, Fh_24861, Fh_8188, Fh_9444	Pp3c14_26100, Pp3c17_22380, Pp3c1_41250, Pp3c1_41400, Pp3c25_12650, Pp3c2_1280, Pp3c2_1330, Pp3c6_4060, Pp3c6_4064
OG0000588	Fh_979, Fh_9994	Pp3c1_22510, Pp3c2_17290
OG0000589	NA	Pp3c10_5660, Pp3c23_11581
OG0000590	Fh_19192, Fh_25868	Pp3c18_13290, Pp3c18_13310, Pp3c3_24050, Pp3c8_1900
OG0000591	Fh_23172, Fh_7844	Pp3c18_8920, Pp3c21_16440
OG0000592	Fh_18606, Fh_20856	Pp3c12_18540, Pp3c13_10330, Pp3c1_540
OG0000593	NA	Pp3c11_7360, Pp3c11_7470, Pp3c11_7520, Pp3c11_7530, Pp3c11_7600, Pp3c11_7660, Pp3c11_7710, Pp3c12_9030, Pp3c20_18220, Pp3c2_19110, Pp3c5_12530, Pp3c8_6460, Pp3c8_6461
OG0000594	Fh_11314, Fh_15574, Fh_17132, Fh_6545, Fh_7585	Pp3c14_19410, Pp3c17_16150, Pp3c21_16260, Pp3c22_2550, Pp3c27_4910, Pp3c2_5990
OG0000595	Fh_20120, Fh_21218, Fh_21225, Fh_22692	Pp3c19_16280, Pp3c22_14960, Pp3c2_35200, Pp3c7_16750, Pp3c9_23190
OG0000596	Fh_22041	Pp3c12_1490, Pp3c17_2560
OG0000598	Fh_20058, Fh_23240	Pp3c13_4850, Pp3c3_2990
OG0000600	Fh_18689, Fh_23321	Pp3c19_1580, Pp3c22_130
OG0000601	Fh_21148, Fh_21210, Fh_2280, Fh_23427, Fh_24430	Pp3c10_7810, Pp3c16_22640, Pp3c25_12310, Pp3c25_12370, Pp3c5_24370, Pp3c5_24450, Pp3c6_4170
OG0000602	Fh_11090, Fh_14613, Fh_21076, Fh_5117	Pp3c1_32730, Pp3c1_32850, Pp3c2_5400, Pp3c5_3920
OG0000603	Fh_11650, Fh_12243, Fh_15942, Fh_25731, Fh_4081, Fh_4223	Pp3c17_13870, Pp3c17_13877, Pp3c1_35820, Pp3c23_9150, Pp3c24_4250, Pp3c2_2750, Pp3c8_7050
OG0000604	Fh_19387, Fh_22764, Fh_3750, Fh_8665	Pp3c10_11730, Pp3c10_11740, Pp3c14_15630, Pp3c15_6920, Pp3c4_23720
OG0000605	Fh_12711, Fh_15454, Fh_19152, Fh_3009	Pp3c17_580, Pp3c20_8020, Pp3c23_15760
OG0000608	Fh_16710	Pp3c13_12390, Pp3c14_9480
OG0000609	Fh_1589, Fh_23539, Fh_2752, Fh_6248	Pp3c13_4100, Pp3c26_4540, Pp3c3_5970, Pp3c3_5990, Pp3c4_25010
OG0000610	Fh_16003, Fh_23679	Pp3c7_11260, Pp3c7_11290
OG0000611	Fh_14134, Fh_19375, Fh_6773, Fh_7320	Pp3c12_13600, Pp3c3_34580, Pp3c4_6770, Pp3c8_7520
OG0000612	Fh_21274	Pp3c16_18150, Pp3c1_8580
OG0000613	Fh_22014, Fh_4017, Fh_4018	Pp3c11_15260, Pp3c7_9970
OG0000614	Fh_5971	Pp3c23_5530
OG0000615	Fh_10929, Fh_1444, Fh_15008, Fh_15009, Fh_18331, Fh_22444	Pp3c14_12090, Pp3c15_1020, Pp3c15_1040, Pp3c15_1050, Pp3c18_18670, Pp3c21_10830, Pp3c21_12250, Pp3c2_20180
OG0000617	Fh_15886, Fh_17420, Fh_3191	Pp3c14_1560, Pp3c1_18150, Pp3c2_19380
OG0000618	Fh_19098, Fh_23739, Fh_25327, Fh_6541, Fh_7296, Fh_7770	Pp3c18_20530, Pp3c18_20531, Pp3c19_3590, Pp3c19_4870, Pp3c22_1100, Pp3c22_2500
OG0000619	Fh_22023, Fh_22482, Fh_6976	Pp3c16_6270, Pp3c25_950, Pp3c2_13820
OG0000620	Fh_1640, Fh_1641, Fh_3430, Fh_3813	Pp3c18_1370, Pp3c18_1376, Pp3c22_21110, Pp3c9_20320
OG0000622	Fh_13388, Fh_13813, Fh_17391	Pp3c16_19330, Pp3c25_6620, Pp3c26_14140, Pp3c26_14180, Pp3c3_2340
OG0000623	Fh_1236, Fh_23535, Fh_2756, Fh_3626, Fh_4941, Fh_6249	Pp3c13_4010, Pp3c26_4490, Pp3c26_5960, Pp3c3_5940, Pp3c4_16800, Pp3c4_24980
OG0000624	Fh_13061, Fh_20524, Fh_24542, Fh_7017	Pp3c16_6100, Pp3c27_60, Pp3c5_9420, Pp3c6_21370
OG0000625	Fh_10276, Fh_1204, Fh_15306, Fh_16275, Fh_18555, Fh_19196	Pp3c10_15860, Pp3c14_13350, Pp3c14_13364, Pp3c16_18330, Pp3c1_23170, Pp3c25_7080, Pp3c2_14520
OG0000626	Fh_13126, Fh_24682	Pp3c10_5080, Pp3c14_4400, Pp3c16_7260
OG0000628	NA	Pp3c8_21120
OG0000629	Fh_9950	Pp3c12_4780, Pp3c4_16040
OG0000630	Fh_10632, Fh_13147, Fh_21026, Fh_25861, Fh_2754, Fh_3047, Fh_6250, Fh_6431	Pp3c12_20620, Pp3c12_7680, Pp3c13_4190, Pp3c13_8990, Pp3c26_4590, Pp3c4_20170, Pp3c4_25050
OG0000631	Fh_24081, Fh_922	Pp3c21_20320, Pp3c3_37800
OG0000632	Fh_13963, Fh_17805, Fh_25855, Fh_5973, Fh_8162, Fh_8675	Pp3c18_6510, Pp3c19_13340, Pp3c21_18160, Pp3c23_11420, Pp3c23_5560, Pp3c25_1060
OG0000633	Fh_10091, Fh_1520, Fh_2117, Fh_2492, Fh_8662	Pp3c12_25060, Pp3c18_8640, Pp3c19_11650, Pp3c21_11850, Pp3c26_2929, Pp3c4_23600, Pp3c4_3290
OG0000634	Fh_12770, Fh_17327, Fh_17953, Fh_20478, Fh_5824	Pp3c10_18380, Pp3c12_16620, Pp3c12_3090, Pp3c3_28120, Pp3c4_21920, Pp3c4_9110
OG0000635	Fh_10852, Fh_12509, Fh_156, Fh_20946, Fh_7324, Fh_8483	Pp3c13_1020, Pp3c13_1290, Pp3c13_1300, Pp3c3_28940, Pp3c3_290, Pp3c8_7470
OG0000636	Fh_13747, Fh_24762	Pp3c16_7180, Pp3c23_400
OG0000637	Fh_11096, Fh_11194, Fh_12405, Fh_921	Pp3c17_17780, Pp3c24_11630, Pp3c7_23540
OG0000639	Fh_13490, Fh_14437, Fh_15210, Fh_24659, Fh_24731	Pp3c10_9510, Pp3c1_21730, Pp3c25_8700, Pp3c2_16160, Pp3c5_14240
OG0000640	Fh_10834, Fh_16042	Pp3c11_20550, Pp3c11_21970, Pp3c7_7950
OG0000641	Fh_4422	Pp3c9_7380
OG0000642	Fh_23500, Fh_23501, Fh_24097, Fh_24098, Fh_6290	Pp3c20_18520, Pp3c23_16130, Pp3c23_3650
OG0000643	Fh_11228, Fh_12888, Fh_24871, Fh_24872, Fh_3966, Fh_3967, Fh_492, Fh_57, Fh_762	Pp3c18_18430, Pp3c18_18460, Pp3c18_22220, Pp3c21_10000, Pp3c21_10030, Pp3s397_10, Pp3s397_40
OG0000644	Fh_1763, Fh_19100, Fh_19101, Fh_19274, Fh_25125, Fh_7248, Fh_8984	Pp3c18_20650, Pp3c1_28980, Pp3c21_1630, Pp3c21_3130, Pp3c21_3140, Pp3c24_8550, Pp3c2_10200, Pp3c8_6330
OG0000645	Fh_15543, Fh_20569	Pp3c13_11750, Pp3c26_14620, Pp3c3_9650
OG0000646	Fh_19885, Fh_19886, Fh_25721, Fh_25722	Pp3c2_32960, Pp3c3_17000
OG0000647	Fh_18234, Fh_19242, Fh_21175, Fh_6824	Pp3c15_16480, Pp3c18_11070, Pp3c1_31220, Pp3c2_10910, Pp3c4_16140
OG0000648	Fh_10801, Fh_18308, Fh_25520, Fh_8356	Pp3c18_4130, Pp3c1_22300, Pp3c22_21630, Pp3c2_13250, Pp3c8_9940
OG0000649	Fh_18038, Fh_18737, Fh_18738, Fh_20646, Fh_21343, Fh_2300, Fh_23839, Fh_2760, Fh_4129, Fh_6794	Pp3c12_21300, Pp3c14_8140, Pp3c18_13350, Pp3c19_2450, Pp3c1_950, Pp3c22_5440, Pp3c2_35540, Pp3c3_35020, Pp3c4_7080, Pp3c7_23900, Pp3c8_1870
OG0000650	Fh_10022, Fh_11284, Fh_19863, Fh_24396, Fh_25672, Fh_5209, Fh_8970	Pp3c11_11910, Pp3c13_7440, Pp3c1_8190, Pp3c2_32860, Pp3c3_5010, Pp3c7_19410, Pp3c9_10970
OG0000651	Fh_10114, Fh_1497, Fh_2205, Fh_2206	Pp3c19_21520, Pp3c3_880, Pp3c3_884, Pp3c9_2210
OG0000654	Fh_1507, Fh_1613, Fh_20628, Fh_5028, Fh_5336	Pp3c18_3170, Pp3c21_20060, Pp3c21_20070, Pp3c21_20120
OG0000655	Fh_12792, Fh_6163	Pp3c3_35340, Pp3c8_2090
OG0000656	Fh_15510	Pp3c12_8540
OG0000657	Fh_1502, Fh_3550	Pp3c24_9420, Pp3c8_13170
OG0000658	Fh_12167, Fh_16732, Fh_20773, Fh_20969, Fh_3581, Fh_5766, Fh_7376	Pp3c14_12730, Pp3c17_13350, Pp3c1_31440, Pp3c1_8340, Pp3c2_26650, Pp3c2_8020, Pp3c5_20140, Pp3c6_7940
OG0000660	Fh_15116, Fh_16015, Fh_5108, Fh_939	Pp3c20_7590, Pp3c20_7680, Pp3c2_5520
OG0000661	Fh_23209, Fh_5388	Pp3c15_21520, Pp3c9_18910
OG0000663	Fh_15113, Fh_18205, Fh_22931, Fh_9650	Pp3c20_6790, Pp3c23_19130, Pp3c24_6410, Pp3c8_14290
OG0000664	Fh_12018, Fh_14077, Fh_20720, Fh_24038	Pp3c11_6370, Pp3c2_31580, Pp3c7_25600
OG0000665	Fh_1214, Fh_12163, Fh_15789, Fh_15835	Pp3c14_12410, Pp3c14_13540, Pp3c17_19810, Pp3c17_4720
OG0000666	Fh_11373, Fh_21643	Pp3c5_23050, Pp3c6_10050
OG0000667	Fh_15831, Fh_2708, Fh_6454	Pp3c13_17110, Pp3c13_21450, Pp3c17_19890
OG0000669	Fh_11505, Fh_1231, Fh_12844, Fh_12847, Fh_1452, Fh_17305, Fh_18144, Fh_20235, Fh_25468, Fh_2553, Fh_4175, Fh_5074	Pp3c16_7610, Pp3c18_4620, Pp3c18_4650, Pp3c1_20050, Pp3c21_18040, Pp3c22_15240, Pp3c25_8540, Pp3c2_20110, Pp3c4_1360, Pp3c6_7030, Pp3c9_21840
OG0000670	Fh_16431, Fh_17824, Fh_20687, Fh_2313, Fh_4554, Fh_5997	Pp3c11_2830, Pp3c11_3050, Pp3c11_3940, Pp3c1_1390, Pp3c2_34820, Pp3c4_11280, Pp3c7_20950, Pp3c7_21030
OG0000671	Fh_10403, Fh_15864, Fh_18756, Fh_24464, Fh_25753, Fh_2615, Fh_7756	Pp3c15_20570, Pp3c16_14110, Pp3c18_10540, Pp3c21_16620, Pp3c22_1440, Pp3c27_7220, Pp3c9_17900
OG0000672	Fh_22871, Fh_23587, Fh_23588	Pp3c26_7240, Pp3c4_17150
OG0000674	Fh_1045, Fh_18694, Fh_18695, Fh_21411, Fh_561, Fh_8499, Fh_8500	Pp3c15_1640, Pp3c18_18290, Pp3c18_18370, Pp3c19_22130, Pp3c19_4053, Pp3c19_4100, Pp3c19_4103, Pp3c22_7610
OG0000675	Fh_20001, Fh_20435	Pp3c27_8130, Pp3c6_27410
OG0000676	Fh_12939, Fh_12941, Fh_2645, Fh_4112, Fh_558, Fh_9364	Pp3c14_15040, Pp3c14_15110, Pp3c14_15140, Pp3c14_15141, Pp3c17_5780, Pp3c1_32170, Pp3c1_32190
OG0000677	Fh_11099, Fh_1189	Pp3c23_21240, Pp3c24_11700
OG0000678	Fh_11316, Fh_11317, Fh_11319, Fh_12287, Fh_13096, Fh_13098, Fh_536, Fh_705	Pp3c14_23440, Pp3c14_26050, Pp3c14_26060, Pp3c17_16040, Pp3c17_16070, Pp3c17_16140, Pp3c1_2340
OG0000680	Fh_11074, Fh_12826, Fh_9920	Pp3c11_3330, Pp3c13_21880, Pp3c26_8150, Pp3c3_13080, Pp3c4_8670
OG0000681	Fh_17041, Fh_17890, Fh_5801	Pp3c5_15600, Pp3c5_15610, Pp3c6_9110, Pp3s152_10
OG0000683	Fh_19659, Fh_22591, Fh_9837	Pp3c16_21452, Pp3c3_26220, Pp3c3_31260, Pp3c5_26300, Pp3c6_2980, Pp3c6_5090
OG0000684	Fh_24249	Pp3c22_9790, Pp3c22_9793
OG0000685	Fh_11221, Fh_4183	Pp3c15_21830, Pp3c9_20410
OG0000686	Fh_1026, Fh_427	Pp3c20_7230, Pp3c20_7290, Pp3c23_19420
OG0000687	Fh_14575, Fh_20540, Fh_566, Fh_863	Pp3c11_19540, Pp3c11_19560, Pp3c11_19567, Pp3c7_3420, Pp3c7_3450
OG0000688	Fh_1148	NA
OG0000690	Fh_16861, Fh_16949, Fh_17907, Fh_21902, Fh_8478	Pp3c11_23160, Pp3c13_7010, Pp3c1_17990, Pp3c2_19280, Pp3c3_490, Pp3c3_500, Pp3c6_3990
OG0000691	Fh_8306	Pp3c26_11200, Pp3c4_23970
OG0000692	Fh_18001, Fh_2697	Pp3c11_23480, Pp3c22_6050, Pp3c7_2070, Pp3c9_18310
OG0000693	NA	Pp3c23_9750
OG0000694	Fh_20497, Fh_22083, Fh_5096	Pp3c10_14120, Pp3c24_16550, Pp3c8_15470
OG0000697	Fh_10968, Fh_1690, Fh_6229	Pp3c14_26290, Pp3c17_23570, Pp3c2_300
OG0000698	Fh_25902, Fh_3536	Pp3c15_8530, Pp3c9_5480
OG0000700	Fh_11203, Fh_20109	Pp3c5_3070, Pp3c6_25390
OG0000701	Fh_1019, Fh_1040, Fh_13496, Fh_13497, Fh_15141, Fh_235, Fh_818	Pp3c12_22620, Pp3c16_13520, Pp3c3_36740, Pp3c3_36940, Pp3c3_36952, Pp3c3_36960, Pp3c3_36976, Pp3c8_2770, Pp3c8_2780, Pp3c8_3320, Pp3c8_3323
OG0000702	Fh_15941, Fh_16717, Fh_17900, Fh_24815	Pp3c11_11530, Pp3c16_9070, Pp3c24_4230, Pp3c5_15800, Pp3c6_8960, Pp3c9_4000
OG0000703	Fh_13742, Fh_13743, Fh_22471, Fh_25053	Pp3c12_17640, Pp3c19_21200, Pp3c21_6760, Pp3c3_26860
OG0000704	Fh_10437, Fh_15664, Fh_20358, Fh_21583, Fh_25038, Fh_25233	Pp3c11_24230, Pp3c14_3550, Pp3c18_5120, Pp3c1_19980, Pp3c1_21050, Pp3c7_1290
OG0000706	Fh_9926	Pp3c26_8090
OG0000707	Fh_11345, Fh_15017, Fh_17236, Fh_17435, Fh_2312, Fh_8537	Pp3c14_11630, Pp3c17_7170
OG0000708	Fh_22455, Fh_5325	Pp3c18_18880, Pp3c21_10630
OG0000709	Fh_23372, Fh_942, Fh_9892	Pp3c10_19360, Pp3c3_34330, Pp3c3_34380
OG0000710	Fh_1599, Fh_19855, Fh_21467, Fh_23383, Fh_5329	Pp3c10_19630, Pp3c12_14370, Pp3c16_15450, Pp3c3_30010, Pp3c4_5300
OG0000711	Fh_12781, Fh_2843	Pp3c15_12130, Pp3c9_7130
OG0000712	Fh_14116, Fh_24398, Fh_9140	Pp3c1_8240, Pp3c6_20220
OG0000713	Fh_13119, Fh_16253, Fh_21471, Fh_23190, Fh_4285	Pp3c10_4040, Pp3c14_4540, Pp3c16_15400, Pp3c1_21270, Pp3c5_7630, Pp3c6_23420
OG0000714	Fh_18836, Fh_19437, Fh_23390, Fh_5626	Pp3c10_11180, Pp3c1_24980, Pp3c26_2130, Pp3c7_2940
OG0000715	Fh_12063, Fh_16393, Fh_1680, Fh_18826	Pp3c1_25080, Pp3c26_500, Pp3c5_8910
OG0000716	Fh_10123, Fh_16952, Fh_22869, Fh_3197, Fh_7420, Fh_8985	Pp3c14_1460, Pp3c15_1370, Pp3c17_8270, Pp3c1_20900, Pp3c21_3770, Pp3c24_8390, Pp3c2_19180, Pp3c9_2250
OG0000719	Fh_10513, Fh_3989, Fh_8217, Fh_8242	Pp3c17_11440, Pp3c18_7160, Pp3c19_16000, Pp3c22_17160
OG0000720	Fh_864, Fh_933, Fh_934	Pp3c16_26120, Pp3c20_23770, Pp3c2_38390, Pp3c4_32400, Pp3c5_14060, Pp3c5_14090, Pp3c6_13600, Pp3c6_13660, Pp3c6_30060
OG0000722	Fh_16117	Pp3c1_38930, Pp3c2_8840
OG0000723	Fh_4271, Fh_4272, Fh_8136, Fh_9279	Pp3c14_16050, Pp3c17_16900, Pp3c17_17510
OG0000724	Fh_17411, Fh_25826	Pp3c1_18390, Pp3c2_18630
OG0000725	Fh_12483, Fh_20293, Fh_22166	Pp3c16_17370, Pp3c5_20870, Pp3c6_11400
OG0000726	Fh_14594, Fh_14597, Fh_21405, Fh_24410, Fh_24411, Fh_3298, Fh_6389, Fh_758	Pp3c15_18260, Pp3c15_18270, Pp3c15_7040, Pp3c9_2770, Pp3c9_2771, Pp3c9_6339, Pp3c9_6350
OG0000727	Fh_12107, Fh_4080	Pp3c23_9080, Pp3c8_5920
OG0000728	Fh_14252, Fh_15225, Fh_25184	Pp3c16_9400, Pp3c5_22340, Pp3c5_9960, Pp3c6_19850
OG0000729	Fh_20833, Fh_22011, Fh_828	Pp3c16_11450, Pp3c19_22630, Pp3c24_14280
OG0000730	Fh_6630, Fh_6674, Fh_789	Pp3c11_24910, Pp3c1_24600, Pp3c1_24700, Pp3c7_8530, Pp3c8_1190
OG0000731	NA	Pp3c10_5740, Pp3c11_24740, Pp3c12_7300, Pp3c16_20060, Pp3c19_17020, Pp3c22_7520, Pp3c23_16940, Pp3c5_649, Pp3c8_14950, Pp3c9_25000, Pp3c9_4470
OG0000733	Fh_1313, Fh_13609, Fh_24254, Fh_24255	Pp3c11_18580, Pp3c22_9910, Pp3c7_3260
OG0000735	Fh_6745, Fh_9119, Fh_9122, Fh_9123, Fh_9125, Fh_9126, Fh_9414	Pp3c10_16880, Pp3c3_22119, Pp3c3_22140, Pp3c4_8159, Pp3c4_8171, Pp3c4_8330
OG0000737	Fh_21532, Fh_4600	Pp3c20_7770, Pp3c24_6532, Pp3c8_14550
OG0000738	NA	Pp3c12_130, Pp3c17_340, Pp3c9_24060
OG0000739	Fh_10467, Fh_12992, Fh_13688, Fh_16260, Fh_21339	Pp3c15_10250, Pp3c20_8850, Pp3c23_2060, Pp3c23_2063, Pp3c4_11900, Pp3c4_17040
OG0000741	Fh_4254, Fh_9557	Pp3c25_10580, Pp3c6_620
OG0000742	Fh_24973, Fh_2732	Pp3c4_23770, Pp3c6_29380
OG0000743	Fh_13693, Fh_15032, Fh_5795, Fh_9923	Pp3c25_4460, Pp3c26_8080, Pp3c2_6740, Pp3c3_17750, Pp3c4_17130
OG0000744	Fh_21894, Fh_25450	Pp3c11_21190, Pp3c26_8650
OG0000745	Fh_17730	Pp3c20_12760, Pp3c5_25020
OG0000746	Fh_15444, Fh_18035, Fh_22688, Fh_25003, Fh_3628, Fh_7011, Fh_9356	Pp3c11_18120, Pp3c11_7920, Pp3c15_16420, Pp3c1_9850, Pp3c9_16670
OG0000747	Fh_11494, Fh_23832, Fh_5102	Pp3c10_8460, Pp3c11_17850, Pp3c7_11530
OG0000750	Fh_1303, Fh_19910	Pp3c11_18310, Pp3c7_5410
OG0000751	Fh_4896, Fh_7602, Fh_9467	Pp3c14_18780, Pp3c14_18810, Pp3c1_42090, Pp3c2_1490
OG0000754	Fh_14320, Fh_2433	Pp3c15_3470, Pp3c9_17060
OG0000755	Fh_10023, Fh_1375, Fh_14107, Fh_20812, Fh_8371	Pp3c14_14690, Pp3c15_17020, Pp3c1_29610, Pp3c2_17690, Pp3c9_10980
OG0000756	Fh_14722, Fh_15978	Pp3c10_300, Pp3c2_21670
OG0000757	Fh_12016, Fh_13585, Fh_16927, Fh_2422	Pp3c10_21160, Pp3c20_20980, Pp3c23_13140, Pp3c24_2390, Pp3c24_2393
OG0000758	Fh_20434, Fh_2693	Pp3c27_3720, Pp3c6_25320
OG0000760	Fh_12801, Fh_16026	Pp3c11_25170, Pp3c7_7100
OG0000761	Fh_23208, Fh_5178, Fh_8201, Fh_8202	Pp3c18_7000, Pp3c18_7010, Pp3c1_17220, Pp3c20_6990, Pp3c8_17020, Pp3c9_18880
OG0000762	Fh_11338, Fh_1659, Fh_1979, Fh_8611	Pp3c11_9290, Pp3c11_9520, Pp3c13_9800, Pp3c25_2448, Pp3c25_2450, Pp3c3_7930, Pp3c7_18320, Pp3c7_18360, Pp3c8_21830
OG0000763	Fh_10956, Fh_12227, Fh_12228, Fh_2168	Pp3c2_260, Pp3c4_2820, Pp3c6_18380
OG0000764	Fh_9210, Fh_9211	Pp3c24_100, Pp3c3_19970
OG0000765	Fh_1902, Fh_9539	Pp3c3_18160, Pp3c3_35290, Pp3c4_1620
OG0000766	Fh_15745, Fh_17270, Fh_19542, Fh_19543	Pp3c15_13530, Pp3c3_15530, Pp3c4_29330, Pp3c9_13460
OG0000767	Fh_15523, Fh_15524, Fh_16068, Fh_18960, Fh_6494	Pp3c11_15370, Pp3c13_11550, Pp3c3_9950, Pp3c3_9970
OG0000768	Fh_17035, Fh_23410, Fh_5873	Pp3c1_23200, Pp3c1_23220, Pp3c26_10600, Pp3c2_12150, Pp3c2_12240, Pp3c4_27990, Pp3c7_15180, Pp3c7_15200, Pp3c7_15240
OG0000769	Fh_20421, Fh_4938, Fh_6459, Fh_6460, Fh_6647	Pp3c12_15870, Pp3c13_17270, Pp3c20_21780, Pp3c7_23880
OG0000771	Fh_16366, Fh_21182, Fh_9940	Pp3c12_4630, Pp3c13_2780, Pp3c4_16270, Pp3c5_28980
OG0000772	Fh_16994, Fh_6324	Pp3c14_15710, Pp3c17_17580
OG0000773	Fh_13935, Fh_17897, Fh_20294, Fh_21111, Fh_9514	Pp3c11_22400, Pp3c23_3010, Pp3c25_1960, Pp3c5_15750, Pp3c6_11380, Pp3c7_4340
OG0000774	NA	Pp3c6_28680
OG0000775	Fh_1174, Fh_24080	Pp3c22_16130, Pp3c2_3430
OG0000776	Fh_23721	Pp3c7_5900
OG0000777	Fh_13174, Fh_13176, Fh_20458, Fh_20459, Fh_2334, Fh_2335	Pp3c19_3060, Pp3c22_12780, Pp3c22_12800, Pp3c22_12850
OG0000780	Fh_10569, Fh_12052, Fh_15136, Fh_22124, Fh_7076, Fh_8803	Pp3c12_23540, Pp3c17_5570, Pp3c3_36640, Pp3c3_36840, Pp3c5_9220, Pp3c6_21250, Pp3c8_3500
OG0000781	Fh_11287, Fh_17192, Fh_18669, Fh_20046, Fh_20054, Fh_24055, Fh_24844, Fh_3399	Pp3c13_12060, Pp3c16_8180, Pp3c1_8550, Pp3c1_8890, Pp3c25_330, Pp3c26_14860, Pp3c2_31390, Pp3c2_33800, Pp3c4_27760
OG0000782	Fh_1021, Fh_1022, Fh_14941, Fh_15232, Fh_16953, Fh_3200, Fh_8827, Fh_9929	Pp3c10_1490, Pp3c13_12640, Pp3c14_1310, Pp3c14_17660, Pp3c1_20910, Pp3c26_7990, Pp3c3_15470, Pp3c8_18180, Pp3c9_7690
OG0000783	Fh_16785, Fh_4680, Fh_6379	Pp3c11_17370, Pp3c12_1510, Pp3c17_2240, Pp3c22_90
OG0000784	Fh_15917, Fh_19996, Fh_20732, Fh_25116, Fh_3401, Fh_6254, Fh_9813	Pp3c10_23690, Pp3c13_8100, Pp3c17_22100, Pp3c1_9050, Pp3c3_3850, Pp3c4_24970, Pp3c4_29870, Pp3c7_25770
OG0000785	Fh_12021, Fh_18475, Fh_20718	Pp3c11_6300, Pp3c1_6980, Pp3c2_30120, Pp3c7_25550
OG0000786	Fh_10945, Fh_12476, Fh_17109, Fh_2703	Pp3c14_24090, Pp3c17_23200, Pp3c1_40750, Pp3c2_590
OG0000787	Fh_7425	Pp3c3_32410, Pp3c8_3050
OG0000788	Fh_14728, Fh_7925	Pp3c20_13240, Pp3c8_17170
OG0000789	Fh_17418, Fh_17419, Fh_6641	Pp3c1_18190, Pp3c1_18200, Pp3c6_11230
OG0000790	Fh_10412, Fh_10673, Fh_12060, Fh_16935	Pp3c15_20440, Pp3c15_2850, Pp3c25_8050, Pp3c25_8060, Pp3c5_9070
OG0000791	Fh_13582, Fh_8051, Fh_936	Pp3c24_2580, Pp3c25_12800
OG0000793	Fh_12002, Fh_13590, Fh_18499, Fh_20380, Fh_3706	Pp3c10_24580, Pp3c16_21270, Pp3c23_13390, Pp3c23_14820, Pp3c24_2640, Pp3c2_1520
OG0000794	Fh_11056, Fh_14467, Fh_17008, Fh_1969, Fh_24983, Fh_8129	Pp3c20_9340, Pp3c2_18040, Pp3c5_1510, Pp3c6_29200, Pp3c6_29290, Pp3c7_7840, Pp3c8_21680
OG0000795	Fh_12386, Fh_20207, Fh_24638, Fh_9428	Pp3c15_5080, Pp3c17_1370, Pp3c7_24310, Pp3c9_5740
OG0000797	Fh_12843, Fh_17061, Fh_2008, Fh_8687, Fh_8688	Pp3c17_22810, Pp3c18_4480, Pp3c19_13030, Pp3c2_9380
OG0000798	Fh_2174, Fh_2175, Fh_245, Fh_261, Fh_5083, Fh_564, Fh_670, Fh_733	Pp3c15_21940, Pp3c15_21970, Pp3c9_17500, Pp3c9_17600
OG0000799	Fh_13081	Pp3c14_22440
OG0000800	Fh_10969, Fh_20193, Fh_24806	Pp3c18_13230, Pp3c22_5280, Pp3c9_17450
OG0000801	Fh_13483, Fh_16148, Fh_17646, Fh_18367, Fh_20562, Fh_24425, Fh_24621, Fh_25467, Fh_5564, Fh_7133, Fh_8056	Pp3c10_1460, Pp3c12_8770, Pp3c16_8770, Pp3c1_18010, Pp3c1_18100, Pp3c25_5350, Pp3c26_13220, Pp3c2_19340, Pp3c3_11730, Pp3c4_19700, Pp3c4_32050, Pp3c4_4910, Pp3c5_16420, Pp3c6_10610
OG0000802	Fh_12513, Fh_18049, Fh_20307	Pp3c1_26270, Pp3c20_2050, Pp3c20_2100
OG0000803	Fh_13341, Fh_1535, Fh_23816, Fh_6896, Fh_721	Pp3c18_15450, Pp3c21_9380, Pp3c6_170, Pp3c6_80
OG0000804	Fh_1056, Fh_10788, Fh_14733	Pp3c15_4170, Pp3c1_2740, Pp3c1_2770, Pp3c1_2880, Pp3c1_2920, Pp3c1_2960, Pp3c1_2980, Pp3c20_13520, Pp3c8_13750, Pp3s37_40
OG0000806	Fh_1055, Fh_4263	Pp3c14_16730, Pp3c24_4720, Pp3c24_4880, Pp3c24_5430, Pp3c24_5520, Pp3c5_20800, Pp3c8_7770, Pp3c8_9550
OG0000807	Fh_12376, Fh_7212	Pp3c18_10760, Pp3c18_10780, Pp3c21_8810, Pp3c21_8940
OG0000808	Fh_2759, Fh_783, Fh_867	Pp3c5_26340, Pp3c5_26350, Pp3c6_4230
OG0000809	Fh_11157, Fh_21736	Pp3c12_21830, Pp3c19_1420, Pp3c3_37880
OG0000810	Fh_14706, Fh_18240, Fh_1951, Fh_22924	Pp3c14_11070, Pp3c18_11020, Pp3c22_13400, Pp3c2_21270
OG0000811	Fh_18716, Fh_19697, Fh_6442, Fh_713, Fh_9778	Pp3c12_19710, Pp3c13_16700, Pp3c3_18290, Pp3c3_18320
OG0000812	Fh_13129, Fh_13224, Fh_13470, Fh_14113, Fh_16923, Fh_173, Fh_19808, Fh_3607, Fh_8121	Pp3c15_20060, Pp3c20_12080, Pp3c20_4230, Pp3c23_10840, Pp3c23_16640, Pp3c23_18780, Pp3c24_19890, Pp3c3_8660
OG0000813	Fh_15498	Pp3c15_3710, Pp3c17_3610
OG0000815	Fh_1907	NA
OG0000816	Fh_20019	Pp3c27_7790
OG0000817	Fh_12116, Fh_13216, Fh_18288, Fh_19812, Fh_8693	Pp3c12_12010, Pp3c15_13560, Pp3c24_18340, Pp3c24_19810, Pp3c9_10820
OG0000818	Fh_13332, Fh_19696	Pp3c12_12080, Pp3c1_41500, Pp3c3_32270, Pp3c6_180
OG0000819	Fh_15746, Fh_9990	Pp3c17_2040, Pp3c19_19330, Pp3c1_22470, Pp3c3_12170, Pp3c3_15510
OG0000820	Fh_22944, Fh_3472	Pp3c11_9560, Pp3c13_8460, Pp3c20_3493, Pp3c23_21620, Pp3c26_11770
OG0000821	Fh_11779, Fh_25051	Pp3c10_22840, Pp3c10_22842, Pp3c3_27480
OG0000823	Fh_11471, Fh_1388, Fh_17584, Fh_20257, Fh_24199, Fh_779	Pp3c14_18120, Pp3c17_20650, Pp3c1_36180, Pp3c20_7460, Pp3c20_7510, Pp3c2_5690
OG0000824	Fh_1150, Fh_18018	Pp3c14_10280, Pp3c24_2160
OG0000825	Fh_3380	Pp3c11_22730, Pp3c14_15270, Pp3c15_11830, Pp3c15_11840, Pp3c19_21250, Pp3c19_6200, Pp3c1_11520, Pp3c20_14230, Pp3c24_13380, Pp3c24_7200, Pp3c4_13660, Pp3c4_29350
OG0000828	Fh_7414	Pp3c27_8750, Pp3c2_23500, Pp3c5_25790
OG0000829	NA	Pp3c2_23491
OG0000831	Fh_14670, Fh_14761, Fh_21326, Fh_4326, Fh_4479, Fh_5629, Fh_6682, Fh_7733	Pp3c10_11240, Pp3c10_7690, Pp3c11_24730, Pp3c14_6650, Pp3c14_7890, Pp3c25_4970, Pp3c25_9550, Pp3c7_8630
OG0000832	Fh_4282, Fh_5475	Pp3c15_21040, Pp3c9_22950
OG0000833	Fh_2397, Fh_6363, Fh_987	Pp3c10_13280, Pp3c12_5070, Pp3c5_2740
OG0000834	Fh_13528, Fh_337, Fh_4563, Fh_6960, Fh_7636	Pp3c1_1260, Pp3c1_4370, Pp3c1_4400, Pp3c2_36900, Pp3c7_23040
OG0000835	NA	Pp3c11_2407, Pp3c11_2470, Pp3c11_2480, Pp3c11_3860, Pp3c11_3900, Pp3c19_2080, Pp3c20_21980, Pp3c22_7970, Pp3c2_27070, Pp3s51_120, Pp3s51_150, Pp3s51_180, Pp3s51_220, Pp3s51_240, Pp3s51_270, Pp3s51_280, Pp3s51_30
OG0000836	Fh_10229, Fh_11320, Fh_13708, Fh_1634, Fh_19984, Fh_9400	Pp3c14_15360, Pp3c17_16210, Pp3c1_15011, Pp3c2_23100, Pp3c2_29720, Pp3c7_22250
OG0000837	NA	Pp3c2_28900, Pp3c2_28980
OG0000838	Fh_20758, Fh_25745, Fh_8749, Fh_9235	Pp3c20_1020, Pp3c23_22010, Pp3c24_20700, Pp3c8_24940
OG0000839	Fh_13766, Fh_13767, Fh_6981	Pp3c16_6700, Pp3c25_720, Pp3c5_10220
OG0000840	Fh_11748, Fh_1846, Fh_19784, Fh_20960, Fh_23198, Fh_8599	Pp3c11_15230, Pp3c12_17000, Pp3c12_23160, Pp3c19_5330, Pp3c21_11990, Pp3c22_930, Pp3c2_26170
OG0000842	Fh_15962, Fh_1883, Fh_25231	Pp3c20_14330, Pp3c23_8810, Pp3c24_4680
OG0000843	Fh_12798, Fh_23627, Fh_2635	Pp3c10_8950, Pp3c20_23560, Pp3c8_20410
OG0000844	Fh_1109, Fh_20899	Pp3c12_25240, Pp3c12_25260, Pp3c4_2840, Pp3c4_2860
OG0000845	Fh_507, Fh_99	Pp3c16_11440, Pp3c16_11480
OG0000846	Fh_1069, Fh_968	Pp3c12_20320, Pp3c12_20750, Pp3c12_20960, Pp3c12_21020
OG0000847	Fh_10726, Fh_13445, Fh_23270	Pp3c12_15480, Pp3c25_14400, Pp3c6_4780
OG0000848	Fh_14945, Fh_18647, Fh_8567	Pp3c10_1710, Pp3c14_1270, Pp3c7_5440
OG0000849	Fh_12333, Fh_18184	Pp3c10_22090, Pp3c10_22092, Pp3c3_27000, Pp3c8_11300
OG0000850	Fh_14007, Fh_17672, Fh_25127	Pp3c13_20430, Pp3c1_28970, Pp3c3_26470
OG0000851	Fh_18871	Pp3c20_1900
OG0000852	Fh_1063, Fh_19249	Pp3c13_13360, Pp3c6_21940
OG0000853	Fh_18645	Pp3c2_28480
OG0000854	Fh_1107, Fh_9044	Pp3c18_8600, Pp3c21_11730
OG0000855	Fh_14070	Pp3c5_17300
OG0000856	Fh_19231, Fh_20094, Fh_4044, Fh_7116	Pp3c18_12020, Pp3c21_17420, Pp3c9_8350
OG0000859	Fh_7117	Pp3c9_8380
OG0000860	Fh_12673, Fh_14847, Fh_14853, Fh_17204	Pp3c11_11200, Pp3c11_11290, Pp3c1_12070, Pp3c2_24890
OG0000862	Fh_11635, Fh_14759, Fh_7700	Pp3c13_20230, Pp3c3_26550, Pp3c6_5800
OG0000863	Fh_1722, Fh_976	Pp3c14_24710, Pp3c17_24100, Pp3c17_24230
OG0000864	Fh_12043, Fh_12056, Fh_17163, Fh_18784, Fh_20314, Fh_2618	Pp3c15_2600, Pp3c17_9810, Pp3c18_19530, Pp3c19_9830, Pp3c21_2250, Pp3c22_22416, Pp3c22_22420, Pp3c5_9010, Pp3c9_1600
OG0000865	Fh_12136, Fh_17470, Fh_24419	Pp3c15_10650, Pp3c5_19520, Pp3c6_10690
OG0000868	Fh_21846, Fh_5343, Fh_858	Pp3c11_25350, Pp3c11_25450, Pp3c11_25530, Pp3c14_19900, Pp3c17_21830, Pp3c7_1950, Pp3s128_10, Pp3s128_50
OG0000869	Fh_19568, Fh_24446	Pp3c27_6220, Pp3c5_1040
OG0000870	Fh_10195, Fh_11755, Fh_12090, Fh_1423, Fh_2145	Pp3c13_9320, Pp3c16_5600, Pp3c26_3320, Pp3c8_1460, Pp3c9_4610, Pp3c9_4680
OG0000872	Fh_7190	Pp3c9_19760
OG0000875	Fh_1287, Fh_23005, Fh_24138, Fh_6907	Pp3c13_23550, Pp3c15_4000, Pp3c2_34930, Pp3c3_3140, Pp3c3_3160
OG0000877	Fh_11939, Fh_14120, Fh_1885, Fh_5943	Pp3c14_21530, Pp3c17_22200, Pp3c23_8800, Pp3c8_7810
OG0000878	Fh_20365, Fh_8935	Pp3c11_17830, Pp3c7_11410
OG0000879	Fh_19658	Pp3c5_26270
OG0000880	Fh_11679, Fh_12717, Fh_20834, Fh_5216, Fh_9082	Pp3c15_8150, Pp3c23_15410, Pp3c24_13630, Pp3c24_14260, Pp3c9_13020
OG0000881	Fh_11631, Fh_18197, Fh_24932	Pp3c13_20180, Pp3c27_4100, Pp3c3_26700, Pp3c6_12580
OG0000882	Fh_1035	Pp3c6_2600, Pp3c6_2850
OG0000883	Fh_1337, Fh_16939, Fh_25114, Fh_4364, Fh_4365	Pp3c15_2700, Pp3c17_4180, Pp3c19_11220, Pp3c22_15660, Pp3c9_2340
OG0000884	Fh_14227, Fh_14228, Fh_15078, Fh_20074, Fh_3126	Pp3c1_33320, Pp3c2_2700, Pp3c5_17000, Pp3c6_15840
OG0000885	Fh_14191, Fh_4215, Fh_4216, Fh_7265	Pp3c15_15520, Pp3c15_18239, Pp3c1_36000, Pp3c2_9840, Pp3c7_3210
OG0000886	Fh_11255, Fh_13687, Fh_16372, Fh_22634, Fh_8123	Pp3c15_4530, Pp3c15_4537, Pp3c18_640, Pp3c19_9050, Pp3c23_10940, Pp3c4_17010, Pp3c9_8810
OG0000887	Fh_25372, Fh_6283	Pp3c24_17830, Pp3c8_21260
OG0000889	Fh_11901, Fh_16654, Fh_19750, Fh_19751, Fh_3720	Pp3c16_17460, Pp3c16_17470, Pp3c25_7430, Pp3c5_21410, Pp3c6_11710
OG0000891	Fh_13030, Fh_17141, Fh_1784, Fh_20290, Fh_21296, Fh_4895	Pp3c11_13640, Pp3c1_37460, Pp3c1_39470, Pp3c2_1610, Pp3c2_5820, Pp3c7_17860
OG0000893	Fh_25772, Fh_25776, Fh_4184, Fh_619, Fh_833	Pp3c4_12970, Pp3c4_13010, Pp3c6_26890
OG0000894	Fh_24574, Fh_25200, Fh_3781, Fh_7318	Pp3c13_7630, Pp3c13_7636, Pp3c19_13830, Pp3c26_12600, Pp3c3_4330
OG0000895	Fh_11174, Fh_22614	Pp3c11_8940, Pp3c6_10360
OG0000896	Fh_11715, Fh_3779	Pp3c13_7700, Pp3c3_4210
OG0000897	Fh_11217, Fh_4187	Pp3c15_21790, Pp3c9_20460
OG0000898	Fh_15902, Fh_15904, Fh_18535, Fh_22842, Fh_22846	Pp3c16_17030, Pp3c16_17060, Pp3c27_2590, Pp3c27_2630, Pp3c5_8860
OG0000899	Fh_19066, Fh_19493	Pp3c12_19020, Pp3c4_14390
OG0000900	Fh_12709, Fh_25002	Pp3c16_1640, Pp3c5_14660, Pp3c6_12900
OG0000901	Fh_1183, Fh_15379, Fh_16095, Fh_22867	Pp3c15_2490, Pp3c17_8050, Pp3c3_32190, Pp3c9_1000, Pp3c9_1490, Pp3s375_30
OG0000902	Fh_20742, Fh_7278, Fh_826, Fh_8661	Pp3c16_80, Pp3c16_8470, Pp3c3_3800, Pp3c3_7860, Pp3c4_23580
OG0000903	NA	Pp3c24_9180
OG0000905	Fh_18899	Pp3c10_12280
OG0000907	Fh_22564	NA
OG0000908	Fh_18511, Fh_19870, Fh_22768, Fh_3736	Pp3c20_6730, Pp3c23_14640, Pp3c24_15470, Pp3c8_15350
OG0000909	Fh_12726, Fh_13454, Fh_1450, Fh_21528	Pp3c1_20010, Pp3c21_10450, Pp3c22_3270, Pp3c2_20080
OG0000910	Fh_21587, Fh_21588, Fh_25235, Fh_25241	Pp3c10_4400, Pp3c10_4410, Pp3c14_3670, Pp3c14_3680
OG0000911	Fh_21459, Fh_2353	Pp3c14_11230, Pp3c17_8500
OG0000912	Fh_19640, Fh_4769, Fh_6621, Fh_8884, Fh_9144	Pp3c10_2900, Pp3c14_7080, Pp3c1_27060, Pp3c2_15480, Pp3c6_20310
OG0000913	Fh_15533, Fh_17197	Pp3c13_11910, Pp3c3_9730
OG0000914	Fh_1215	Pp3c14_13560
OG0000915	Fh_10262, Fh_12817, Fh_15699, Fh_17705, Fh_23673	Pp3c10_16930, Pp3c3_18910, Pp3c3_18921, Pp3c3_20840
OG0000916	Fh_1100, Fh_24780, Fh_7399	Pp3c15_25170, Pp3c15_25560, Pp3c1_670, Pp3c9_25990
OG0000917	Fh_11374, Fh_20067, Fh_21640, Fh_21645, Fh_7799, Fh_7801	Pp3c16_11170, Pp3c16_11171, Pp3c16_11180, Pp3c25_2880, Pp3c5_23070, Pp3c6_10040, Pp3c6_10090
OG0000918	Fh_18613, Fh_20592, Fh_21754, Fh_22702, Fh_25463, Fh_907	Pp3c12_7090, Pp3c13_4600, Pp3c13_4610, Pp3c1_31190, Pp3c2_7400, Pp3c2_7410, Pp3c4_21200, Pp3c6_15430, Pp3c9_19210
OG0000919	Fh_17664, Fh_17878, Fh_21845	Pp3c14_19530, Pp3c17_21660
OG0000920	Fh_11343, Fh_19785	Pp3c18_2230, Pp3c19_9620, Pp3c22_21360
OG0000922	Fh_18245	Pp3c18_10920
OG0000923	Fh_12176, Fh_23942, Fh_23944	Pp3c21_5480, Pp3c21_5570, Pp3c8_24140
OG0000924	Fh_10113, Fh_12453	Pp3c11_19210, Pp3c17_10220, Pp3c7_6990, Pp3c9_2190
OG0000925	Fh_1489, Fh_4821	Pp3c18_9600, Pp3c19_20670, Pp3c4_26780, Pp3c9_18080
OG0000928	Fh_19609, Fh_22480, Fh_3327, Fh_3328, Fh_9771	Pp3c11_15990, Pp3c1_13010, Pp3c2_24700, Pp3c2_24721, Pp3c2_24723, Pp3c7_14590
OG0000930	Fh_15570, Fh_18772, Fh_7564	Pp3c18_17280, Pp3c18_7850, Pp3c21_16210
OG0000932	Fh_1176, Fh_15046	Pp3c26_7670, Pp3c26_7680, Pp3c26_7720, Pp3c3_17910
OG0000933	Fh_13248, Fh_2765	Pp3c11_21550, Pp3c11_25680, Pp3c16_25160, Pp3c7_6750, Pp3c7_6790
OG0000934	Fh_1258	Pp3c20_10930
OG0000935	Fh_10821, Fh_18106, Fh_23386	Pp3c10_13020, Pp3c10_3250, Pp3c26_2100, Pp3c5_6170
OG0000937	Fh_10737, Fh_14402, Fh_20853, Fh_4375	Pp3c16_21370, Pp3c25_13340, Pp3c5_27300, Pp3c6_2570
OG0000939	Fh_21346, Fh_23664, Fh_24023, Fh_9170	Pp3c12_20160, Pp3c19_7970, Pp3c22_2650, Pp3c4_7070
OG0000940	Fh_12581, Fh_2308	Pp3c12_7890, Pp3c13_20500, Pp3c18_19130, Pp3c1_500, Pp3c21_7780, Pp3c3_30250
OG0000941	Fh_1170, Fh_15689, Fh_16523, Fh_16777, Fh_18215, Fh_25212, Fh_6337, Fh_7303	Pp3c10_5750, Pp3c11_12330, Pp3c14_4080, Pp3c1_2040, Pp3c2_17490, Pp3c2_23550, Pp3c2_30910, Pp3c2_33980, Pp3c6_1880, Pp3c7_22870
OG0000942	Fh_13456	Pp3c1_35110, Pp3c2_2130
OG0000943	Fh_16364, Fh_20714, Fh_21797, Fh_9348, Fh_9349, Fh_9350	Pp3c1_15400, Pp3c1_6930, Pp3c2_30040, Pp3c7_25400
OG0000944	Fh_11346, Fh_14986, Fh_19451, Fh_21400, Fh_21402, Fh_9832	Pp3c12_2120, Pp3c15_1670, Pp3c3_2740, Pp3c4_30740
OG0000945	Fh_19416, Fh_205, Fh_242, Fh_5026, Fh_570, Fh_7709	Pp3c11_23600, Pp3c21_20100, Pp3c23_7500, Pp3c7_2540
OG0000946	Fh_11071, Fh_6434	Pp3c12_20560, Pp3c3_13060
OG0000947	Fh_11019, Fh_13652, Fh_14924, Fh_22016, Fh_22017	Pp3c13_18300, Pp3c15_24170, Pp3c15_24180, Pp3c8_17580, Pp3c9_24080, Pp3c9_24090
OG0000948	Fh_1384, Fh_3099, Fh_3100, Fh_3101, Fh_4295, Fh_8131	Pp3c14_17810, Pp3c17_17420, Pp3c1_40410, Pp3c2_1920
OG0000949	Fh_18183, Fh_4063	Pp3c12_17610, Pp3c3_27030, Pp3c4_14220
OG0000951	Fh_14763, Fh_1493, Fh_1529, Fh_6675	Pp3c11_24880, Pp3c19_11580, Pp3c7_8560
OG0000952	Fh_4322, Fh_7699	Pp3c25_9570, Pp3c6_5830
OG0000953	Fh_14093, Fh_9202	Pp3c13_16160, Pp3c3_19940
OG0000954	Fh_13645, Fh_15172	Pp3c15_24340, Pp3c9_25200
OG0000955	Fh_10110, Fh_12389, Fh_16973, Fh_17883, Fh_19211, Fh_19212, Fh_22025, Fh_8384, Fh_8821	Pp3c11_1890, Pp3c12_19570, Pp3c12_19580, Pp3c16_23880, Pp3c18_14580, Pp3c19_20850, Pp3c22_11700, Pp3c23_1210, Pp3c6_1480, Pp3c7_24350, Pp3c8_20170
OG0000957	Fh_10447, Fh_16468, Fh_17809, Fh_8680	Pp3c18_6360, Pp3c19_13170, Pp3c21_15460, Pp3c22_15350
OG0000958	Fh_22325, Fh_9860	Pp3c11_26180, Pp3c20_1770
OG0000959	Fh_18892, Fh_19161	Pp3c11_23260, Pp3c20_8330, Pp3c8_19710
OG0000961	Fh_23028, Fh_3108	Pp3c11_8520, Pp3c14_8280, Pp3c2_1810, Pp3c7_20540, Pp3c7_20550
OG0000962	Fh_15629, Fh_23821, Fh_25302, Fh_8744, Fh_8941	Pp3c15_4260, Pp3c20_1200, Pp3c23_21900, Pp3c8_24880, Pp3c9_6670
OG0000963	Fh_17206, Fh_19829, Fh_19830, Fh_20822, Fh_20823	Pp3c10_25360, Pp3c10_25371, Pp3c10_25410, Pp3c10_25415, Pp3c10_25450, Pp3c12_19190, Pp3c12_19200, Pp3c20_23240, Pp3c20_23270
OG0000964	Fh_10839, Fh_15317, Fh_17475, Fh_17476, Fh_23888	Pp3c12_9940, Pp3c17_1970, Pp3c20_6270, Pp3c20_6280, Pp3c22_18120, Pp3c22_18130, Pp3c22_18220, Pp3c22_18230, Pp3c22_18240, Pp3c23_17280, Pp3c27_6210, Pp3c6_28550, Pp3c7_8280
OG0000966	Fh_9034, Fh_9035	Pp3c18_10880, Pp3c21_6800
OG0000967	Fh_10841, Fh_16045	Pp3c11_21940, Pp3c12_12690, Pp3c7_7990
OG0000968	Fh_1924, Fh_2343, Fh_3367, Fh_5302	Pp3c11_24200, Pp3c22_13130, Pp3c27_5410, Pp3c6_29520, Pp3c7_11840
OG0000969	Fh_11057, Fh_23521, Fh_24191, Fh_24709, Fh_7740	Pp3c17_6970, Pp3c1_25430, Pp3c2_18030, Pp3c5_11550, Pp3c6_19000
OG0000970	Fh_22711	Pp3c12_7380
OG0000971	Fh_11134, Fh_1261, Fh_14635	Pp3c14_12150, Pp3c20_10970, Pp3c24_12090, Pp3c8_16430
OG0000972	Fh_2224	Pp3c3_1270, Pp3c3_1500
OG0000973	Fh_16424, Fh_20843, Fh_4472	Pp3c20_3500, Pp3c24_14040, Pp3c8_18470
OG0000974	Fh_12887, Fh_15703, Fh_16129, Fh_6830	Pp3c16_21950, Pp3c1_24090, Pp3c25_12860, Pp3c2_10660, Pp3c6_3580
OG0000975	Fh_20483, Fh_21620, Fh_2229, Fh_7130, Fh_8897	Pp3c10_18520, Pp3c13_1360, Pp3c3_1570, Pp3c3_29390, Pp3c6_940
OG0000976	Fh_22102, Fh_910	Pp3c18_15960, Pp3c18_17930, Pp3c21_4900, Pp3c21_4950
OG0000978	Fh_16641, Fh_25508	Pp3c18_4220, Pp3c21_19630
OG0000979	Fh_22168, Fh_25167, Fh_8323, Fh_9176	Pp3c12_20700, Pp3c3_22420, Pp3c5_20840
OG0000980	Fh_1081, Fh_17585, Fh_18181, Fh_18788, Fh_7373	Pp3c14_23320, Pp3c16_18830, Pp3c16_20260, Pp3c6_7990, Pp3c9_24570
OG0000981	Fh_12651, Fh_23749, Fh_7857	Pp3c10_6670, Pp3c18_20200, Pp3c19_3840, Pp3c22_7690, Pp3c4_29460
OG0000982	Fh_12226, Fh_1399, Fh_7518	Pp3c16_2850, Pp3c5_6730, Pp3c6_18500
OG0000983	Fh_11877, Fh_20155, Fh_23178, Fh_23870, Fh_23876, Fh_23984, Fh_412, Fh_8619	Pp3c11_9650, Pp3c15_3780, Pp3c1_4090, Pp3c21_16350, Pp3c2_32010, Pp3c4_19940, Pp3c9_4500
OG0000984	Fh_14520, Fh_23382, Fh_406, Fh_9268	Pp3c10_19650, Pp3c10_19740, Pp3c22_3980, Pp3c3_32980, Pp3c3_33010
OG0000985	Fh_13731, Fh_19636, Fh_3206, Fh_6138, Fh_8877, Fh_8878	Pp3c10_2770, Pp3c16_12190, Pp3c1_26930, Pp3c27_4610, Pp3c2_19550, Pp3c5_3390
OG0000986	Fh_9764	Pp3c1_12950
OG0000987	NA	Pp3c17_1050
OG0000988	Fh_1374	Pp3c23_19730, Pp3c2_17640
OG0000991	Fh_8413	Pp3c17_23740, Pp3c19_17220
OG0000992	NA	Pp3c2_3520
OG0000993	Fh_22396	Pp3c12_11710, Pp3c4_4730
OG0000994	Fh_5743	Pp3c16_4220, Pp3c27_4220
OG0000995	Fh_11025, Fh_1481, Fh_18014, Fh_23403, Fh_24766, Fh_8290	Pp3c20_1610, Pp3c23_1740, Pp3c23_18480, Pp3c24_14710, Pp3c24_7020, Pp3c8_22780
OG0000996	Fh_13506, Fh_6100	Pp3c18_21970, Pp3c19_21230, Pp3c22_2310
OG0000997	Fh_4408	Pp3c16_22100, Pp3c21_7180
OG0000999	Fh_1842, Fh_18706, Fh_7889	Pp3c18_19590, Pp3c19_5230, Pp3c21_2050
OG0001000	Fh_21166, Fh_9951	Pp3c12_4860, Pp3c4_15980
OG0001001	Fh_10070, Fh_10071, Fh_22037, Fh_3244	Pp3c12_9890, Pp3c24_17170, Pp3c8_16740
OG0001003	Fh_1438, Fh_18228, Fh_25673, Fh_5843, Fh_8152, Fh_8736	Pp3c15_6550, Pp3c20_3020, Pp3c23_11160, Pp3c23_21700, Pp3c24_6200, Pp3c8_24760, Pp3c9_6540
OG0001005	Fh_21614, Fh_4373	Pp3c3_29500
OG0001006	Fh_20802, Fh_24205, Fh_2774, Fh_3565, Fh_6717	Pp3c14_22560, Pp3c19_7660, Pp3c1_38330, Pp3c22_12150, Pp3c2_3650
OG0001008	Fh_10621, Fh_10789, Fh_21685, Fh_22573, Fh_7029, Fh_9251	Pp3c14_20150, Pp3c16_15690, Pp3c17_18650, Pp3c19_19440, Pp3c27_6790, Pp3c2_12740
OG0001009	Fh_22661, Fh_380	Pp3c10_190, Pp3c12_8140, Pp3c4_21000
OG0001010	Fh_15925, Fh_24211	Pp3c19_7560, Pp3c21_7570
OG0001012	Fh_25208, Fh_2649	NA
OG0001014	Fh_12141, Fh_22260	Pp3c4_32160, Pp3c5_19590
OG0001016	Fh_11199, Fh_13197, Fh_23699, Fh_25355, Fh_3121	Pp3c10_4820, Pp3c11_6970, Pp3c14_5600, Pp3c1_6070, Pp3c2_31820
OG0001018	NA	Pp3c10_13830, Pp3c10_7400, Pp3c12_19340, Pp3c16_21500, Pp3c1_12760, Pp3c1_17463, Pp3c23_8930, Pp3c26_13980, Pp3c4_14730, Pp3c5_17950, Pp3c6_10950, Pp3c8_1390
OG0001019	Fh_12038, Fh_12041, Fh_4300, Fh_625	Pp3c1_42710, Pp3c1_42740, Pp3c2_8490
OG0001020	Fh_13137, Fh_13631, Fh_16375, Fh_2026, Fh_6660, Fh_8124	Pp3c15_4550, Pp3c23_10950, Pp3c24_7350, Pp3c3_8560, Pp3c9_8630
OG0001021	Fh_11188, Fh_11781, Fh_11782, Fh_24936, Fh_25391, Fh_3317, Fh_9354	Pp3c13_9460, Pp3c14_25550, Pp3c17_15490, Pp3c17_17840, Pp3c26_11060, Pp3c3_8980, Pp3c4_27400
OG0001022	Fh_10013, Fh_12935, Fh_21796	Pp3c12_21270, Pp3c1_32070, Pp3c24_18350, Pp3c2_3020
OG0001024	Fh_13944, Fh_25886	Pp3c16_3430, Pp3c25_1770
OG0001026	Fh_22799, Fh_23599, Fh_25282	Pp3c1_13780, Pp3c2_26540, Pp3c2_28200
OG0001028	Fh_11341, Fh_11981, Fh_613, Fh_991	Pp3c19_10380, Pp3c19_9680, Pp3c19_9740, Pp3c22_21255, Pp3c22_21290
OG0001029	Fh_12742, Fh_22801	Pp3c1_30970, Pp3c24_6220, Pp3c2_6340
OG0001030	Fh_16934, Fh_3437, Fh_9827	Pp3c12_1920, Pp3c15_2840, Pp3c9_2480
OG0001031	Fh_10490, Fh_1142, Fh_19237, Fh_3366	Pp3c18_11190, Pp3c18_11300, Pp3c21_17550, Pp3c21_18550
OG0001032	Fh_12508, Fh_17363, Fh_8852	Pp3c10_12890, Pp3c3_15010
OG0001033	Fh_10652, Fh_11552, Fh_12779, Fh_17668, Fh_19555, Fh_2050, Fh_2291, Fh_2292, Fh_23900, Fh_6192	Pp3c11_15920, Pp3c1_13060, Pp3c1_18110, Pp3c26_9330, Pp3c2_24620, Pp3c3_14330, Pp3c3_28310, Pp3c4_14860, Pp3c7_14360, Pp3c7_14540
OG0001035	Fh_12008, Fh_14887, Fh_20378, Fh_24829	Pp3c10_24460, Pp3c12_19870, Pp3c20_20860, Pp3c23_13280
OG0001036	Fh_16242, Fh_19130, Fh_20612, Fh_20666, Fh_4406, Fh_7746	Pp3c15_15020, Pp3c17_16470, Pp3c18_16640, Pp3c1_26530, Pp3c1_26600, Pp3c21_7130, Pp3c2_3370, Pp3c4_7320, Pp3c4_7328
OG0001038	Fh_12177, Fh_15528, Fh_23357, Fh_25395, Fh_3584	Pp3c11_18240, Pp3c14_12630, Pp3c17_15260, Pp3c2_7980, Pp3c3_9850, Pp3c7_8690
OG0001039	Fh_20312, Fh_21136, Fh_2838, Fh_6101	Pp3c15_12150, Pp3c15_12220, Pp3c16_25600, Pp3c22_22230, Pp3c22_22231, Pp3c9_7350
OG0001040	Fh_14160, Fh_15883, Fh_15976, Fh_17413, Fh_25832	Pp3c10_1370, Pp3c10_6800, Pp3c14_1610, Pp3c14_9730, Pp3c1_18280, Pp3c2_18900
OG0001041	Fh_13307, Fh_14947, Fh_1935, Fh_24847	Pp3c15_9140, Pp3c26_15020, Pp3c4_27730, Pp3c9_6760
OG0001043	Fh_13010, Fh_24362, Fh_24363, Fh_9865	Pp3c11_21920, Pp3c11_21922, Pp3c5_25690, Pp3c6_5860, Pp3c7_3920
OG0001044	Fh_15268, Fh_17581, Fh_21431, Fh_22129, Fh_3037	Pp3c12_9240, Pp3c16_18760, Pp3c16_20280, Pp3c25_2610, Pp3c27_7830, Pp3c3_23790, Pp3c4_15350
OG0001045	Fh_158, Fh_21393, Fh_25848, Fh_25850, Fh_479, Fh_6807, Fh_6813, Fh_6814	Pp3c1_30090, Pp3c1_30130, Pp3c2_11210, Pp3c2_11250
OG0001046	Fh_10173, Fh_11972, Fh_15182, Fh_6317	Pp3c20_17920, Pp3c24_4100, Pp3c9_24840, Pp3c9_25690
OG0001047	Fh_21827, Fh_2241	Pp3c12_18930, Pp3c12_18938, Pp3c3_24540
OG0001048	Fh_12927, Fh_2197, Fh_23782, Fh_5497, Fh_6929, Fh_7305, Fh_9398	Pp3c11_5740, Pp3c14_14170, Pp3c1_31930, Pp3c1_6640, Pp3c2_29800, Pp3c2_35740, Pp3c7_22740
OG0001049	Fh_17928, Fh_18838, Fh_24531, Fh_3997	Pp3c11_14460, Pp3c1_11090, Pp3c2_27550, Pp3c7_8920
OG0001050	Fh_10798, Fh_20801, Fh_24077, Fh_6696	Pp3c10_10670, Pp3c14_22720, Pp3c1_39920, Pp3c1_70, Pp3c2_28440
OG0001051	Fh_17001, Fh_20490, Fh_5347	Pp3c17_17620, Pp3c1_35700, Pp3c2_2470
OG0001052	Fh_16506	Pp3c6_28720
OG0001053	Fh_18574, Fh_19078, Fh_6758	Pp3c3_21970, Pp3c5_2850, Pp3c6_21790
OG0001054	Fh_22468	Pp3c18_18650, Pp3c18_21960, Pp3c19_21220
OG0001056	Fh_1046, Fh_11490, Fh_18926	Pp3c10_8490, Pp3c18_16750, Pp3c18_16820, Pp3c21_190, Pp3c21_210
OG0001057	Fh_12291, Fh_4343, Fh_4344, Fh_8787	Pp3c19_12600, Pp3c20_10030, Pp3c21_15880, Pp3c21_15890, Pp3c22_23080, Pp3c7_6470
OG0001058	Fh_14700, Fh_25216, Fh_9759	Pp3c11_12280, Pp3c16_11140, Pp3c1_12890, Pp3c2_21230
OG0001059	NA	Pp3c19_14830
OG0001061	Fh_1205, Fh_20386	Pp3c14_13470, Pp3c6_12550
OG0001062	Fh_17848, Fh_20233	Pp3c10_17760, Pp3c19_20840, Pp3c6_7090
OG0001064	Fh_18646, Fh_24131	Pp3c1_9600, Pp3c3_3290, Pp3c7_17220
OG0001065	Fh_13949, Fh_1403	Pp3c16_2720, Pp3c25_1650, Pp3c25_1655
OG0001066	Fh_23608, Fh_4014, Fh_6502	Pp3c11_15600, Pp3c1_13870, Pp3c7_9800
OG0001067	Fh_22828, Fh_22832	Pp3c23_16010, Pp3c8_14060
OG0001068	Fh_231, Fh_25578, Fh_4743, Fh_654, Fh_8601	Pp3c15_5990, Pp3c20_610, Pp3c20_790, Pp3c20_840, Pp3c23_22150, Pp3c23_22170, Pp3c23_22200
OG0001070	Fh_12533, Fh_12534, Fh_12535, Fh_445	Pp3c13_5320, Pp3c13_5350
OG0001071	Fh_23285, Fh_25421	Pp3c18_5360, Pp3c21_13380, Pp3c22_23120
OG0001072	Fh_11463, Fh_19764, Fh_25364, Fh_5115	Pp3c20_15600, Pp3c23_6490, Pp3c2_12620, Pp3c2_5480
OG0001073	Fh_11521, Fh_6252	Pp3c3_6140, Pp3c4_24810
OG0001074	Fh_16670, Fh_2561	Pp3c15_18140, Pp3c9_22010
OG0001075	Fh_11918, Fh_16362	Pp3c18_1950, Pp3c1_15490
OG0001076	Fh_11598, Fh_2221, Fh_5335, Fh_9114	Pp3c12_14510, Pp3c20_22730, Pp3c24_1460, Pp3c3_1210, Pp3c4_10140, Pp3c4_8130
OG0001078	Fh_11021, Fh_20098, Fh_2057, Fh_21807, Fh_22264, Fh_9288	Pp3c10_9420, Pp3c12_10740, Pp3c13_18320, Pp3c4_13960, Pp3c4_16910
OG0001079	Fh_18391, Fh_6503, Fh_9147	Pp3c1_32340, Pp3c24_4580, Pp3c27_2970, Pp3c5_10650, Pp3c6_23080
OG0001080	Fh_17934	Pp3c11_14620
OG0001081	Fh_15829, Fh_17036, Fh_17423, Fh_17593, Fh_20410, Fh_9188, Fh_9614	Pp3c13_4720, Pp3c14_16990, Pp3c17_19900, Pp3c1_14440, Pp3c1_40270, Pp3c26_11550
OG0001082	Fh_12936, Fh_20599, Fh_22456	Pp3c17_5630, Pp3c1_32030, Pp3c2_2980
OG0001083	Fh_10531, Fh_17532, Fh_19631, Fh_19632, Fh_2432, Fh_5255	Pp3c10_4480, Pp3c13_16440, Pp3c20_16680, Pp3c23_8770, Pp3c24_4740, Pp3c9_17040, Pp3c9_17047
OG0001084	Fh_13639, Fh_20629, Fh_3992, Fh_9260, Fh_9261, Fh_9581	Pp3c18_3220, Pp3c19_10440, Pp3c19_9850, Pp3c21_19830, Pp3c21_19850, Pp3c22_17210
OG0001085	Fh_14751, Fh_14754, Fh_19032, Fh_411, Fh_5058, Fh_512, Fh_8726	Pp3c15_18500, Pp3c15_18520, Pp3c20_3610, Pp3c23_21570, Pp3c9_12070, Pp3c9_12120
OG0001086	Fh_18554, Fh_21381, Fh_25562, Fh_7687, Fh_9753	Pp3c1_12800, Pp3c2_14470, Pp3c6_14860, Pp3c6_24700, Pp3c6_5330
OG0001088	NA	Pp3c10_14050, Pp3c15_549, Pp3c1_37130, Pp3c25_5010, Pp3c3_36850, Pp3c7_20440
OG0001089	Fh_15291, Fh_18600	Pp3c12_14710, Pp3c4_2270
OG0001091	Fh_11523, Fh_17703, Fh_1895, Fh_1896, Fh_21579	Pp3c10_5130, Pp3c14_3580, Pp3c1_21000, Pp3c2_16380
OG0001092	Fh_10672, Fh_14106, Fh_23098, Fh_23499, Fh_23913, Fh_6947, Fh_8368	Pp3c10_15350, Pp3c12_24320, Pp3c14_14700, Pp3c1_29600, Pp3c21_5400, Pp3c25_8040, Pp3c9_20110
OG0001093	Fh_11455, Fh_1798	Pp3c23_12620, Pp3c24_3410, Pp3c24_3423
OG0001094	Fh_15035, Fh_20880, Fh_7457, Fh_7830	Pp3c13_14170, Pp3c26_10570, Pp3c3_17710, Pp3c4_17450
OG0001096	Fh_12957	Pp3c6_6280
OG0001099	Fh_1864, Fh_18789, Fh_4241	Pp3c10_7310, Pp3c14_23340, Pp3c20_11040
OG0001101	Fh_10757, Fh_11055, Fh_15012, Fh_24186, Fh_7736, Fh_9651	Pp3c14_12030, Pp3c17_6920, Pp3c1_25450, Pp3c27_3700, Pp3c2_18020, Pp3c6_14750
OG0001102	Fh_11894, Fh_15305, Fh_1748, Fh_23826, Fh_24157, Fh_7256, Fh_7257	Pp3c14_14570, Pp3c16_18350, Pp3c1_28730, Pp3c25_2490, Pp3c25_7100, Pp3c2_9980, Pp3c5_17850, Pp3c6_16250
OG0001103	Fh_19407, Fh_19789, Fh_25846	Pp3c14_21075, Pp3c17_15590, Pp3c1_30080, Pp3c2_6440, Pp3c6_3210
OG0001104	Fh_13779	Pp3c22_7050
OG0001105	Fh_4521	Pp3c8_16590
OG0001106	Fh_15254	Pp3c20_10350
OG0001107	Fh_13282, Fh_5314	Pp3c24_17310, Pp3c2_37930
OG0001109	Fh_20674, Fh_21865, Fh_7052, Fh_9005	Pp3c11_2940, Pp3c11_3090, Pp3c1_1800, Pp3c25_11980, Pp3c2_34570, Pp3c7_21380
OG0001111	Fh_11719, Fh_12486, Fh_25122	Pp3c16_13330, Pp3c26_7290, Pp3c3_13660
OG0001112	Fh_5379, Fh_8579	Pp3c15_22650, Pp3c9_23750
OG0001113	Fh_11394, Fh_11395, Fh_18174	Pp3c15_23740, Pp3c15_23760, Pp3c15_23780, Pp3c9_24500, Pp3c9_24510, Pp3c9_24520
OG0001114	Fh_17653, Fh_22511	Pp3c15_23950, Pp3c9_24340
OG0001115	Fh_10376, Fh_11456, Fh_3551, Fh_3985	Pp3c20_15730, Pp3c23_8110, Pp3c24_10570, Pp3c8_11990, Pp3c8_8070
OG0001116	Fh_18094, Fh_7040	Pp3c1_27900, Pp3c2_14160
OG0001117	Fh_10273, Fh_1209, Fh_1210	Pp3c10_16540, Pp3c14_13380
OG0001121	Fh_13820, Fh_13821, Fh_17325, Fh_17326, Fh_7611	Pp3c13_5590, Pp3c24_13210, Pp3c3_2160, Pp3c3_2190, Pp3c4_21870
OG0001122	Fh_25157	Pp3c25_6950, Pp3c5_9520
OG0001123	Fh_10327, Fh_12873	Pp3c18_13990, Pp3c21_9790
OG0001124	Fh_13789, Fh_13790, Fh_1717, Fh_4127, Fh_6783	Pp3c13_15440, Pp3c19_8230, Pp3c22_7290, Pp3c3_21560
OG0001125	Fh_12419, Fh_16111	Pp3c1_24840, Pp3c2_15830
OG0001126	Fh_20715, Fh_21144, Fh_21800, Fh_9347	Pp3c1_6880, Pp3c2_30010, Pp3c7_25430
OG0001127	Fh_16778, Fh_18520, Fh_516	Pp3c15_13960, Pp3c21_6770, Pp3c9_14170, Pp3c9_14240
OG0001128	Fh_16229, Fh_17678, Fh_25354	Pp3c11_7060, Pp3c15_15340, Pp3c1_6520
OG0001129	Fh_1102, Fh_11800, Fh_16716, Fh_18486, Fh_20149, Fh_3889, Fh_5598	Pp3c11_6700, Pp3c13_12310, Pp3c19_20890, Pp3c20_14660, Pp3c22_9330, Pp3c23_14970, Pp3c3_11260, Pp3c4_19890
OG0001130	Fh_19849, Fh_20896, Fh_21782, Fh_2947	Pp3c12_11280, Pp3c3_35620, Pp3c4_5240
OG0001131	Fh_19968, Fh_9702	Pp3c1_15380, Pp3c2_21110
OG0001132	Fh_11730	Pp3c16_5380
OG0001133	Fh_6055, Fh_8102, Fh_9845	Pp3c10_23170, Pp3c10_2420, Pp3c12_12810, Pp3c3_25210, Pp3c4_10940
OG0001134	Fh_15685, Fh_25123, Fh_3081, Fh_5004	Pp3c1_6130, Pp3c2_30530, Pp3c2_30970, Pp3c7_26560
OG0001135	Fh_12700, Fh_5662	Pp3c24_6750, Pp3c8_14980
OG0001138	Fh_10932, Fh_19956	Pp3c18_18970, Pp3c21_10720
OG0001139	Fh_11211, Fh_13719, Fh_16563	Pp3c16_11570, Pp3c27_3630, Pp3c4_4180, Pp3c5_3180
OG0001140	Fh_13615, Fh_20433, Fh_22820	Pp3c14_4570, Pp3c16_15140, Pp3c27_2910
OG0001141	Fh_7863, Fh_9041, Fh_9684	Pp3c18_20070, Pp3c21_11720, Pp3c21_14560
OG0001142	Fh_14272, Fh_18276, Fh_5983	Pp3c20_2660, Pp3c23_18060, Pp3c23_5960, Pp3c8_22370
OG0001143	Fh_11641, Fh_14880, Fh_5807	Pp3c21_13400, Pp3c25_5770, Pp3c2_2860, Pp3c3_12320, Pp3c6_9280
OG0001147	Fh_12438, Fh_12439, Fh_6879, Fh_9625	Pp3c10_22510, Pp3c24_1450, Pp3c6_21060
OG0001150	Fh_1226, Fh_23398	Pp3c22_15040, Pp3c26_2330
OG0001151	Fh_12501, Fh_8835	Pp3c10_12670, Pp3c3_15340
OG0001152	Fh_10714, Fh_11480, Fh_15192, Fh_7281, Fh_9675	Pp3c12_17240, Pp3c15_23450, Pp3c3_19550, Pp3c4_12430, Pp3c9_24780
OG0001153	Fh_13288, Fh_13897, Fh_22629, Fh_22630, Fh_22689	Pp3c11_9120, Pp3c16_11330, Pp3c18_14780, Pp3c1_9830, Pp3c2_38020, Pp3c6_10280
OG0001154	Fh_10520, Fh_22039, Fh_4849, Fh_6276	Pp3c12_1640, Pp3c17_2590, Pp3c18_8900, Pp3c21_16480
OG0001155	Fh_14678, Fh_4251, Fh_4724	Pp3c10_7580, Pp3c2_4310
OG0001156	Fh_24188	Pp3c24_16500, Pp3c8_15640
OG0001157	Fh_11452, Fh_17780, Fh_6275	Pp3c15_5700, Pp3c18_8810, Pp3c21_7820, Pp3c22_13790, Pp3c9_5950
OG0001158	Fh_13596, Fh_24436, Fh_5714	Pp3c16_21900, Pp3c5_24200, Pp3c6_4020
OG0001159	Fh_13760, Fh_19071, Fh_8307	Pp3c16_6920, Pp3c21_9030, Pp3c26_11180
OG0001160	Fh_14931, Fh_14932, Fh_17294, Fh_21554, Fh_3357, Fh_7531, Fh_9022	Pp3c24_13770, Pp3c24_16180, Pp3c24_19330, Pp3c8_14940, Pp3c8_17710, Pp3c8_19010
OG0001161	Fh_3974	Pp3c13_24470
OG0001162	Fh_14465, Fh_15429, Fh_17856, Fh_5294, Fh_8127	Pp3c11_20220, Pp3c14_20050, Pp3c5_1630, Pp3c7_7820, Pp3c9_2900
OG0001163	Fh_1912, Fh_7671	Pp3c12_3460, Pp3c17_2460, Pp3c25_13620
OG0001164	Fh_2711, Fh_2936	Pp3c13_21490, Pp3c3_11850
OG0001165	Fh_2442, Fh_4524, Fh_5969	Pp3c14_9050, Pp3c20_17530, Pp3c23_5440, Pp3c8_16270
OG0001166	Fh_13659, Fh_8348	Pp3c15_24050, Pp3c1_22180, Pp3c1_22185
OG0001168	Fh_11613, Fh_12194, Fh_15262, Fh_2122, Fh_3032	Pp3c12_9190, Pp3c13_19780, Pp3c27_1920, Pp3c3_23720, Pp3c4_15290, Pp3c6_17680
OG0001169	Fh_16791, Fh_17680, Fh_22492, Fh_4157, Fh_5880	Pp3c13_3420, Pp3c26_10750, Pp3c3_6480, Pp3c4_24480, Pp3c4_28040
OG0001170	Fh_10481, Fh_18500	Pp3c20_9240, Pp3c23_14790
OG0001171	Fh_15501, Fh_23988, Fh_4602	Pp3c15_3790, Pp3c8_14460, Pp3c9_4460
OG0001172	Fh_13937, Fh_5282, Fh_9517	Pp3c1_22440, Pp3c1_29020, Pp3c2_13990, Pp3c4_9940
OG0001173	Fh_10754, Fh_25623, Fh_9960	Pp3c27_570, Pp3c5_11900, Pp3c5_11902, Pp3c6_14680
OG0001174	Fh_11870, Fh_12641, Fh_2214, Fh_2215, Fh_23256, Fh_23882, Fh_8643	Pp3c11_10490, Pp3c1_4290, Pp3c2_32050, Pp3c3_1140, Pp3c4_27540, Pp3c5_5750
OG0001175	Fh_16122, Fh_4888	Pp3c1_38970, Pp3c2_8810
OG0001176	Fh_15949, Fh_2503	Pp3c20_17750, Pp3c24_4380
OG0001178	Fh_15991, Fh_16585, Fh_4666, Fh_4765	Pp3c14_6300, Pp3c17_11760, Pp3c17_11764, Pp3c1_27190, Pp3c2_15540
OG0001179	Fh_10779, Fh_10780, Fh_11799, Fh_24109, Fh_5606, Fh_7608, Fh_7609	Pp3c12_7770, Pp3c13_12320, Pp3c20_15150, Pp3c24_18790, Pp3c3_11250, Pp3c8_13880
OG0001181	Fh_11797, Fh_15935, Fh_19200, Fh_19925, Fh_3175	Pp3c11_17860, Pp3c19_2490, Pp3c22_4940, Pp3c3_11140, Pp3c7_11570
OG0001182	Fh_16430, Fh_19111, Fh_19567	Pp3c20_2380, Pp3c23_17360, Pp3c8_18580
OG0001184	Fh_19878, Fh_20395, Fh_20736, Fh_21412	Pp3c10_640, Pp3c11_4080, Pp3c2_32520, Pp3c7_26010
OG0001185	Fh_13144, Fh_20176	Pp3c12_7710, Pp3c12_7760, Pp3c1_35170
OG0001186	Fh_18748, Fh_22171, Fh_23108, Fh_3309	Pp3c10_15120, Pp3c1_8510, Pp3c3_25310, Pp3c4_1220, Pp3c4_27110
OG0001188	Fh_11850, Fh_21115, Fh_22788	Pp3c1_33100, Pp3c7_23660
OG0001189	Fh_17930, Fh_19269, Fh_19270, Fh_5839	Pp3c11_14600, Pp3c2_25690, Pp3c7_10860
OG0001190	Fh_23652, Fh_2761	Pp3c18_21700, Pp3c8_1840
OG0001193	Fh_13663, Fh_17013, Fh_22512, Fh_4424	Pp3c12_10460, Pp3c13_21630, Pp3c15_23960, Pp3c3_12010, Pp3c4_24300, Pp3c9_24310
OG0001195	Fh_20745, Fh_20746, Fh_3502, Fh_4469, Fh_4470, Fh_5559, Fh_7905, Fh_8005, Fh_8741	Pp3c20_3330, Pp3c23_21830, Pp3c24_20410, Pp3c24_20430, Pp3c4_18190, Pp3c8_24500
OG0001196	Fh_18131, Fh_19036, Fh_25634	Pp3c1_28350, Pp3c23_8480, Pp3c9_12190, Pp3s196_80, Pp3s32_20
OG0001197	Fh_23130, Fh_5726	Pp3c10_2540, Pp3c20_22810, Pp3c23_14310
OG0001198	Fh_10972, Fh_15476, Fh_23376, Fh_24014, Fh_6501	Pp3c10_19460, Pp3c12_24000, Pp3c18_13190, Pp3c3_30560, Pp3c3_35217, Pp3c4_10640
OG0001201	Fh_19865, Fh_8625	Pp3c11_9800, Pp3c2_32790
OG0001206	Fh_12353	Pp3c2_10430
OG0001208	Fh_15066, Fh_3941	Pp3c19_16670, Pp3c22_14740
OG0001209	Fh_10321, Fh_12868, Fh_9776	Pp3c18_13660, Pp3c19_6510, Pp3c21_9640
OG0001210	Fh_17922, Fh_19005, Fh_24298, Fh_6770	Pp3c11_14300, Pp3c12_4280, Pp3c3_21500, Pp3c7_18930
OG0001211	Fh_15044, Fh_21028	Pp3c13_8810, Pp3c3_17920
OG0001213	Fh_15657, Fh_16292, Fh_19574, Fh_20989, Fh_2251, Fh_24060, Fh_9318	Pp3c11_8070, Pp3c1_7710, Pp3c27_2260, Pp3c2_33280, Pp3c5_3870, Pp3c7_20160
OG0001215	Fh_11938, Fh_13033, Fh_14271, Fh_17144, Fh_20597, Fh_2449	Pp3c14_22920, Pp3c17_22180, Pp3c1_37420, Pp3c20_2640, Pp3c24_19800, Pp3c2_5780, Pp3c8_22360
OG0001216	Fh_18911	Pp3c12_26210
OG0001217	Fh_11520, Fh_4146	Pp3c13_3880, Pp3c3_6160, Pp3c3_6200, Pp3c4_24960
OG0001218	Fh_12542, Fh_13838, Fh_18065, Fh_23963, Fh_4467	Pp3c13_5280, Pp3c20_3400, Pp3c24_20380, Pp3c3_1820, Pp3c8_24460
OG0001219	Fh_3853, Fh_5980	Pp3c20_17150, Pp3c23_5870
OG0001220	Fh_11707, Fh_7777	Pp3c4_4120
OG0001221	Fh_13697, Fh_16477, Fh_5821	Pp3c3_27980, Pp3c4_9430, Pp3c8_4390
OG0001222	Fh_13619, Fh_6482, Fh_7472	Pp3c13_15090, Pp3c13_2290, Pp3c3_21060, Pp3c3_5580, Pp3c4_21590
OG0001223	Fh_13435, Fh_14177	Pp3c11_5240, Pp3c17_17260, Pp3c1_4490, Pp3c2_9440, Pp3c7_23690
OG0001224	Fh_20042, Fh_22196, Fh_4231	Pp3c14_14440, Pp3c17_6290, Pp3c25_200
OG0001225	Fh_12926, Fh_1539, Fh_19202, Fh_22104, Fh_9406	Pp3c19_17830, Pp3c21_9360, Pp3c22_4930, Pp3c24_16310, Pp3c8_20800
OG0001226	Fh_10364, Fh_13611, Fh_16738	Pp3c16_15060, Pp3c17_13250, Pp3c6_27130
OG0001227	Fh_10984, Fh_12471, Fh_4243	Pp3c1_32260, Pp3c6_12760
OG0001228	Fh_23830, Fh_3840, Fh_9901	Pp3c11_12540, Pp3c5_15270, Pp3c6_16310
OG0001229	Fh_4366	Pp3c1_41090
OG0001231	Fh_13260, Fh_2985, Fh_2986, Fh_7623, Fh_7624	Pp3c26_6440, Pp3c3_30370, Pp3c4_19240
OG0001232	Fh_17614, Fh_22899, Fh_22939	Pp3c17_12870, Pp3c20_7180, Pp3c24_6370, Pp3c8_16830
OG0001234	Fh_18877, Fh_21453, Fh_25601	Pp3c11_23340, Pp3c18_14840, Pp3c6_2930
OG0001235	Fh_10287, Fh_6601	Pp3c10_16010, Pp3c14_17200
OG0001236	Fh_11110, Fh_14972, Fh_23654, Fh_3208	Pp3c10_2670, Pp3c23_21010, Pp3c24_11970, Pp3c2_19640
OG0001238	Fh_11185, Fh_13283, Fh_15297	Pp3c16_18500, Pp3c16_18502, Pp3c2_37990
OG0001239	Fh_13025	Pp3c14_22080, Pp3c1_37660, Pp3c2_3200
OG0001240	Fh_12885, Fh_1376, Fh_14109, Fh_21465, Fh_4315	Pp3c18_18400, Pp3c1_29630, Pp3c1_29650, Pp3c21_9980, Pp3c2_17700
OG0001241	Fh_10206, Fh_13781, Fh_14470, Fh_15688, Fh_22464, Fh_2533	Pp3c11_1230, Pp3c1_2270, Pp3c21_9230, Pp3c22_7010, Pp3c2_30870, Pp3c3_25940
OG0001243	Fh_16098, Fh_20941, Fh_6665, Fh_7488	Pp3c15_360, Pp3c17_10260, Pp3c1_24590, Pp3c26_1180, Pp3c9_1060
OG0001244	Fh_1000, Fh_1003	Pp3c11_15000, Pp3c11_15050, Pp3c7_10150, Pp3c7_10220
OG0001245	Fh_22415	Pp3c27_8350, Pp3c5_2730
OG0001246	Fh_20956	Pp3c12_16910
OG0001247	Fh_4218, Fh_7268	Pp3c1_35880, Pp3c2_9850
OG0001248	Fh_12839, Fh_15081, Fh_8249	Pp3c18_4420, Pp3c19_14180, Pp3c19_14181, Pp3c22_17580
OG0001249	NA	Pp3c2_28020
OG0001250	Fh_11794, Fh_12777, Fh_16629, Fh_16630, Fh_23474, Fh_3393, Fh_9653	Pp3c18_3870, Pp3c19_10740, Pp3c22_22040, Pp3c26_9030, Pp3c3_28440
OG0001251	Fh_15499, Fh_23798	Pp3c15_3720, Pp3c17_24080
OG0001252	Fh_22816, Fh_24787, Fh_9302	Pp3c21_1370, Pp3c21_320
OG0001253	Fh_17749, Fh_2072, Fh_25760, Fh_5003, Fh_5461	Pp3c11_4740, Pp3c15_12090, Pp3c1_6240, Pp3c27_7260, Pp3c9_7080
OG0001254	Fh_10202	Pp3c11_1170
OG0001255	Fh_23883, Fh_24919, Fh_2900, Fh_3620, Fh_3621, Fh_5993	Pp3c13_1430, Pp3c1_4260, Pp3c2_35900, Pp3c2_35901, Pp3c6_9870, Pp3c6_9890, Pp3c7_15890, Pp3c9_21270
OG0001256	NA	Pp3c6_1540
OG0001258	Fh_16673, Fh_4580, Fh_4581, Fh_4582, Fh_6033	Pp3c11_18790, Pp3c14_26590, Pp3c16_17020, Pp3c17_14770, Pp3c1_34190, Pp3c2_8360, Pp3c3_37320
OG0001259	Fh_1120	Pp3c1_21370, Pp3c2_17030
OG0001260	Fh_18289, Fh_23061, Fh_3485, Fh_3486	Pp3c20_1250, Pp3c23_18200, Pp3c24_18230, Pp3c8_22500
OG0001261	Fh_16521, Fh_23452, Fh_23453, Fh_719	Pp3c10_6080, Pp3c10_6090, Pp3c10_6100, Pp3c14_5450, Pp3c14_5460, Pp3c14_5500, Pp3c14_5502
OG0001263	Fh_12306, Fh_12307, Fh_24159, Fh_25715, Fh_3178, Fh_3346, Fh_8385, Fh_9071	Pp3c14_19190, Pp3c17_19060, Pp3c1_28640, Pp3c1_7540, Pp3c20_10270, Pp3c24_19200, Pp3c2_32990, Pp3c2_9900, Pp3c8_20150
OG0001264	Fh_14103, Fh_17428, Fh_19794	Pp3c17_15650, Pp3c1_30360, Pp3c1_40090
OG0001266	Fh_14653, Fh_19229, Fh_20662, Fh_4042	Pp3c18_12110, Pp3c18_12120, Pp3c19_20770, Pp3c21_17360, Pp3c22_11600
OG0001267	Fh_19294, Fh_21101, Fh_24251	Pp3c18_12930, Pp3c21_11030, Pp3c22_9780
OG0001269	Fh_1509	Pp3c20_4030, Pp3c22_5990, Pp3c4_6670
OG0001270	Fh_3552, Fh_6292	Pp3c20_18400, Pp3c20_18402, Pp3c23_8630, Pp3c8_8080
OG0001271	Fh_18280, Fh_19683, Fh_2454	Pp3c20_2820, Pp3c23_18110, Pp3c8_22570
OG0001272	Fh_12590, Fh_15747, Fh_7757, Fh_9376	Pp3c13_12620, Pp3c21_8000, Pp3c22_1410, Pp3c3_15480
OG0001273	Fh_1775, Fh_18639	Pp3c11_13500, Pp3c7_17180
OG0001275	Fh_18285	Pp3c23_18170
OG0001276	Fh_17128, Fh_21748, Fh_7581	Pp3c1_23930, Pp3c2_11820, Pp3c2_6080
OG0001277	NA	Pp3c1_27960, Pp3c3_38050, Pp3c8_820
OG0001282	Fh_12132, Fh_13102, Fh_16758, Fh_17629, Fh_17630, Fh_21998, Fh_4585, Fh_9166	Pp3c14_26040, Pp3c17_12560, Pp3c1_39840, Pp3c1_600, Pp3c22_7740, Pp3c2_28820, Pp3c2_8430
OG0001283	Fh_1687	Pp3c19_4640
OG0001284	Fh_6720	Pp3c14_21180, Pp3c1_38410
OG0001285	Fh_10260, Fh_18636, Fh_3653	Pp3c10_16850, Pp3c2_30390, Pp3c7_17100
OG0001286	Fh_1110, Fh_24975, Fh_3203, Fh_5171	Pp3c10_6900, Pp3c1_18520, Pp3c1_18530, Pp3c2_17370, Pp3c5_1890, Pp3c6_29530
OG0001287	Fh_10772, Fh_9080, Fh_9898	Pp3c10_13640, Pp3c11_12640, Pp3c9_12970
OG0001288	Fh_11215, Fh_16205, Fh_20209	Pp3c1_6470, Pp3c2_35310, Pp3c5_3060, Pp3c6_25680
OG0001289	Fh_13763, Fh_21813, Fh_3391, Fh_6990, Fh_6991	Pp3c10_9060, Pp3c16_6830, Pp3c25_660, Pp3c5_16670
OG0001292	Fh_4557, Fh_5998	Pp3c1_1360, Pp3c2_34830
OG0001293	Fh_14981, Fh_15441, Fh_23669	Pp3c3_18940, Pp3c5_13780, Pp3c6_16980
OG0001294	Fh_12308, Fh_14267, Fh_20515, Fh_21478	Pp3c18_5720, Pp3c23_16120, Pp3c24_18550, Pp3c8_5120
OG0001295	Fh_19325, Fh_19354, Fh_25092, Fh_25419, Fh_4336, Fh_8786	Pp3c11_26160, Pp3c18_5350, Pp3c19_12590, Pp3c21_15900, Pp3c22_23110, Pp3c23_6990, Pp3c7_720
OG0001296	Fh_12219, Fh_23667, Fh_2387, Fh_25137	Pp3c10_14420, Pp3c27_5080, Pp3c3_19080, Pp3c6_18190
OG0001297	Fh_10326, Fh_12877	Pp3c18_13960, Pp3c21_9770
OG0001298	Fh_9889	Pp3c20_13850
OG0001300	Fh_23538	Pp3c13_4090
OG0001301	Fh_21702	Pp3c13_14651, Pp3c18_15090
OG0001302	Fh_11169, Fh_11175, Fh_15234, Fh_16010, Fh_16597, Fh_21227, Fh_21230, Fh_21342, Fh_21798, Fh_2301, Fh_24, Fh_25298, Fh_5306, Fh_5307, Fh_5308, Fh_5310, Fh_5708	Pp3c11_8780, Pp3c11_8790, Pp3c12_21290, Pp3c12_21500, Pp3c4_6990, Pp3c4_7100, Pp3c7_16800
OG0001303	Fh_19478, Fh_20738, Fh_6850	Pp3c11_7220, Pp3c1_8810, Pp3c2_31270, Pp3c7_26040
OG0001305	Fh_15343, Fh_18831, Fh_23135	Pp3c10_2410, Pp3c14_2570, Pp3c14_2574
OG0001307	Fh_13679	Pp3c24_20970
OG0001309	Fh_22020, Fh_490, Fh_7656, Fh_821	Pp3c16_6360, Pp3c16_6390
OG0001310	Fh_10778, Fh_5613	Pp3c20_15130, Pp3c8_13850
OG0001311	Fh_23216, Fh_5987, Fh_9805	Pp3c11_2090, Pp3c15_14720, Pp3c2_35809, Pp3c9_18680
OG0001313	Fh_2060, Fh_24819, Fh_25645	Pp3c17_4970, Pp3c5_5710, Pp3c6_26220
OG0001315	Fh_19449, Fh_21399	Pp3c15_1650, Pp3c9_1350
OG0001316	Fh_21208, Fh_21492, Fh_2283, Fh_23419	Pp3c16_22670, Pp3c25_12260, Pp3c5_24550, Pp3c6_4480
OG0001317	Fh_12152, Fh_2329	Pp3c14_12290, Pp3c17_19710, Pp3c23_3430
OG0001318	Fh_13653, Fh_15170	Pp3c15_24310, Pp3c9_25220
OG0001319	Fh_10213, Fh_12447, Fh_17287, Fh_21803, Fh_7089, Fh_7577	Pp3c10_9450, Pp3c14_5810, Pp3c19_6350, Pp3c22_1840, Pp3c24_1340
OG0001321	Fh_22941, Fh_957, Fh_965	Pp3c15_18820, Pp3c9_8100, Pp3c9_8130, Pp3s34_620
OG0001322	Fh_18319, Fh_19328	Pp3c18_14700, Pp3c21_14800
OG0001323	Fh_2513, Fh_2514, Fh_8600	Pp3c20_17570, Pp3c8_11120
OG0001324	Fh_12404, Fh_2518, Fh_4930, Fh_5974	Pp3c1_38600, Pp3c1_38630, Pp3c1_38670, Pp3c20_17410, Pp3c21_1500, Pp3c23_5580
OG0001325	Fh_10413, Fh_10415, Fh_11535, Fh_11537, Fh_135, Fh_20895, Fh_499, Fh_517	Pp3c3_35640, Pp3c3_35650
OG0001326	Fh_6408	Pp3c1_22860
OG0001327	Fh_12015, Fh_13578, Fh_15877, Fh_17074	Pp3c10_21170, Pp3c10_990, Pp3c14_1810, Pp3c1_18400, Pp3c23_13100, Pp3c24_2340, Pp3c2_18620
OG0001328	Fh_16308, Fh_19961	Pp3c13_7110, Pp3c26_15240
OG0001329	Fh_14059, Fh_1725	Pp3c14_24740, Pp3c17_14590, Pp3c24_9580
OG0001330	Fh_16075, Fh_16675, Fh_22202, Fh_23359, Fh_23360	Pp3c11_20840, Pp3c7_6260
OG0001331	Fh_17605, Fh_19995, Fh_23689, Fh_23690	Pp3c10_20900, Pp3c14_15590, Pp3c20_20510, Pp3c24_1760
OG0001332	Fh_2195	Pp3c8_970
OG0001333	Fh_3954	Pp3c21_6410
OG0001335	NA	Pp3c1_11030
OG0001336	Fh_11085, Fh_11086, Fh_11548, Fh_11549, Fh_14337, Fh_3968, Fh_634, Fh_645	Pp3c11_15790, Pp3c1_13170, Pp3c2_24160, Pp3c2_24270, Pp3c7_14220, Pp3c7_14300
OG0001338	Fh_19121	Pp3c23_17650
OG0001339	Fh_13330, Fh_5938, Fh_703, Fh_8199	Pp3c25_10310, Pp3c6_200
OG0001341	Fh_17690, Fh_2096, Fh_6200	Pp3c26_3790, Pp3c3_14110, Pp3c4_23140
OG0001344	Fh_11033, Fh_15373, Fh_17332, Fh_23155, Fh_25819	Pp3c10_2210, Pp3c26_4700, Pp3c2_18500, Pp3c4_26740, Pp3c9_1480
OG0001345	Fh_4925	Pp3c11_3310, Pp3c12_4310, Pp3c13_21870, Pp3c5_18730
OG0001346	Fh_1592, Fh_1840, Fh_18705	Pp3c19_5190, Pp3c21_2030, Pp3c3_29590
OG0001347	Fh_10664, Fh_11921, Fh_11973, Fh_15311, Fh_19674, Fh_21019, Fh_7236, Fh_7507	Pp3c14_10390, Pp3c19_10230, Pp3c1_23790, Pp3c21_21410, Pp3c2_10380, Pp3c7_12190
OG0001348	Fh_5879	Pp3c26_10740, Pp3c4_24490
OG0001349	Fh_5386, Fh_9790	Pp3c15_14360, Pp3c15_14362, Pp3c15_21430
OG0001350	Fh_14153, Fh_19094, Fh_6105	Pp3c10_6980, Pp3c14_9830, Pp3c1_27370
OG0001354	Fh_2101, Fh_2734	Pp3c26_3910, Pp3c4_23750, Pp3c7_5550
OG0001356	Fh_6899, Fh_8929	Pp3c11_17610, Pp3c7_11350
OG0001357	Fh_14702, Fh_16358, Fh_9701	Pp3c1_15310, Pp3c1_15460, Pp3c2_21130, Pp3c2_21250
OG0001358	Fh_11699, Fh_1193, Fh_21993, Fh_5738, Fh_723, Fh_8776, Fh_8781	Pp3c20_5530, Pp3c23_21190, Pp3c8_10210, Pp3c8_10250
OG0001359	Fh_19805, Fh_19806, Fh_20887, Fh_8120	Pp3c20_11960, Pp3c23_10920, Pp3c23_16530, Pp3c24_19930
OG0001360	Fh_18758, Fh_24874, Fh_24956, Fh_8928	Pp3c11_17600, Pp3c12_21250, Pp3c18_10200, Pp3c7_15070
OG0001362	Fh_12245	Pp3c17_13810
OG0001364	Fh_16534, Fh_23466	Pp3c10_5530, Pp3c14_5190
OG0001365	Fh_10624, Fh_2804, Fh_3763	Pp3c10_17220, Pp3c10_17225, Pp3c12_18130, Pp3c16_2030, Pp3c25_1490, Pp3c6_18000
OG0001366	Fh_22420, Fh_9902	Pp3c11_12590, Pp3c7_13740
OG0001367	Fh_10911, Fh_12427	Pp3c19_19120, Pp3c21_4740, Pp3c2_15950
OG0001368	Fh_11003, Fh_11665, Fh_13091, Fh_18203, Fh_7538	Pp3c20_6810, Pp3c20_9770, Pp3c23_15540, Pp3c23_6860, Pp3c8_19190, Pp3c8_19200
OG0001369	Fh_5284	Pp3c9_3180
OG0001370	Fh_13958, Fh_13959, Fh_1606, Fh_18578, Fh_19246	Pp3c16_2090, Pp3c25_1240, Pp3c25_1430, Pp3c5_2800, Pp3c6_21770, Pp3c6_21830
OG0001371	Fh_1973, Fh_8708	Pp3c20_20340, Pp3c8_21730
OG0001372	Fh_12881, Fh_13231, Fh_15622, Fh_19277, Fh_23889, Fh_7124	Pp3c15_4370, Pp3c18_13160, Pp3c20_2550, Pp3c21_9910, Pp3c23_17260, Pp3c9_8500
OG0001373	Fh_3050, Fh_559	Pp3c17_13470, Pp3c21_13740
OG0001374	Fh_20064, Fh_21214, Fh_23193, Fh_4099, Fh_7058, Fh_7869, Fh_9436, Fh_9687	Pp3c18_20060, Pp3c19_17550, Pp3c21_14550, Pp3c22_15010
OG0001375	Fh_1533	Pp3c6_23840
OG0001376	Fh_5068, Fh_6461	Pp3c13_17350, Pp3c4_11200
OG0001378	Fh_10427, Fh_1350, Fh_1351, Fh_14443, Fh_20858, Fh_20859, Fh_20953, Fh_24811, Fh_25787	Pp3c16_22430, Pp3c20_18830, Pp3c23_8220, Pp3c25_13260, Pp3c5_26860, Pp3c6_3470, Pp3c8_5770
OG0001379	Fh_6385	Pp3c5_2080, Pp3c6_29580, Pp3c6_29690
OG0001380	Fh_1075, Fh_13893, Fh_15359, Fh_18934, Fh_21091, Fh_21507, Fh_4482, Fh_5244, Fh_602	Pp3c11_5850, Pp3c15_3440, Pp3c15_3450, Pp3c21_13620, Pp3c21_13650, Pp3c3_2660, Pp3c7_25280, Pp3c9_4880
OG0001381	NA	Pp3c18_5690
OG0001382	Fh_12026, Fh_15658, Fh_9331, Fh_9334	Pp3c11_6330, Pp3c27_2280, Pp3c5_4120, Pp3c5_4140, Pp3c7_25560
OG0001385	NA	Pp3c19_3330
OG0001386	Fh_5686, Fh_5687	Pp3c19_1080, Pp3c19_13000
OG0001388	Fh_12543, Fh_14985, Fh_23228, Fh_9425	Pp3c13_5200, Pp3c26_13720, Pp3c3_2800, Pp3c4_30730
OG0001390	Fh_13786, Fh_1712	Pp3c19_8310, Pp3c22_7230
OG0001391	Fh_16862, Fh_23391, Fh_3573	Pp3c13_7040, Pp3c20_18540, Pp3c26_2180, Pp3c4_22500
OG0001392	Fh_10378, Fh_14239, Fh_4533, Fh_4874, Fh_7199, Fh_875, Fh_8978	Pp3c16_13640, Pp3c23_4520, Pp3c24_8570, Pp3c27_860, Pp3c8_12080, Pp3c8_16130
OG0001393	Fh_10027, Fh_10997, Fh_12714, Fh_20003, Fh_8448	Pp3c15_4920, Pp3c16_6580, Pp3c1_19290, Pp3c5_14630, Pp3c6_12940, Pp3c9_11080
OG0001394	Fh_21265, Fh_21312, Fh_23200, Fh_24636, Fh_4025	Pp3c11_15160, Pp3c1_14290, Pp3c1_14310, Pp3c2_26110, Pp3c7_10070
OG0001395	Fh_11862, Fh_13310, Fh_14370, Fh_20405, Fh_24404, Fh_7378	Pp3c11_3690, Pp3c16_18880, Pp3c1_8290, Pp3c25_3730, Pp3c25_3736, Pp3c6_7730, Pp3c7_23800
OG0001396	Fh_11359, Fh_1395, Fh_8457, Fh_9791	Pp3c15_14410, Pp3c16_2860, Pp3c1_7510, Pp3c27_660, Pp3c27_820, Pp3c6_19290, Pp3c9_15380
OG0001397	Fh_11342, Fh_21581, Fh_24348, Fh_3425, Fh_7406	Pp3c15_13490, Pp3c18_1430, Pp3c19_9660, Pp3c21_20730, Pp3c9_4230
OG0001398	Fh_1196, Fh_1197, Fh_19263, Fh_24303, Fh_6495, Fh_757	Pp3c11_15420, Pp3c1_7910, Pp3c7_10960, Pp3c7_19020
OG0001399	Fh_6631, Fh_6676	Pp3c11_24870, Pp3c7_8540
OG0001400	Fh_3260	Pp3c11_23320, Pp3c18_14850, Pp3c21_15150, Pp3c22_2930
OG0001401	Fh_21647, Fh_22134, Fh_25180, Fh_7796	Pp3c16_11260, Pp3c25_2760, Pp3c5_22190, Pp3c6_10130
OG0001402	Fh_10751, Fh_18957, Fh_6571, Fh_7035	Pp3c14_11960, Pp3c17_6790, Pp3c5_12180, Pp3c6_14410
OG0001404	Fh_10301, Fh_13459, Fh_20489, Fh_7750	Pp3c14_20680, Pp3c17_16540, Pp3c1_35760, Pp3c2_1260
OG0001405	Fh_11462, Fh_14052, Fh_5045	Pp3c20_15610, Pp3c23_7840
OG0001406	Fh_12622, Fh_16904, Fh_20693, Fh_5420	Pp3c14_18650, Pp3c16_980, Pp3c17_21130, Pp3c27_3300
OG0001407	Fh_2617, Fh_7892	Pp3c18_19540, Pp3c21_2240
OG0001408	Fh_21745	Pp3c18_1900
OG0001409	Fh_21318, Fh_3758	Pp3c18_11770, Pp3c21_12900
OG0001410	Fh_17344, Fh_17345, Fh_6238	Pp3c26_4930, Pp3c4_25180
OG0001411	Fh_11326, Fh_15151, Fh_2129, Fh_5018	Pp3c3_32510, Pp3c8_3020, Pp3c8_3026, Pp3c8_3120
OG0001414	Fh_19417, Fh_25843	Pp3c12_1850, Pp3c1_29810, Pp3c2_6560, Pp3s30_122
OG0001415	Fh_18083, Fh_2036	Pp3c25_15030, Pp3c6_2440
OG0001416	Fh_2729, Fh_8986	Pp3c23_9570, Pp3c24_8340, Pp3c8_6230
OG0001417	Fh_21613, Fh_7157	Pp3c11_24630, Pp3c7_8710
OG0001418	Fh_10080, Fh_11994, Fh_13772, Fh_15553, Fh_17283, Fh_18052, Fh_24566	Pp3c10_7630, Pp3c17_10380, Pp3c17_12370, Pp3c21_11590, Pp3c21_11690, Pp3c22_6887, Pp3c22_6890, Pp3c22_6902, Pp3c23_13900, Pp3c23_13910, Pp3c25_13990, Pp3c25_14070, Pp3c2_31870, Pp3c3_23280, Pp3c8_14250
OG0001419	Fh_18116, Fh_18118, Fh_18149, Fh_320, Fh_6298, Fh_8390, Fh_9416	Pp3c15_12850, Pp3c20_16160, Pp3c20_18280, Pp3c23_8280, Pp3c23_8300, Pp3c9_13280
OG0001420	NA	Pp3c6_90
OG0001423	Fh_24092	Pp3c2_14370, Pp3c3_37200
OG0001424	Fh_15119, Fh_20516, Fh_24170, Fh_5159, Fh_9638, Fh_9639	Pp3c13_14790, Pp3c20_7570, Pp3c23_19250, Pp3c24_18560, Pp3c24_6630
OG0001425	Fh_23132	Pp3c10_2500
OG0001426	Fh_14988, Fh_20061, Fh_8028	Pp3c2_16170, Pp3c4_30710
OG0001427	Fh_19977, Fh_4707, Fh_5485	Pp3c1_15090, Pp3c2_21980
OG0001428	Fh_15732, Fh_3456	Pp3c13_14400, Pp3c13_14420, Pp3c26_4390, Pp3c3_15850
OG0001429	Fh_24903	Pp3c1_20290, Pp3c2_20350
OG0001430	Fh_19512	Pp3c4_24280
OG0001431	Fh_15700, Fh_3651	Pp3c1_2540, Pp3c2_30770
OG0001432	Fh_1482, Fh_23145, Fh_24587, Fh_9621	Pp3c10_12080, Pp3c10_2220, Pp3c6_20980, Pp3c7_15530
OG0001433	Fh_13912, Fh_1825, Fh_19035, Fh_19420, Fh_24150, Fh_2805	Pp3c11_22640, Pp3c15_21360, Pp3c16_3760, Pp3c5_5330, Pp3c7_2620, Pp3c9_12170
OG0001434	Fh_17871, Fh_22791, Fh_7169	Pp3c14_19960, Pp3c1_32310, Pp3c2_9650
OG0001436	Fh_12693, Fh_24609, Fh_24931	Pp3c16_12520, Pp3c5_14940, Pp3c6_12500
OG0001437	Fh_10092, Fh_5315, Fh_8146, Fh_8598, Fh_9422	Pp3c13_5190, Pp3c24_17360, Pp3c26_13700, Pp3c2_26190, Pp3c8_16960
OG0001439	Fh_16832, Fh_22050	Pp3c20_11550, Pp3c23_5300
OG0001440	Fh_21611	Pp3c21_10760, Pp3c7_9250
OG0001441	Fh_20762	Pp3c13_23650
OG0001442	Fh_17853, Fh_21436	Pp3c18_16140, Pp3c19_7020, Pp3c1_27480, Pp3c21_4170
OG0001443	Fh_21852, Fh_2740, Fh_7646	Pp3c14_26460, Pp3c14_26462, Pp3c17_21920, Pp3c17_22609
OG0001444	Fh_11591, Fh_19705, Fh_22945	Pp3c13_8450, Pp3c3_18430, Pp3c4_10000
OG0001445	Fh_11940, Fh_14273, Fh_18277, Fh_20258, Fh_2453, Fh_5942	Pp3c14_21510, Pp3c17_22190, Pp3c1_36220, Pp3c20_2800, Pp3c23_18100, Pp3c8_22380
OG0001446	Fh_12774, Fh_14917, Fh_15318, Fh_9598	Pp3c17_23030, Pp3c20_6290, Pp3c3_21620, Pp3c3_28140, Pp3c8_17510
OG0001447	Fh_11365, Fh_11398, Fh_15208, Fh_22763, Fh_24257, Fh_3930, Fh_8814, Fh_9430	Pp3c15_5130, Pp3c15_5140, Pp3c16_410, Pp3c18_14440, Pp3c21_11230, Pp3c22_9980, Pp3c25_8800, Pp3c9_14720
OG0001448	Fh_23339, Fh_5099	Pp3c11_17020, Pp3c7_11500
OG0001449	Fh_11979, Fh_16456, Fh_19723, Fh_24561, Fh_8917	Pp3c11_17280, Pp3c19_10330, Pp3c1_15830, Pp3c2_20550, Pp3c7_12270
OG0001450	Fh_11982, Fh_2538, Fh_5254	Pp3c1_2210, Pp3c1_2220
OG0001453	Fh_14833, Fh_18630, Fh_3041, Fh_6072	Pp3c12_9320, Pp3c13_2360, Pp3c3_5550, Pp3c4_21520
OG0001454	Fh_11491, Fh_4076, Fh_4611	Pp3c10_8450, Pp3c20_14280, Pp3c23_8920
OG0001455	Fh_14292, Fh_22952, Fh_23867, Fh_24121, Fh_3065, Fh_8617	Pp3c11_9630, Pp3c13_8360, Pp3c1_4030, Pp3c3_3480, Pp3c4_29970, Pp3c7_17970
OG0001456	Fh_10846, Fh_23559, Fh_6671, Fh_9874	Pp3c10_21040, Pp3c11_25020, Pp3c24_710, Pp3c7_8070, Pp3c7_8076
OG0001458	Fh_10946, Fh_11900, Fh_16656, Fh_3739, Fh_6510	Pp3c25_7460, Pp3c2_530, Pp3c5_21240, Pp3c5_23710, Pp3c9_14130
OG0001459	Fh_15018, Fh_3519	Pp3c10_8030
OG0001460	Fh_14503, Fh_14898, Fh_24694, Fh_24695, Fh_24698	Pp3c14_4100, Pp3c14_4160, Pp3c1_24300, Pp3c2_13300
OG0001461	Fh_12320, Fh_12851, Fh_15247, Fh_18516, Fh_21692, Fh_23996, Fh_2883, Fh_6911, Fh_7279	Pp3c13_11270, Pp3c15_3950, Pp3c16_5720, Pp3c26_12890, Pp3c27_5920, Pp3c2_37290, Pp3c3_10220, Pp3c7_20780, Pp3c9_5240, Pp3c9_7920
OG0001463	Fh_1283, Fh_19687, Fh_6178	Pp3c13_23600, Pp3c26_4140, Pp3c4_17700
OG0001464	Fh_15598, Fh_20537, Fh_22583, Fh_23088, Fh_7706	Pp3c10_15570, Pp3c10_20210, Pp3c17_4360, Pp3c3_25560, Pp3c4_12050
OG0001465	Fh_21672, Fh_9213	Pp3c13_16380, Pp3c3_20030, Pp3c3_20130
OG0001466	Fh_15275, Fh_17729, Fh_19009	Pp3c12_4230, Pp3c4_15540, Pp3c5_6330
OG0001467	Fh_13853, Fh_21861, Fh_2230, Fh_4553, Fh_6001	Pp3c11_2550, Pp3c1_1530, Pp3c26_15390, Pp3c2_34770, Pp3c3_1620, Pp3c6_19330, Pp3c7_21150
OG0001468	Fh_10296, Fh_6185, Fh_7614	Pp3c26_5980, Pp3c3_14700, Pp3c4_20270
OG0001469	Fh_23513	Pp3c25_3220, Pp3c25_3225, Pp3c4_8660, Pp3c5_22320
OG0001470	Fh_10211, Fh_23640, Fh_3079	Pp3c11_1440, Pp3c18_21730, Pp3c22_5840, Pp3c2_30510
OG0001471	Fh_11440, Fh_8753, Fh_9240	Pp3c15_5860, Pp3c20_860, Pp3c23_22060, Pp3c24_20890, Pp3c8_25050
OG0001472	Fh_15399, Fh_25531, Fh_2792, Fh_2795	Pp3c13_24420, Pp3c13_24450, Pp3c15_290, Pp3c26_330, Pp3c26_360, Pp3c9_380
OG0001473	Fh_16439, Fh_9167	Pp3c12_15530, Pp3c4_11330
OG0001474	Fh_11560, Fh_16502, Fh_16505, Fh_323, Fh_737	Pp3c13_10770, Pp3c1_16170, Pp3c3_10840, Pp3c3_8930, Pp3c4_25160, Pp3c4_25170
OG0001475	Fh_1216, Fh_15784, Fh_22633, Fh_24318, Fh_24319, Fh_508, Fh_548	Pp3c14_13580, Pp3c17_4670, Pp3c1_25330, Pp3c2_14800
OG0001478	Fh_18255, Fh_24849	Pp3c13_7140, Pp3c26_15170, Pp3c4_27680
OG0001480	Fh_13279, Fh_22678, Fh_23033	Pp3c11_8620, Pp3c1_10000, Pp3c2_37900
OG0001481	Fh_12151, Fh_16678, Fh_5632, Fh_6152, Fh_8817	Pp3c10_11330, Pp3c19_5850, Pp3c1_33460, Pp3c5_19770
OG0001482	Fh_14885	Pp3c25_5620, Pp3c6_9270
OG0001483	Fh_3829	Pp3c12_2950, Pp3c5_15530
OG0001484	Fh_23441	Pp3c15_6310, Pp3c5_25300
OG0001485	Fh_14798, Fh_18652, Fh_2435	Pp3c10_1870, Pp3c1_20690, Pp3c21_13720, Pp3c21_13723
OG0001486	Fh_14324	Pp3c16_6370
OG0001487	Fh_12399, Fh_14555, Fh_19256, Fh_22328	Pp3c11_19410, Pp3c20_1800, Pp3c23_20240, Pp3c7_3610
OG0001488	Fh_14234, Fh_9309	Pp3c17_4940, Pp3c21_1470, Pp3c6_28980
OG0001489	Fh_24086	Pp3c2_27970
OG0001491	Fh_1439, Fh_1440, Fh_15530, Fh_17189, Fh_17190, Fh_19390, Fh_788	Pp3c12_6420, Pp3c13_12020, Pp3c2_20320, Pp3c2_20330, Pp3c3_9790
OG0001492	Fh_18139, Fh_23096, Fh_25795, Fh_25796	Pp3c10_15440, Pp3c12_8390, Pp3c4_1450
OG0001493	Fh_12924, Fh_2012	Pp3c24_12870, Pp3c8_20970
OG0001494	Fh_22754	Pp3c15_5280
OG0001495	Fh_1813, Fh_21996	Pp3c20_5230, Pp3c20_5490, Pp3c23_4180
OG0001496	Fh_16085, Fh_23575	Pp3c11_21000, Pp3c7_5730
OG0001497	Fh_21429, Fh_6453	Pp3c13_17100, Pp3c3_23850
OG0001498	Fh_8569	Pp3c15_22280, Pp3c17_490, Pp3c9_21440
OG0001499	Fh_7599, Fh_8856	Pp3c17_18770
OG0001500	Fh_18226	Pp3c14_16570, Pp3c14_21010
OG0001501	Fh_2914, Fh_5499	Pp3c16_8070, Pp3c25_5150
OG0001502	Fh_21171, Fh_9945	Pp3c12_4720, Pp3c17_8660, Pp3c17_9820, Pp3c4_16100
OG0001503	Fh_18735, Fh_5390	Pp3c15_21480, Pp3c20_23200, Pp3c22_5470
OG0001504	Fh_2038, Fh_2594	Pp3c5_28440
OG0001505	Fh_10103, Fh_15156	Pp3c24_15860, Pp3c7_4380, Pp3c8_17100
OG0001506	Fh_11554, Fh_11555, Fh_6882	Pp3c12_25560, Pp3c12_25580, Pp3c3_31700
OG0001507	Fh_19499, Fh_22580, Fh_9148, Fh_9149	Pp3c10_3750, Pp3c5_8160, Pp3c6_23040, Pp3c6_26620
OG0001508	Fh_18922, Fh_6888, Fh_7329	Pp3c12_25380, Pp3c3_31560, Pp3c4_2630, Pp3c8_7360
OG0001509	Fh_15929, Fh_17939, Fh_22922, Fh_5270, Fh_7016, Fh_776	Pp3c11_14870, Pp3c11_14880, Pp3c12_25110, Pp3c1_14380, Pp3c2_25930, Pp3c4_30620
OG0001510	Fh_19840, Fh_20322, Fh_2931, Fh_9897	Pp3c11_12620, Pp3c13_21610, Pp3c3_11990, Pp3c4_13680
OG0001511	Fh_17053, Fh_18763	Pp3c21_13610
OG0001512	Fh_1173, Fh_13525, Fh_2969	Pp3c19_12220, Pp3c22_16090, Pp3c4_11910, Pp3c7_22960
OG0001513	Fh_19275, Fh_22665, Fh_24063, Fh_4309, Fh_8026	Pp3c26_13270, Pp3c26_13274, Pp3c26_13460, Pp3c26_13463, Pp3c4_31630, Pp3c4_31860, Pp3c7_10800
OG0001514	Fh_15507	Pp3c18_8470, Pp3c19_15330
OG0001515	Fh_5146	Pp3c4_26380
OG0001517	Fh_22900	Pp3c11_22000, Pp3c20_7190, Pp3c7_7920
OG0001518	Fh_24653, Fh_9355	Pp3c15_16340, Pp3c9_16610
OG0001520	Fh_1363, Fh_7576	Pp3c13_24520, Pp3c21_6810, Pp3c26_280
OG0001521	Fh_7752	NA
OG0001522	NA	Pp3c15_6810, Pp3c22_4970, Pp3c2_23490, Pp3c3_35760
OG0001525	Fh_16062, Fh_19913	Pp3c11_19960, Pp3c7_5360
OG0001526	Fh_15626, Fh_1633, Fh_5433, Fh_5434, Fh_951	Pp3c15_4190, Pp3c26_2600, Pp3c26_2630, Pp3c4_22830, Pp3c4_22880
OG0001527	Fh_14085, Fh_6474, Fh_8268, Fh_8269	Pp3c12_19360, Pp3c13_15920, Pp3c1_12650, Pp3c3_21160, Pp3c4_8620
OG0001528	Fh_10864, Fh_13608, Fh_17586, Fh_2716, Fh_5507	Pp3c16_18820, Pp3c22_21460, Pp3c5_20400, Pp3c6_8560, Pp3c7_3290
OG0001529	Fh_17781, Fh_25148, Fh_3764	Pp3c10_9140, Pp3c12_18190, Pp3c14_7230, Pp3c16_5350, Pp3c4_11440
OG0001530	Fh_18897, Fh_4226	Pp3c10_12290, Pp3c3_23220
OG0001533	Fh_18992, Fh_23530, Fh_7626	Pp3c12_4010, Pp3c20_23490, Pp3c26_6450
OG0001534	Fh_949, Fh_962	Pp3c12_9550, Pp3c4_13470, Pp3c4_13490
OG0001535	Fh_10800, Fh_17670, Fh_2683, Fh_5407	Pp3c10_3790, Pp3c13_20400, Pp3c14_4780, Pp3c1_22120
OG0001536	Fh_16457, Fh_19724, Fh_4837	Pp3c18_2100, Pp3c1_15840, Pp3c21_21540, Pp3c22_18310, Pp3c2_20540
OG0001537	Fh_23688	Pp3c20_20520
OG0001538	Fh_2167, Fh_2660	Pp3c12_25310, Pp3c4_2690
OG0001539	Fh_13399, Fh_21373, Fh_23861	Pp3c10_21630, Pp3c20_21860, Pp3c6_20830
OG0001540	Fh_6551, Fh_6642	Pp3c16_18040, Pp3c6_11300
OG0001541	Fh_24925, Fh_8866	Pp3c1_26350, Pp3c1_37860
OG0001543	Fh_12126, Fh_16900	Pp3c16_1100, Pp3c27_3270
OG0001544	Fh_15082	Pp3c19_14220
OG0001545	Fh_13530, Fh_18121, Fh_25453	Pp3c23_8360, Pp3c7_23070, Pp3c8_11730
OG0001546	Fh_19796, Fh_23728, Fh_2392, Fh_4891, Fh_5847	Pp3c10_14650, Pp3c12_5220, Pp3c3_22490, Pp3c4_15710, Pp3c8_14920
OG0001547	Fh_1829, Fh_25604	Pp3c18_5480, Pp3c21_18240, Pp3s70_200
OG0001548	Fh_25442, Fh_7175, Fh_7178, Fh_9534	Pp3c23_3690, Pp3c24_8030, Pp3c26_8950
OG0001549	Fh_17241, Fh_2253, Fh_24522, Fh_3316, Fh_8302	Pp3c26_11220, Pp3c2_27320, Pp3c3_10260, Pp3c4_27290, Pp3c7_20120
OG0001551	Fh_19026, Fh_2699, Fh_4855	Pp3c15_11320, Pp3c22_6150, Pp3c9_11830
OG0001552	Fh_1401, Fh_25283, Fh_2658, Fh_7200	Pp3c16_2830, Pp3c27_850, Pp3c2_28160, Pp3c2_28162, Pp3c6_19520
OG0001555	Fh_19516	Pp3c24_12660
OG0001556	Fh_14257, Fh_2349, Fh_23706, Fh_24090, Fh_7574	Pp3c13_24530, Pp3c1_14120, Pp3c26_15400, Pp3c26_230, Pp3c2_27990, Pp3c7_15640
OG0001557	Fh_10527, Fh_21110, Fh_4383	Pp3c20_16710, Pp3c23_2940, Pp3c8_5410
OG0001558	Fh_14446, Fh_20955, Fh_23756, Fh_24818	Pp3c20_18810, Pp3c23_8190, Pp3c24_5800, Pp3c8_5760
OG0001559	Fh_13918, Fh_19426	Pp3c11_22710, Pp3c7_2700
OG0001561	Fh_11990, Fh_3258, Fh_4354	Pp3c17_12060, Pp3c17_4440, Pp3c26_1140, Pp3c9_2280
OG0001562	Fh_13617, Fh_15217	Pp3c16_15110, Pp3c16_15118
OG0001563	Fh_19761	Pp3c2_12680
OG0001564	Fh_12013, Fh_13580	Pp3c23_13240, Pp3c24_2470
OG0001565	Fh_14899, Fh_17160, Fh_25456	Pp3c17_9890, Pp3c1_24280, Pp3c26_1570
OG0001566	Fh_19048, Fh_23373, Fh_3479, Fh_6956	Pp3c10_19380, Pp3c1_17370, Pp3c2_22420, Pp3c3_34180
OG0001567	Fh_20087, Fh_2073	Pp3c20_15110, Pp3c23_19160, Pp3c8_13830
OG0001568	Fh_12545, Fh_12925, Fh_15881, Fh_15977	Pp3c10_1290, Pp3c14_1640, Pp3c16_16290, Pp3c1_31900
OG0001569	Fh_15932, Fh_16906	Pp3c16_920, Pp3c19_2600
OG0001570	Fh_16667, Fh_2565	Pp3c15_18090, Pp3c9_22140
OG0001571	Fh_14072, Fh_20726, Fh_20727	Pp3c1_7150, Pp3c7_25640
OG0001573	Fh_18354, Fh_1848	Pp3c25_4320, Pp3c6_24400
OG0001574	Fh_12690	Pp3c5_15010
OG0001576	Fh_10599	Pp3c1_21620
OG0001577	Fh_11258	Pp3c1_40490
OG0001579	Fh_21213, Fh_21494, Fh_23428	Pp3c25_12300, Pp3c5_24460, Pp3c6_4460
OG0001580	Fh_22568, Fh_22569, Fh_22570, Fh_22571, Fh_25336, Fh_25337, Fh_580, Fh_677, Fh_7028, Fh_8860, Fh_8861	Pp3c14_20220, Pp3c14_20340, Pp3c17_18440, Pp3c17_18640, Pp3c17_18740
OG0001581	Fh_14786, Fh_8240	Pp3c22_17440, Pp3c23_15080, Pp3c8_18050
OG0001583	Fh_13054, Fh_17184	Pp3c13_4530, Pp3c3_8250
OG0001584	Fh_12421, Fh_16110	Pp3c1_24850, Pp3c2_15860
OG0001585	Fh_10953, Fh_1691, Fh_6217	Pp3c17_23520, Pp3c2_380
OG0001586	Fh_16031, Fh_24666	Pp3c11_22260, Pp3c7_4510
OG0001587	Fh_14707, Fh_20914	Pp3c22_10540, Pp3c24_5970, Pp3c2_21330, Pp3c8_11860
OG0001588	Fh_16489, Fh_5884	Pp3c13_11070, Pp3c26_10860, Pp3c3_9290
OG0001589	Fh_15037, Fh_7461	Pp3c13_14120, Pp3c3_17780, Pp3c4_17160
OG0001590	Fh_4240, Fh_6440, Fh_6476, Fh_9120	Pp3c10_7340, Pp3c13_16630, Pp3c3_21140, Pp3c4_8080
OG0001591	Fh_13784, Fh_14359	Pp3c18_17810, Pp3c22_7180
OG0001592	Fh_12919, Fh_25412, Fh_25416, Fh_2962, Fh_574, Fh_8782	Pp3c19_12480, Pp3c19_12520, Pp3c22_17830, Pp3c22_17940, Pp3c22_23130, Pp3c8_20710
OG0001593	Fh_14585	Pp3c15_6250
OG0001594	Fh_1178, Fh_12526, Fh_13777, Fh_19447, Fh_21688, Fh_23023, Fh_5511	Pp3c14_6530, Pp3c15_25770, Pp3c18_22470, Pp3c22_6990, Pp3c2_37270, Pp3c3_16430, Pp3c7_20760
OG0001595	Fh_10753, Fh_18440	Pp3c23_6070, Pp3c6_14500, Pp3s34_460, Pp3s46_188
OG0001596	Fh_14282, Fh_3071, Fh_5919	Pp3c12_1580, Pp3c17_1210
OG0001597	Fh_16069	Pp3c11_20540
OG0001598	Fh_15566, Fh_16858, Fh_7557	Pp3c18_9820, Pp3c21_16180, Pp3c22_2860
OG0001599	Fh_19722	Pp3c1_15810
OG0001600	Fh_2972, Fh_7135	Pp3c12_8780, Pp3c4_19530
OG0001601	Fh_17439	Pp3c17_7090, Pp3c26_14320
OG0001602	Fh_14175, Fh_14891, Fh_4805, Fh_5806, Fh_6044	Pp3c10_9710, Pp3c14_9430, Pp3c17_14650, Pp3c25_5610, Pp3c6_9210
OG0001603	Fh_18438, Fh_18439, Fh_7773, Fh_8702	Pp3c20_16950, Pp3c23_6090, Pp3c24_12530
OG0001604	Fh_13094, Fh_13095, Fh_8190, Fh_8192	Pp3c14_26090, Pp3c17_22340, Pp3c17_22370, Pp3c2_21380, Pp3s480_10, Pp3s480_20
OG0001606	Fh_16250, Fh_23215	Pp3c15_14880, Pp3c9_18800
OG0001608	Fh_11922, Fh_11978, Fh_14682, Fh_16744, Fh_3170, Fh_4071	Pp3c11_17230, Pp3c11_17260, Pp3c12_18590, Pp3c18_2090, Pp3c19_10310, Pp3c21_21510, Pp3c22_18300, Pp3c4_14160
OG0001609	Fh_25376	Pp3c17_18380, Pp3c17_18383
OG0001610	NA	Pp3c1_1940
OG0001611	Fh_13235, Fh_14336, Fh_15819, Fh_15820, Fh_18407, Fh_23796, Fh_25627, Fh_74, Fh_9459	Pp3c17_10930, Pp3c1_28260, Pp3c1_41800, Pp3c2_7170, Pp3c2_870
OG0001612	Fh_15271, Fh_15973, Fh_23840, Fh_3038	Pp3c12_9290, Pp3c16_10400, Pp3c25_9320, Pp3c4_15480, Pp3c5_4330
OG0001613	Fh_11628, Fh_3211, Fh_9680	Pp3c10_2650, Pp3c13_20070, Pp3c14_9160, Pp3c1_26780, Pp3c2_19660
OG0001614	Fh_1143, Fh_14121, Fh_14122, Fh_15961, Fh_18755	Pp3c18_10570, Pp3c24_4640, Pp3c8_7820, Pp3c8_7840
OG0001615	Fh_23126, Fh_9834	Pp3c12_2140, Pp3c1_39210
OG0001616	Fh_10293, Fh_13152, Fh_819	Pp3c12_7590, Pp3c13_20480, Pp3c13_20590, Pp3c4_20230
OG0001617	Fh_10561, Fh_3259, Fh_8110	Pp3c17_12020, Pp3c26_1110, Pp3c9_910, Pp3c9_950
OG0001618	Fh_6399	Pp3c13_15620
OG0001619	Fh_12292, Fh_1815, Fh_2888	Pp3c11_19710, Pp3c20_9970, Pp3c23_4310
OG0001620	Fh_11632	Pp3c13_20200, Pp3c13_20209
OG0001621	Fh_17747, Fh_3811	Pp3c24_10920, Pp3c8_11800
OG0001623	Fh_22159, Fh_3718, Fh_4842	Pp3c13_22410, Pp3c15_720, Pp3c9_470
OG0001624	Fh_18641, Fh_22576, Fh_24730, Fh_6560, Fh_7002, Fh_7689	Pp3c11_630, Pp3c11_680, Pp3c16_17710, Pp3c1_120, Pp3c2_28500, Pp3c2_28510, Pp3c6_5370, Pp3c7_27030
OG0001625	Fh_7673	Pp3c21_290
OG0001626	Fh_12676, Fh_15473, Fh_22500, Fh_25115, Fh_4011	Pp3c10_23770, Pp3c12_24110, Pp3c1_12130, Pp3c25_6650, Pp3c7_9360, Pp3c9_24460
OG0001627	Fh_15335, Fh_19559, Fh_4980, Fh_8480	Pp3c2_24400, Pp3c2_24500, Pp3c3_340, Pp3c4_22490, Pp3c5_3730, Pp3c7_14330
OG0001628	Fh_17765, Fh_23260, Fh_23970, Fh_7629, Fh_8765	Pp3c18_21210, Pp3c21_3730, Pp3c26_7220, Pp3c3_29280
OG0001629	Fh_11059, Fh_17147, Fh_17148, Fh_17150, Fh_3131	Pp3c1_19370, Pp3c2_18130, Pp3c5_16890
OG0001630	Fh_23095	Pp3c10_15380
OG0001631	Fh_20980	Pp3c11_8260, Pp3c13_21000, Pp3c18_10320, Pp3c22_10500, Pp3c2_32220, Pp3c5_14760
OG0001632	Fh_14086, Fh_18050, Fh_21575, Fh_4242, Fh_6479	Pp3c10_7370, Pp3c13_15900, Pp3c14_3490, Pp3c1_26280, Pp3c3_21130
OG0001633	Fh_10645, Fh_21440, Fh_22701	Pp3c18_15170, Pp3c19_20530, Pp3c21_12300, Pp3c22_11110
OG0001634	Fh_15109, Fh_1978, Fh_22093	Pp3c24_10180, Pp3c24_16380, Pp3c8_21760
OG0001637	NA	Pp3c7_4990
OG0001638	Fh_13339, Fh_16652, Fh_4761, Fh_7235, Fh_8794	Pp3c15_5040, Pp3c1_10570, Pp3c26_13080, Pp3c2_10400, Pp3c6_270, Pp3c7_20050
OG0001639	Fh_18161, Fh_2159	Pp3c5_6070, Pp3c5_7880, Pp3c5_7920, Pp3c6_23240
OG0001640	Fh_15463, Fh_23445	Pp3c17_14360, Pp3c7_10
OG0001641	NA	Pp3c7_6350
OG0001643	Fh_11368, Fh_12028, Fh_12162, Fh_16151, Fh_20088, Fh_2811, Fh_8636	Pp3c11_10380, Pp3c14_12680, Pp3c16_3910, Pp3c1_31370, Pp3c1_5080, Pp3c27_6070, Pp3c7_18430
OG0001644	Fh_10876, Fh_10877, Fh_10878, Fh_13417, Fh_14747, Fh_21348, Fh_4474, Fh_6968	Pp3c11_6680, Pp3c11_9440, Pp3c14_6660, Pp3c1_34560, Pp3c1_34600, Pp3c1_3670, Pp3c20_3390, Pp3c2_13700, Pp3c3_14710, Pp3c3_22870, Pp3c4_15850, Pp3c6_17920, Pp3c6_24250
OG0001645	Fh_13052, Fh_13075, Fh_15591, Fh_19469	Pp3c14_22330, Pp3c14_22334, Pp3c1_36560, Pp3c1_36580, Pp3c2_5110
OG0001647	Fh_12293, Fh_16416	Pp3c20_10050, Pp3c8_18240
OG0001648	Fh_1005, Fh_13439, Fh_18680	Pp3c19_16850, Pp3c21_16320, Pp3c21_17130, Pp3c22_17080
OG0001649	Fh_7494	Pp3c13_6220
OG0001652	Fh_12318	Pp3c27_5970, Pp3c7_24660
OG0001654	Fh_6777, Fh_7365	Pp3c3_34630, Pp3c8_1520
OG0001655	Fh_15434, Fh_24353	Pp3c5_10200, Pp3c6_16700
OG0001656	Fh_1586, Fh_20415, Fh_21404, Fh_23226, Fh_23319, Fh_8175	Pp3c13_6760, Pp3c15_1800, Pp3c3_2760, Pp3c9_1880
OG0001658	Fh_23610, Fh_25804	Pp3c12_8230, Pp3c4_21140, Pp3c5_11100
OG0001659	Fh_2589, Fh_7094	Pp3c10_4760, Pp3c14_5750
OG0001660	Fh_10428	Pp3c5_26850
OG0001661	Fh_11508, Fh_11509, Fh_14368, Fh_17384, Fh_2367, Fh_7375	Pp3c10_8120, Pp3c16_18860, Pp3c1_34410, Pp3c25_6520, Pp3c6_7790
OG0001662	Fh_11614, Fh_21432	Pp3c13_19810, Pp3c3_23770
OG0001663	Fh_4601, Fh_9641	Pp3c24_6510, Pp3c24_6511, Pp3c8_14530, Pp3c8_14531
OG0001664	Fh_994	Pp3c7_20480, Pp3c7_20520
OG0001665	Fh_21897, Fh_25099	Pp3c11_21120, Pp3c15_25430, Pp3c15_25780, Pp3c15_25810, Pp3c7_5780
OG0001666	Fh_11402, Fh_23609	Pp3c16_570, Pp3c17_24130
OG0001667	Fh_10289, Fh_6599	Pp3c10_16040, Pp3c14_17210
OG0001668	Fh_15491, Fh_18783, Fh_23083, Fh_9577	Pp3c19_21960, Pp3c19_9970, Pp3c21_21010, Pp3c22_18860
OG0001669	Fh_15360, Fh_15363, Fh_4348, Fh_9352, Fh_9397	Pp3c11_5840, Pp3c1_6650, Pp3c2_29840, Pp3c7_25220, Pp3c7_25240
OG0001670	Fh_17931, Fh_23118, Fh_9756, Fh_9757	Pp3c11_14630, Pp3c1_12860, Pp3c1_39230
OG0001672	Fh_11538, Fh_7967	Pp3c20_7130, Pp3c24_18870
OG0001673	Fh_18321, Fh_21447, Fh_24880, Fh_25713, Fh_7220	Pp3c16_25330, Pp3c18_14950, Pp3c19_19700, Pp3c22_16590, Pp3c25_14690
OG0001674	Fh_10435, Fh_20824, Fh_22697, Fh_25597, Fh_25599, Fh_526, Fh_572	Pp3c10_25460, Pp3c5_27000, Pp3c5_27030, Pp3c6_2960
OG0001675	Fh_10509, Fh_20498, Fh_23179, Fh_23920, Fh_5351	Pp3c15_17590, Pp3c1_35660, Pp3c2_1200, Pp3c2_2370, Pp3c9_3350
OG0001676	Fh_19778, Fh_25554	Pp3c1_33770, Pp3c2_12540
OG0001677	Fh_12677, Fh_17888, Fh_18362	Pp3c16_8680, Pp3c1_12140, Pp3c5_15640
OG0001678	Fh_11612, Fh_15261, Fh_2121, Fh_3031	Pp3c12_9180, Pp3c13_19770, Pp3c27_7820, Pp3c3_23700, Pp3c4_15250
OG0001679	Fh_18222, Fh_2055, Fh_22262, Fh_9194	Pp3c12_10760, Pp3c12_10870, Pp3c13_22220, Pp3c3_19700, Pp3c4_16900, Pp3c4_16903
OG0001680	Fh_10180, Fh_10704, Fh_14867, Fh_22604	Pp3c14_26800, Pp3c16_14380, Pp3c25_6170, Pp3c5_13260
OG0001681	Fh_11802, Fh_15686, Fh_21045, Fh_22707	Pp3c12_7280, Pp3c13_8540, Pp3c2_30960, Pp3c3_11300
OG0001682	Fh_18806, Fh_2324	Pp3c14_17400, Pp3c14_17403, Pp3c17_21380
OG0001683	Fh_15312, Fh_18199, Fh_22212	Pp3c20_6180, Pp3c20_6890, Pp3c23_19790, Pp3c23_19930
OG0001684	Fh_14404, Fh_3460, Fh_4058	Pp3c16_21350, Pp3c5_27320, Pp3c6_110, Pp3c7_1960
OG0001685	Fh_20694, Fh_5570	Pp3c17_21100, Pp3c25_5510
OG0001686	Fh_16221, Fh_17972, Fh_20066	Pp3c11_18780, Pp3c15_15710, Pp3c7_7420
OG0001688	Fh_13290, Fh_17917, Fh_25766	Pp3c11_14140, Pp3c1_7830, Pp3c2_38140, Pp3c2_38160
OG0001689	Fh_10104, Fh_11084, Fh_12310, Fh_13393, Fh_14339, Fh_24918, Fh_9695, Fh_9836	Pp3c11_15840, Pp3c13_21340, Pp3c16_19410, Pp3c1_13190, Pp3c2_24290, Pp3c3_16700, Pp3c5_26150, Pp3c6_5030, Pp3c7_14320
OG0001690	Fh_17321	Pp3c25_14470
OG0001691	Fh_1280, Fh_19189, Fh_21636, Fh_6186	Pp3c13_23580, Pp3c19_19100, Pp3c21_11130, Pp3c26_5440, Pp3c3_14430
OG0001692	Fh_14442, Fh_18125, Fh_19954, Fh_23752	Pp3c20_18740, Pp3c23_8410, Pp3c24_5780, Pp3c8_5640
OG0001694	Fh_9039	Pp3c19_18920, Pp3c5_19220
OG0001696	Fh_15923, Fh_2037, Fh_25230	Pp3c10_5340, Pp3c1_21100, Pp3c25_15090
OG0001697	Fh_14303, Fh_5989	Pp3c26_12150, Pp3c2_35860, Pp3c4_29810
OG0001698	Fh_10573, Fh_14719, Fh_19879, Fh_23762, Fh_8948	Pp3c1_3480, Pp3c1_5330, Pp3c2_32510, Pp3c2_34080, Pp3c7_22030
OG0001699	Fh_10633, Fh_18342, Fh_21476, Fh_9177	Pp3c25_4540, Pp3c3_5880
OG0001700	Fh_15651, Fh_18507, Fh_22773	Pp3c12_22830, Pp3c20_5760, Pp3c23_14660, Pp3c23_14665, Pp3c24_15420
OG0001701	Fh_21103, Fh_21104, Fh_22780, Fh_4115, Fh_6924	Pp3c14_14330, Pp3c17_5710, Pp3c17_5720, Pp3c20_5880, Pp3c24_15320, Pp3c8_15180, Pp3s34_210
OG0001702	Fh_1523, Fh_4508	Pp3c19_11600, Pp3c8_16640
OG0001705	Fh_14290, Fh_3473, Fh_9183	Pp3c13_8480, Pp3c26_11740, Pp3c4_30040
OG0001706	Fh_11999, Fh_15200, Fh_17017, Fh_21905	Pp3c16_10870, Pp3c25_9130, Pp3c7_4630
OG0001707	Fh_10088, Fh_14453, Fh_17834, Fh_18434, Fh_22937	Pp3c20_18970, Pp3c23_6150, Pp3c24_18880, Pp3c8_16820, Pp3c8_16860
OG0001709	Fh_22461, Fh_22462	Pp3c19_21240
OG0001710	Fh_10786, Fh_5840	Pp3c24_6320, Pp3c8_13720
OG0001711	Fh_14298, Fh_20466, Fh_23874, Fh_8621	Pp3c11_9670, Pp3c13_8210, Pp3c1_4140, Pp3c26_11990, Pp3c4_29910
OG0001712	Fh_15889	Pp3c20_17219, Pp3c27_2380
OG0001713	Fh_16378	Pp3c15_4630, Pp3c9_8730
OG0001714	Fh_18335	Pp3c15_4820, Pp3c15_8690, Pp3c21_12290
OG0001717	Fh_10998, Fh_11386, Fh_3506, Fh_9390, Fh_9391	Pp3c14_22890, Pp3c20_9680, Pp3c24_17560, Pp3c8_19940
OG0001718	Fh_17750, Fh_2091	Pp3c15_12010, Pp3c9_6880
OG0001719	Fh_12130, Fh_16459, Fh_5243	Pp3c1_580, Pp3c2_20510, Pp3c7_12670
OG0001720	Fh_14958, Fh_22310, Fh_3949	Pp3c20_4990, Pp3c23_20770, Pp3c8_17810
OG0001721	Fh_12368, Fh_24314	Pp3c20_2070, Pp3c23_17120, Pp3c24_13240
OG0001722	Fh_16256, Fh_16404	Pp3c1_21290, Pp3c2_17090
OG0001723	Fh_13039, Fh_18378, Fh_18381, Fh_5955, Fh_5956	Pp3c14_21860, Pp3c17_18010, Pp3c17_18050, Pp3c1_37110
OG0001724	Fh_4126, Fh_6768	Pp3c13_15460, Pp3c3_21530
OG0001725	Fh_1568, Fh_25474, Fh_2750	Pp3c13_14240, Pp3c26_4440, Pp3c4_17540
OG0001726	Fh_18948, Fh_25215	Pp3c11_12260, Pp3c7_12740
OG0001727	Fh_21615	Pp3c3_29480
OG0001729	Fh_16591, Fh_21229	Pp3c11_8830, Pp3c7_16840
OG0001730	Fh_2884	Pp3c11_19760
OG0001731	Fh_23296, Fh_23297	Pp3c4_16500
OG0001732	Fh_1043, Fh_1044, Fh_1101, Fh_972	Pp3c12_900, Pp3c12_910, Pp3c12_920, Pp3c17_680, Pp3c17_710
OG0001733	Fh_1028, Fh_989	Pp3c1_8040, Pp3c1_8046, Pp3c2_28330, Pp3c2_28350
OG0001734	Fh_8404	Pp3c9_13700
OG0001735	Fh_19145	Pp3c20_7990
OG0001736	Fh_13090, Fh_18807, Fh_21968, Fh_2771, Fh_9296	Pp3c14_22530, Pp3c17_21370, Pp3c1_38240, Pp3c21_1300, Pp3c2_3780
OG0001737	Fh_21067, Fh_21701, Fh_25220	Pp3c11_12220, Pp3c11_12240, Pp3c2_25620, Pp3c7_12750
OG0001738	Fh_10582, Fh_20393, Fh_23478, Fh_23479, Fh_24624, Fh_6649	Pp3c11_4130, Pp3c1_3170, Pp3c2_29600, Pp3c7_22400
OG0001739	Fh_11347, Fh_18844, Fh_23854, Fh_8910, Fh_8911	Pp3c20_21960, Pp3c3_17360
OG0001741	Fh_19320	Pp3c18_5240
OG0001743	Fh_18672, Fh_19682	Pp3c15_16300, Pp3c19_17050, Pp3c22_1560
OG0001744	Fh_1072, Fh_12253	Pp3c12_3360, Pp3c12_3390, Pp3c17_13610
OG0001745	Fh_11001, Fh_3663, Fh_3664, Fh_8075	Pp3c20_9730, Pp3c23_6810, Pp3c5_4390
OG0001746	Fh_11544, Fh_14844, Fh_22813, Fh_25083, Fh_3880	Pp3c11_11070, Pp3c12_25120, Pp3c2_24130, Pp3c4_3120, Pp3c7_14200
OG0001747	Fh_11529, Fh_13887, Fh_4179	Pp3c3_31010, Pp3c4_950, Pp3c8_5490, Pp3c8_7650
OG0001749	Fh_13924, Fh_19433	Pp3c11_22610, Pp3c7_2840
OG0001750	Fh_14902, Fh_6832	Pp3c1_24110, Pp3c1_24111, Pp3c2_10630
OG0001751	Fh_11643, Fh_15981, Fh_17275, Fh_22887	Pp3c1_40060, Pp3c27_1440, Pp3c2_2520, Pp3c2_2840
OG0001753	Fh_1534, Fh_23611	Pp3c26_13440, Pp3c5_11090, Pp3c6_23830
OG0001754	Fh_14802	Pp3c1_20660
OG0001755	Fh_6038	Pp3c17_14710
OG0001756	Fh_25585, Fh_6234	Pp3c23_670, Pp3c24_9100
OG0001757	Fh_14804, Fh_6078	Pp3c11_15444, Pp3c11_18710, Pp3c14_15770, Pp3c14_23730, Pp3c3_32280, Pp3c3_5460, Pp3c7_9930
OG0001762	NA	Pp3c16_20410
OG0001763	Fh_24028	NA
OG0001764	Fh_13844, Fh_7413, Fh_8184, Fh_8591	NA
OG0001765	Fh_15565, Fh_16853, Fh_23072	Pp3c18_9840, Pp3c19_19080, Pp3c21_16170
OG0001766	Fh_11476, Fh_12050, Fh_13308, Fh_17503, Fh_24640	Pp3c15_1200, Pp3c17_7680, Pp3c9_10120, Pp3c9_1680
OG0001767	Fh_16248, Fh_23212	Pp3c15_14860, Pp3c6_610, Pp3c9_18780
OG0001768	Fh_10313, Fh_5641	Pp3c18_13580, Pp3c4_11160
OG0001770	Fh_12848, Fh_22255, Fh_4764, Fh_7280	Pp3c13_11160, Pp3c26_13000, Pp3c3_10250
OG0001772	Fh_3251, Fh_3252, Fh_6336	Pp3c16_25830, Pp3c21_15180, Pp3c6_2050
OG0001773	Fh_1537, Fh_17511	Pp3c11_25580, Pp3c21_9340
OG0001774	Fh_1420	Pp3c16_2270
OG0001775	Fh_16903	Pp3c16_1000
OG0001778	Fh_12184, Fh_12188, Fh_2311, Fh_497, Fh_522, Fh_9721	Pp3c18_16260, Pp3c18_19240, Pp3c21_5710, Pp3c21_5770
OG0001779	Fh_10717, Fh_10718, Fh_20761, Fh_4427, Fh_882, Fh_900	Pp3c12_10200, Pp3c12_10230, Pp3c13_21760, Pp3c13_23630, Pp3c4_12690, Pp3c4_12720
OG0001780	Fh_15540, Fh_18966, Fh_8672	Pp3c13_11650, Pp3c26_14640, Pp3c3_9470
OG0001781	Fh_13495, Fh_15140, Fh_22478	Pp3c10_13060, Pp3c3_36750, Pp3c8_3310
OG0001782	Fh_16190, Fh_24142, Fh_24948	Pp3c14_25780, Pp3c17_12600, Pp3c17_19335, Pp3c2_2920
OG0001783	Fh_11077, Fh_22150	Pp3c13_22880, Pp3c3_13250
OG0001784	Fh_15398, Fh_23174	Pp3c15_300
OG0001785	Fh_17539, Fh_22394	Pp3c12_11790, Pp3c4_4760
OG0001787	Fh_14053, Fh_24354, Fh_6983	Pp3c16_6720, Pp3c24_9700, Pp3c25_710, Pp3c5_10240
OG0001788	Fh_17632, Fh_4458, Fh_5007, Fh_9272	Pp3c17_16730, Pp3c1_31630, Pp3c2_9250, Pp3c3_32670
OG0001789	Fh_18956	Pp3c16_290, Pp3c27_120
OG0001790	Fh_10153, Fh_1796	Pp3c23_12600, Pp3c24_3660
OG0001791	Fh_15587, Fh_5437, Fh_7096	Pp3c10_4790, Pp3c14_5700, Pp3c2_20770
OG0001793	Fh_10111, Fh_19564	Pp3c18_14590, Pp3c22_11690, Pp3c5_1060
OG0001794	Fh_10258, Fh_12819	Pp3c10_16970, Pp3c3_20850
OG0001795	Fh_7402	Pp3c21_20720
OG0001796	Fh_10473, Fh_12721, Fh_12722, Fh_2002	Pp3c20_8930, Pp3c24_13550, Pp3c8_19750
OG0001797	Fh_13723, Fh_9375	Pp3c16_20180, Pp3c3_19530, Pp3c5_3220
OG0001798	Fh_12998, Fh_2909, Fh_4486, Fh_7174	Pp3c11_25130, Pp3c14_10580, Pp3c17_13590, Pp3c1_32490, Pp3c2_9590
OG0001799	Fh_11700, Fh_17597, Fh_5157, Fh_7100	Pp3c10_18160, Pp3c12_23740, Pp3c3_34000, Pp3c4_1710
OG0001800	Fh_24773, Fh_6636	Pp3c15_25620, Pp3c15_25623, Pp3c9_25870
OG0001801	Fh_16259, Fh_3936, Fh_6273	Pp3c18_8820, Pp3c19_16780, Pp3c21_16590
OG0001802	Fh_14162, Fh_18093, Fh_19650, Fh_22484	Pp3c14_9600, Pp3c1_27980, Pp3c2_13690, Pp3s116_30
OG0001803	Fh_12303, Fh_5871	Pp3c5_220, Pp3c6_28860
OG0001804	Fh_11008, Fh_23345	Pp3c18_13490, Pp3c20_9940, Pp3c7_6440
OG0001806	Fh_5397	Pp3c14_4960
OG0001807	Fh_23195	Pp3c11_15100, Pp3c7_10100
OG0001808	Fh_20366	Pp3c20_2350, Pp3c24_13930
OG0001809	Fh_18384, Fh_24952, Fh_9004	Pp3c14_25670, Pp3c17_17940, Pp3c1_42760
OG0001810	Fh_11503, Fh_13291, Fh_20173, Fh_8535	Pp3c10_8380, Pp3c14_8610, Pp3c1_35260, Pp3c2_38000
OG0001813	Fh_18403, Fh_19668, Fh_22918, Fh_23161	Pp3c16_7970, Pp3c25_5230, Pp3c5_10340, Pp3c6_15170
OG0001814	Fh_13175, Fh_1541, Fh_6493	Pp3c11_11990, Pp3c1_16600, Pp3c7_12990
OG0001815	Fh_4920	Pp3c14_10860
OG0001816	Fh_1357, Fh_2685	Pp3c1_22100, Pp3c2_19850
OG0001817	Fh_4396, Fh_4402, Fh_4403, Fh_577	Pp3c11_5340, Pp3c11_5350
OG0001818	Fh_2663, Fh_2664	Pp3c16_8400
OG0001819	NA	Pp3c6_14920
OG0001820	Fh_22624	Pp3c6_10210
OG0001822	Fh_10236, Fh_12422, Fh_18835, Fh_5622, Fh_6179	Pp3c10_11120, Pp3c14_25170, Pp3c1_25000, Pp3c26_5560, Pp3c2_15910, Pp3c4_17780
OG0001823	Fh_13909, Fh_16735, Fh_17861, Fh_17946, Fh_23593	Pp3c14_19610, Pp3c17_13300, Pp3c1_28770, Pp3c5_6000, Pp3c6_27040
OG0001825	Fh_13305, Fh_23995, Fh_6915	Pp3c15_3930, Pp3c15_9220, Pp3c9_4350
OG0001826	Fh_19922, Fh_9849	Pp3c11_26710, Pp3c7_5160
OG0001827	Fh_21396, Fh_25881	Pp3c16_3300, Pp3c23_18810, Pp3c6_22980
OG0001829	Fh_1378, Fh_6905, Fh_8854	Pp3c15_4110, Pp3c17_18850, Pp3c2_17720
OG0001830	NA	Pp3c19_1020
OG0001832	Fh_23299, Fh_5468	Pp3c1_19660, Pp3c2_20860
OG0001833	Fh_12751, Fh_24883, Fh_3421, Fh_3799	Pp3c18_1350, Pp3c19_22410, Pp3c21_20630, Pp3c22_21090, Pp3c9_4180
OG0001834	Fh_13105, Fh_18818, Fh_24384, Fh_4572	Pp3c12_22980, Pp3c3_36260, Pp3c4_3530, Pp3c8_3630
OG0001835	Fh_11388, Fh_2548	Pp3c15_22240, Pp3c9_21480
OG0001836	Fh_11706, Fh_5487	Pp3c4_4130, Pp3c8_1150
OG0001837	Fh_11124, Fh_24507, Fh_7353, Fh_7354, Fh_8104	Pp3c10_23600, Pp3c22_21200, Pp3c3_33280, Pp3c3_35060, Pp3c4_10730, Pp3c8_1720, Pp3c8_1800
OG0001838	Fh_14997, Fh_14998, Fh_2045	Pp3c19_12500, Pp3c19_9370, Pp3c22_17920, Pp3c22_20020
OG0001839	Fh_15250, Fh_17567	Pp3c20_10450, Pp3c23_16880
OG0001840	Fh_20722, Fh_25567, Fh_8972	Pp3c13_7530, Pp3c6_14930, Pp3c7_25580
OG0001841	Fh_18605, Fh_18745, Fh_23103	Pp3c10_15140, Pp3c12_14790
OG0001844	Fh_13923, Fh_19434	Pp3c11_22570, Pp3c7_2900
OG0001845	Fh_11674, Fh_12845, Fh_12846	Pp3c18_4670, Pp3c21_18060
OG0001846	Fh_12626	Pp3c12_23320
OG0001848	Fh_16956	Pp3c22_22940
OG0001849	Fh_12062, Fh_16522, Fh_24693, Fh_2667	Pp3c10_5860, Pp3c14_4240, Pp3c14_4243, Pp3c16_8340, Pp3c5_8950
OG0001850	Fh_10156, Fh_14460, Fh_1808	Pp3c20_19190, Pp3c23_12730, Pp3c24_3690
OG0001851	Fh_15204, Fh_18058, Fh_22561, Fh_2369, Fh_2370, Fh_3517	Pp3c10_8090, Pp3c14_7550, Pp3c1_34390, Pp3c25_8980, Pp3c2_16490
OG0001852	Fh_10933	Pp3c21_10710
OG0001853	Fh_14409, Fh_17578	Pp3c13_16560, Pp3c4_7880
OG0001855	Fh_23486, Fh_7018	Pp3c19_11100, Pp3c19_11106, Pp3c22_21710
OG0001856	Fh_21627, Fh_23367, Fh_247, Fh_607	Pp3c9_12510, Pp3c9_16970
OG0001857	Fh_14744, Fh_24450, Fh_24451, Fh_3405	Pp3c16_12950, Pp3c27_6350, Pp3c5_1690
OG0001859	Fh_11667, Fh_1317, Fh_25163	Pp3c19_2800, Pp3c22_18790, Pp3c22_8430, Pp3c7_26740
OG0001860	Fh_18527, Fh_6705	Pp3c11_1600, Pp3c1_5840, Pp3c1_5850, Pp3c2_32310
OG0001861	Fh_12551, Fh_12552, Fh_18751, Fh_1961	Pp3c16_16360, Pp3c18_10710, Pp3c22_10860
OG0001862	Fh_10009, Fh_1324	Pp3c1_38750, Pp3c2_9100
OG0001863	Fh_10270, Fh_11029, Fh_11031, Fh_14827, Fh_25900, Fh_7443, Fh_8836, Fh_8837, Fh_8838	Pp3c10_16640, Pp3c15_8680, Pp3c1_25190, Pp3c3_15370, Pp3c4_25310, Pp3c9_15160
OG0001864	Fh_11943, Fh_15588, Fh_7527, Fh_8352	Pp3c14_11550, Pp3c17_7290, Pp3c1_22240, Pp3c2_20820
OG0001865	Fh_12301, Fh_13862, Fh_24248	Pp3c20_10210, Pp3c22_9770, Pp3c23_1130
OG0001866	Fh_18087	Pp3c1_42400
OG0001867	Fh_9594, Fh_9595	Pp3c6_21470
OG0001868	Fh_22533, Fh_8548	Pp3c16_4660, Pp3c27_5110, Pp3c6_20400
OG0001869	Fh_19727	Pp3c1_15940
OG0001871	Fh_11133, Fh_4527	Pp3c24_12310, Pp3c8_16240
OG0001872	Fh_11899, Fh_3717	Pp3c25_7470, Pp3c6_12000
OG0001873	Fh_22811	Pp3c12_25160, Pp3c4_3100, Pp3c8_7208, Pp3c8_7210
OG0001874	Fh_7715, Fh_7716	Pp3c11_23680
OG0001876	Fh_10124, Fh_18540, Fh_2006	Pp3c1_32380, Pp3c20_5500, Pp3c2_9470, Pp3c5_8700, Pp3c6_17350
OG0001877	Fh_2731, Fh_7191, Fh_8310	Pp3c26_11090, Pp3c4_23850, Pp3c4_23900, Pp3c9_19810
OG0001878	Fh_1251, Fh_1252, Fh_15680	Pp3c14_8750, Pp3c1_35160
OG0001879	Fh_8889	Pp3c1_27180
OG0001880	Fh_13960, Fh_21470	Pp3c16_15410, Pp3c25_1230
OG0001881	Fh_11795, Fh_3056	Pp3c24_9360, Pp3c3_11050, Pp3c8_13190
OG0001883	Fh_25759	Pp3c27_7320, Pp3c2_4380
OG0001884	Fh_24539	Pp3c27_130
OG0001885	Fh_10709, Fh_16877, Fh_20772, Fh_2512	Pp3c20_17620, Pp3c24_13160, Pp3c5_13310
OG0001886	Fh_14612, Fh_5363	Pp3c14_11420, Pp3c1_32810
OG0001888	Fh_1623, Fh_21605, Fh_21606	Pp3c11_16930, Pp3c7_9140
OG0001889	Fh_11378, Fh_19330, Fh_9062	Pp3c1_40480, Pp3c21_14810, Pp3c5_23300, Pp3c9_8960
OG0001890	Fh_13139, Fh_16492, Fh_16794, Fh_5882	Pp3c13_10890, Pp3c26_10770, Pp3c3_8500, Pp3c4_24410, Pp3c4_24414
OG0001891	Fh_20328, Fh_20329, Fh_782	Pp3c7_20040, Pp3c7_20090
OG0001892	Fh_11624, Fh_22216, Fh_25151, Fh_3768, Fh_9777	Pp3c12_18260, Pp3c13_20020, Pp3c19_6490, Pp3c22_1860, Pp3c4_11370
OG0001893	Fh_22106, Fh_2545	Pp3c8_3780, Pp3c9_21430
OG0001894	Fh_12696, Fh_1312	Pp3c11_18610, Pp3c7_3690
OG0001895	Fh_6246	Pp3c4_25120
OG0001896	Fh_16318, Fh_22434	Pp3c11_11000, Pp3c7_13400
OG0001898	Fh_1062, Fh_19700, Fh_19703, Fh_3899, Fh_603	Pp3c13_13363, Pp3c13_13620, Pp3c3_18370, Pp3c3_18420
OG0001899	Fh_19994, Fh_25513, Fh_399	Pp3c24_1750
OG0001901	Fh_4270, Fh_5783	Pp3c18_18390, Pp3c2_20130, Pp3c9_3820
OG0001902	Fh_11874, Fh_23875	Pp3c1_4150, Pp3c2_32020
OG0001903	Fh_13971, Fh_24000, Fh_2831	Pp3c13_13170, Pp3c15_12410, Pp3c22_12960, Pp3c9_5280, Pp3c9_5310
OG0001904	Fh_10594, Fh_4701	Pp3c11_4620, Pp3c1_3310, Pp3c2_29320
OG0001906	Fh_11649, Fh_12731, Fh_13999, Fh_18808	Pp3c10_18970, Pp3c14_16910, Pp3c17_21440, Pp3c2_2780
OG0001907	Fh_1662, Fh_17111, Fh_21833	Pp3c14_23430, Pp3c17_20510, Pp3c1_40890
OG0001909	Fh_8403	Pp3c9_13670
OG0001910	Fh_10899, Fh_21272, Fh_4067, Fh_835	Pp3c1_31750, Pp3c1_31760, Pp3c4_14200
OG0001911	Fh_10097, Fh_3360	Pp3c23_20180, Pp3c24_19410, Pp3c8_17090
OG0001912	Fh_10116, Fh_23764	Pp3c15_1430, Pp3c17_10250, Pp3c9_2150
OG0001914	Fh_14874, Fh_18358	Pp3c16_8540, Pp3c25_5850
OG0001915	Fh_16376, Fh_23962, Fh_8735	Pp3c15_4610, Pp3c23_21640, Pp3c24_20290, Pp3c8_24410
OG0001916	Fh_15536, Fh_1639, Fh_17196	Pp3c13_11920, Pp3c13_11924, Pp3c26_14520, Pp3c3_9750
OG0001918	Fh_20125, Fh_7894	Pp3c18_19440, Pp3c19_16330
OG0001919	Fh_1194, Fh_15470, Fh_24526	Pp3c17_14510, Pp3c2_27440, Pp3c7_19790
OG0001920	Fh_19588, Fh_22860	Pp3c17_7960, Pp3c8_19170, Pp3c9_1530
OG0001921	Fh_12087, Fh_7345	Pp3c18_16010, Pp3c18_16014, Pp3c21_4860
OG0001922	Fh_20631, Fh_23477	Pp3c18_3270, Pp3c21_13230, Pp3c22_21950
OG0001923	Fh_18204, Fh_22928, Fh_9648	Pp3c20_6780, Pp3c24_6430, Pp3c8_14310
OG0001924	Fh_15388, Fh_19346, Fh_5210, Fh_553	Pp3c23_7110, Pp3c23_7130, Pp3c8_21080
OG0001925	Fh_4575, Fh_7192	Pp3c15_14900, Pp3c9_19820
OG0001926	Fh_10348, Fh_16173, Fh_3190	Pp3c10_1440, Pp3c23_7520, Pp3c2_19390
OG0001927	Fh_1618, Fh_3993	Pp3c11_16970, Pp3c7_8990
OG0001929	Fh_19943, Fh_3666	Pp3c14_25290, Pp3c6_25040
OG0001930	Fh_10200, Fh_11061, Fh_11260	Pp3c11_1100, Pp3c16_15220, Pp3c7_26720
OG0001932	Fh_25794, Fh_8388	Pp3c15_12830, Pp3c9_13230
OG0001933	Fh_14636, Fh_18548, Fh_3837, Fh_6713, Fh_7798	Pp3c11_1480, Pp3c16_11220, Pp3c1_5560, Pp3c2_14440, Pp3c5_15410
OG0001934	Fh_13782, Fh_19480, Fh_22463, Fh_23819, Fh_3292, Fh_9630	Pp3c11_10100, Pp3c18_15390, Pp3c1_23380, Pp3c1_430, Pp3c21_9220, Pp3c22_7020, Pp3c2_14350
OG0001935	Fh_2509, Fh_2510	Pp3c20_17640
OG0001937	Fh_12860, Fh_21772	Pp3c12_14920, Pp3c4_20610
OG0001938	Fh_25318, Fh_25319	Pp3c20_10750
OG0001939	Fh_22399, Fh_6759	Pp3c3_21830, Pp3c4_4420, Pp3s58_210
OG0001940	Fh_5037, Fh_8344	Pp3c23_12960, Pp3c23_7780
OG0001942	Fh_11250, Fh_18865	Pp3c15_10370, Pp3c9_8920
OG0001944	Fh_12193, Fh_12550, Fh_12763, Fh_6414	Pp3c16_16350, Pp3c27_1630, Pp3c5_13560, Pp3c6_17640
OG0001945	Fh_2064	Pp3c8_22130
OG0001947	Fh_10695, Fh_10746, Fh_1166, Fh_18778, Fh_7038	Pp3c14_11980, Pp3c17_10430, Pp3c1_25660, Pp3c5_12280, Pp3c6_14220
OG0001948	Fh_14182	Pp3c10_17840
OG0001949	Fh_8914	Pp3c3_14470, Pp3c3_17380
OG0001950	Fh_18029, Fh_21504, Fh_9824	Pp3c12_1790, Pp3c4_6350, Pp3c9_4940
OG0001951	NA	Pp3c3_8400
OG0001952	Fh_10158, Fh_14458, Fh_25423, Fh_4093	Pp3c20_19140, Pp3c23_6290, Pp3c23_9380, Pp3c24_3760
OG0001954	Fh_1227, Fh_23695, Fh_3601, Fh_6527	Pp3c10_20930, Pp3c11_16200, Pp3c15_20170, Pp3c20_20440, Pp3c9_17650
OG0001955	Fh_1685, Fh_17869, Fh_17943, Fh_20424, Fh_5136, Fh_706, Fh_7253	Pp3c14_19640, Pp3c17_15200, Pp3c1_28780, Pp3c27_2780, Pp3c2_10060
OG0001956	Fh_21903	Pp3c11_23240, Pp3c7_2390
OG0001957	Fh_14713, Fh_5577	Pp3c1_14880, Pp3c2_21540
OG0001958	Fh_3051	Pp3c8_13280
OG0001959	Fh_21283	Pp3c7_5480
OG0001960	Fh_5435, Fh_830	Pp3c2_29180, Pp3c2_29249
OG0001965	Fh_7237	Pp3c2_10320
OG0001966	Fh_20440, Fh_9783	Pp3c15_14170, Pp3c16_21550, Pp3c25_13760
OG0001968	Fh_23698	Pp3c1_6050
OG0001970	Fh_22370, Fh_7688	Pp3c16_10550, Pp3c6_5350
OG0001971	Fh_4936, Fh_5829	Pp3c12_15930, Pp3c4_8810
OG0001972	Fh_15737, Fh_5149, Fh_8763, Fh_9916	Pp3c13_14540, Pp3c26_8350, Pp3c3_15740, Pp3c4_26980
OG0001973	Fh_12074, Fh_15899, Fh_18539	Pp3c16_13360, Pp3c27_2570, Pp3c5_8810
OG0001974	Fh_18505, Fh_22239, Fh_9023	Pp3c20_6010, Pp3c23_14700, Pp3c24_13760
OG0001975	Fh_13785, Fh_14130	Pp3c12_13440, Pp3c22_7200
OG0001976	Fh_13852, Fh_13855, Fh_21862, Fh_21863, Fh_280, Fh_6000	Pp3c11_2530, Pp3c11_2540, Pp3c2_34780, Pp3c7_21070, Pp3c7_21140
OG0001977	Fh_10823	Pp3c15_20200
OG0001978	Fh_12459, Fh_14774, Fh_17964, Fh_20838, Fh_7012	Pp3c11_19160, Pp3c20_2460, Pp3c24_14200, Pp3c7_7230, Pp3c8_17920
OG0001979	Fh_15579, Fh_22704, Fh_6332	Pp3c12_7310, Pp3c23_910, Pp3c6_2090
OG0001980	Fh_10681, Fh_18415, Fh_4398	Pp3c11_5370, Pp3c16_11390, Pp3c25_7680
OG0001982	Fh_11349	Pp3c2_27880
OG0001983	NA	Pp3c5_27020
OG0001984	Fh_25517, Fh_5415	Pp3c15_16610, Pp3c9_16810
OG0001985	Fh_14411, Fh_5332	Pp3c12_14430, Pp3c4_7570
OG0001986	Fh_12020, Fh_14078, Fh_24037	Pp3c11_6350, Pp3c1_7090, Pp3c1_7091, Pp3c2_31600
OG0001987	Fh_22926, Fh_23968	Pp3c3_29290, Pp3c4_370
OG0001988	Fh_3539, Fh_5345	Pp3c11_25540, Pp3c7_1990, Pp3c8_13050
OG0001989	Fh_18945	Pp3c9_1990, Pp3c9_5070
OG0001991	Fh_21600, Fh_5609	Pp3c10_10820, Pp3c14_16580
OG0001992	Fh_11489, Fh_14266, Fh_14656, Fh_20006	Pp3c10_8500, Pp3c14_8600, Pp3c16_20070, Pp3c27_8190
OG0001993	Fh_12769, Fh_20191, Fh_25537, Fh_5014, Fh_6423, Fh_9411	Pp3c12_23290, Pp3c19_17840, Pp3c22_5260, Pp3c27_1800, Pp3c3_32530, Pp3c5_13510
OG0001994	Fh_14381, Fh_23505	Pp3c16_19020, Pp3c25_3380
OG0001995	Fh_16493, Fh_23301, Fh_9127	Pp3c13_10900, Pp3c3_8490, Pp3c4_8240
OG0001997	Fh_24022, Fh_675	Pp3c20_720, Pp3c20_727, Pp3c23_22490
OG0001998	Fh_15933, Fh_15934	Pp3c19_2560, Pp3c19_2580
OG0001999	Fh_10975, Fh_25734, Fh_3338	Pp3c12_7940, Pp3c4_17280, Pp3c8_6980
OG0002000	Fh_19787	Pp3c18_2210
OG0002001	Fh_2446, Fh_3547	Pp3c14_9000, Pp3c8_13160
OG0002002	Fh_24083, Fh_7780	Pp3c2_3460, Pp3c3_37390
OG0002003	Fh_16306, Fh_22046, Fh_25030, Fh_25876	Pp3c13_4370, Pp3c23_11570, Pp3c24_10150, Pp3c2_26760, Pp3c4_25520
OG0002005	Fh_10127, Fh_10884, Fh_4868	Pp3c16_13550, Pp3c1_34830, Pp3c2_1670, Pp3c6_17410, Pp3c6_17413
OG0002006	Fh_11860	Pp3c7_23730
OG0002007	Fh_2182, Fh_5899	Pp3c19_11850, Pp3c19_11870, Pp3c22_17400
OG0002009	Fh_18022, Fh_18295, Fh_23054, Fh_3489	Pp3c20_1360, Pp3c23_18280, Pp3c24_18220, Pp3c8_22480
OG0002010	Fh_14829, Fh_23141	Pp3c10_2300, Pp3c1_25240
OG0002012	Fh_10499, Fh_25242	Pp3c10_4280, Pp3c1_20960, Pp3c2_16410, Pp3c8_18070
OG0002013	Fh_12233, Fh_1278, Fh_18056, Fh_2218, Fh_7511, Fh_866	Pp3c13_1650, Pp3c3_1170, Pp3c5_6640, Pp3c6_18540, Pp3c7_16400
OG0002014	Fh_18232, Fh_22027, Fh_3562, Fh_3563	Pp3c18_11100, Pp3c19_18380, Pp3c21_18220, Pp3c22_12090
OG0002015	Fh_16557, Fh_21397, Fh_25883	Pp3c16_3290, Pp3c27_3340, Pp3c6_22990
OG0002016	Fh_11115, Fh_15817, Fh_2745	Pp3c24_12360, Pp3c26_4230, Pp3c2_11370, Pp3c3_15780
OG0002019	Fh_1988, Fh_21498, Fh_4656, Fh_5935	Pp3c15_3340, Pp3c16_20760, Pp3c25_10350, Pp3c9_5060
OG0002020	Fh_14900, Fh_16991, Fh_554, Fh_6326	Pp3c14_15670, Pp3c14_15680, Pp3c14_15700, Pp3c14_17310, Pp3c17_17600, Pp3c1_24120
OG0002021	Fh_10583, Fh_2944	Pp3c12_11350, Pp3c1_3190
OG0002022	Fh_2155, Fh_8064	Pp3c25_1550, Pp3c5_4530, Pp3c6_23160
OG0002023	Fh_10233, Fh_18143, Fh_8321, Fh_8322	Pp3c10_11020, Pp3c14_25230
OG0002024	Fh_24724, Fh_4745, Fh_5387	Pp3c14_7180, Pp3c15_21510, Pp3c1_21860
OG0002025	Fh_7696	Pp3c6_5750
OG0002026	Fh_13625, Fh_17431, Fh_2115, Fh_22815, Fh_22868	Pp3c12_25030, Pp3c23_10040, Pp3c24_8160, Pp3c26_3000, Pp3c4_3220
OG0002027	Fh_17825, Fh_21868	Pp3c11_3010, Pp3c11_3030, Pp3c7_21340
OG0002028	Fh_15644, Fh_1789, Fh_2344	Pp3c14_11120, Pp3c19_18600, Pp3c22_13150
OG0002031	Fh_2994	Pp3c3_23920
OG0002032	Fh_11534, Fh_4381, Fh_9483	Pp3c3_30960, Pp3c3_32800, Pp3c8_5360
OG0002033	Fh_10404, Fh_13548, Fh_23802	Pp3c15_20580, Pp3c2_37160, Pp3c7_23420
OG0002034	Fh_12040	NA
OG0002035	Fh_16429, Fh_20841	Pp3c24_14110, Pp3c8_18530, Pp3c8_18540
OG0002037	Fh_12339, Fh_20778, Fh_4502, Fh_4607	Pp3c20_14150, Pp3c20_14153, Pp3c23_6780, Pp3c24_13070, Pp3c8_11400
OG0002038	Fh_21622, Fh_9285	NA
OG0002039	NA	Pp3c17_9430
OG0002041	Fh_3509	Pp3c15_11570, Pp3c9_11530
OG0002042	Fh_12805, Fh_3752	Pp3c18_11660, Pp3c23_15260
OG0002043	Fh_15744, Fh_18382, Fh_19800, Fh_24427, Fh_24951	Pp3c12_5420, Pp3c14_25720, Pp3c17_17970, Pp3c3_15570, Pp3c4_15680, Pp3c6_10550
OG0002045	Fh_9681	Pp3c10_2630
OG0002046	Fh_10530, Fh_24181	Pp3c20_16690, Pp3c8_15830
OG0002047	Fh_10115, Fh_14067, Fh_3616	Pp3c25_4290, Pp3c6_9820, Pp3c9_2110
OG0002048	Fh_18216	Pp3c13_22230
OG0002049	Fh_13142, Fh_3632, Fh_597, Fh_886	Pp3c3_24000, Pp3c3_24020, Pp3c3_4970, Pp3c4_28860
OG0002050	Fh_22372, Fh_23444	Pp3c16_10580, Pp3c5_25280
OG0002051	Fh_19453, Fh_19464, Fh_25547, Fh_3163	Pp3c13_23280, Pp3c3_16150, Pp3c5_16120, Pp3c6_9770
OG0002052	Fh_15304, Fh_16278, Fh_4727	Pp3c16_18360, Pp3c25_7050, Pp3c2_4410
OG0002053	Fh_15416, Fh_15417, Fh_9618	Pp3c14_21250, Pp3c17_20270, Pp3c4_17800
OG0002054	Fh_13477, Fh_15850, Fh_17441	Pp3c19_19570, Pp3c22_6530, Pp3c22_6760, Pp3c8_16280
OG0002055	Fh_10699, Fh_24030	Pp3c5_12340, Pp3c6_15250
OG0002056	Fh_15337, Fh_17125, Fh_21017, Fh_4489	Pp3c14_10480, Pp3c17_14060, Pp3c1_29070, Pp3c2_6100
OG0002057	Fh_25001, Fh_8398, Fh_8399	Pp3c16_1670, Pp3c9_13450
OG0002058	Fh_18054, Fh_23878, Fh_8642	Pp3c11_10500, Pp3c1_4210, Pp3c7_16420
OG0002060	Fh_24074	Pp3c2_3490
OG0002061	Fh_13161	Pp3c22_19980
OG0002062	Fh_14176, Fh_6962	Pp3c11_5230, Pp3c1_4470, Pp3c26_210
OG0002063	Fh_10154, Fh_10868	Pp3c5_20740, Pp3c6_8520, Pp3c6_8521
OG0002064	Fh_10592, Fh_18312, Fh_5320	Pp3c11_4150, Pp3c11_4200, Pp3c1_3300, Pp3s51_90
OG0002065	Fh_22366, Fh_3137	Pp3c16_10340, Pp3c5_16820
OG0002066	Fh_10782, Fh_11150, Fh_11827, Fh_13165	Pp3c10_10220, Pp3c10_10680, Pp3c5_1370, Pp3c9_3690
OG0002067	Fh_16304, Fh_19513	Pp3c13_4410, Pp3c23_11730, Pp3c24_12700
OG0002068	Fh_11693, Fh_24613, Fh_24929, Fh_25465, Fh_5048	Pp3c16_12410, Pp3c16_1450, Pp3c27_4160, Pp3c5_11200, Pp3c6_12420, Pp3c6_15350
OG0002069	Fh_1629	Pp3c1_12100, Pp3c9_20390
OG0002070	Fh_20924	Pp3c24_6190, Pp3c4_25580
OG0002071	Fh_12351, Fh_4778	Pp3c3_5690
OG0002072	Fh_12240	Pp3c17_13910
OG0002073	Fh_6684	Pp3c11_24680
OG0002074	Fh_20994, Fh_22601	Pp3c16_16010, Pp3c6_22110
OG0002075	Fh_3498	Pp3c19_6990
OG0002077	Fh_10112, Fh_15567, Fh_21285	Pp3c11_20890, Pp3c18_9860, Pp3c21_16120, Pp3c22_11680, Pp3c7_5500
OG0002078	Fh_15400, Fh_24491, Fh_24492	Pp3c15_170, Pp3c17_2700
OG0002079	Fh_3609, Fh_8402	Pp3c15_20000, Pp3c26_8569, Pp3c9_13640
OG0002080	Fh_14366, Fh_23027	Pp3c18_17630, Pp3c21_5280
OG0002081	Fh_14937	Pp3c25_9740
OG0002082	Fh_21162, Fh_24447, Fh_24976	Pp3c16_16120, Pp3c27_6310, Pp3c6_29310, Pp3c6_29317
OG0002083	Fh_6085	Pp3c3_5410
OG0002084	Fh_13931, Fh_6181, Fh_9511	Pp3c11_22520, Pp3c4_16870, Pp3c7_4200
OG0002085	Fh_12577, Fh_12578, Fh_24748, Fh_3142, Fh_7508	Pp3c16_5840, Pp3c16_5870, Pp3c27_3920, Pp3c27_3930, Pp3c5_16710, Pp3c5_6580
OG0002086	Fh_4062, Fh_6237	Pp3c14_22600, Pp3c15_4710, Pp3c17_12460, Pp3c1_14150, Pp3c22_19370, Pp3c2_18530, Pp3c2_25170, Pp3c4_14290, Pp3c4_29590, Pp3c6_8470, Pp3c8_2390
OG0002087	Fh_1121, Fh_20426, Fh_25641, Fh_7849	Pp3c16_15000, Pp3c27_2840, Pp3c5_15200, Pp3c5_5830, Pp3c6_26190
OG0002088	Fh_23716, Fh_4838	Pp3c12_8292, Pp3c20_9710
OG0002090	Fh_11996, Fh_5218	Pp3c7_15920, Pp3c7_15930, Pp3c7_15940, Pp3c7_16100, Pp3c7_16170, Pp3c7_16360, Pp3c7_16380, Pp3s115_30
OG0002091	Fh_12557, Fh_3049	Pp3c16_16520, Pp3c1_37280
OG0002092	Fh_15286, Fh_18597	Pp3c12_14690, Pp3c4_2250
OG0002096	Fh_13031, Fh_17143	Pp3c13_2340, Pp3c1_37450, Pp3c2_5790
OG0002097	Fh_3227, Fh_6094	Pp3c21_360, Pp3c22_2050
OG0002098	Fh_18406	Pp3c5_10270
OG0002099	Fh_11264, Fh_12111, Fh_15534, Fh_22493, Fh_23263, Fh_23264, Fh_6836	Pp3c13_11820, Pp3c15_17150, Pp3c26_14600, Pp3c3_9680, Pp3c4_28050
OG0002100	Fh_1084, Fh_16938, Fh_3441, Fh_390, Fh_955	Pp3c15_2800, Pp3c19_9550, Pp3c19_9580, Pp3c19_9596, Pp3c9_2440
OG0002101	Fh_154, Fh_163, Fh_22838, Fh_23778, Fh_278, Fh_312, Fh_340, Fh_367, Fh_378, Fh_3945, Fh_3946, Fh_4758, Fh_4759, Fh_534	Pp3c15_3250, Pp3c9_4280, Pp3c9_5080
OG0002102	Fh_19775, Fh_23560	Pp3c1_29440, Pp3c2_12670
OG0002103	Fh_7340, Fh_8502	Pp3c19_4130, Pp3c21_4780
OG0002104	Fh_6753	Pp3c3_21910
OG0002105	Fh_20648, Fh_5986, Fh_9538	Pp3c1_3890, Pp3c1_890, Pp3c5_18300
OG0002106	Fh_1658, Fh_20553, Fh_23239, Fh_2849, Fh_8029	Pp3c23_9920, Pp3c26_13660, Pp3c3_2980, Pp3c7_18330
OG0002107	Fh_7534	Pp3c23_14750, Pp3c8_19160
OG0002113	Fh_12564, Fh_15635, Fh_3734	Pp3c16_11800, Pp3c27_4290, Pp3c5_13160, Pp3c6_17160
OG0002114	Fh_25805, Fh_2796	Pp3c15_100, Pp3c26_310, Pp3c5_5560
OG0002115	Fh_21895	Pp3c11_21180
OG0002116	NA	Pp3c20_12850
OG0002118	Fh_1490, Fh_1952	Pp3c19_14710, Pp3c22_13550
OG0002119	Fh_18928	Pp3c19_13370
OG0002121	Fh_12757, Fh_6204	Pp3c14_11860, Pp3c3_14050
OG0002122	Fh_18178, Fh_3004	Pp3c23_15730, Pp3c9_24560, Pp3c9_24568
OG0002123	Fh_11063, Fh_19481, Fh_5910, Fh_9162	Pp3c1_420, Pp3c2_28870, Pp3c2_29010, Pp3c7_26650
OG0002124	Fh_13884, Fh_20534, Fh_4711	Pp3c10_20240, Pp3c12_17990, Pp3c3_25640, Pp3c4_11700
OG0002125	Fh_12758	Pp3c14_11850
OG0002126	Fh_14617	Pp3c1_32920
OG0002127	Fh_23547, Fh_7031	Pp3c14_20240, Pp3c17_18630, Pp3c1_29160
OG0002128	Fh_11882	Pp3c5_12410
OG0002130	Fh_17057	Pp3c24_18900
OG0002131	Fh_8279	Pp3c1_20430, Pp3c2_23830
OG0002133	Fh_17936, Fh_17937, Fh_7390, Fh_7391, Fh_7392, Fh_9752	Pp3c11_14750, Pp3c1_12790, Pp3c7_10610, Pp3c7_10630
OG0002134	Fh_13703, Fh_7168	Pp3c11_24570, Pp3c7_960
OG0002135	Fh_1651, Fh_17949, Fh_4702	Pp3c12_3210, Pp3c16_7980, Pp3c17_3630
OG0002137	Fh_14632, Fh_19783, Fh_22625	Pp3c14_12200, Pp3c1_25410, Pp3c22_840
OG0002138	Fh_20082	Pp3c8_2900
OG0002139	Fh_11771, Fh_15202, Fh_17023	Pp3c10_22760, Pp3c16_11030, Pp3c25_9020
OG0002140	Fh_14680, Fh_4732	Pp3c14_16170, Pp3c17_20160, Pp3c2_4390
OG0002142	Fh_10806, Fh_9944	Pp3c10_3690, Pp3c12_4690, Pp3c2_1540, Pp3c2_1560
OG0002143	Fh_25533	Pp3c12_23220, Pp3c4_3670
OG0002144	Fh_10142, Fh_24479	Pp3c26_7190, Pp3c5_20650
OG0002145	Fh_2521, Fh_2522, Fh_5972	Pp3c20_17480, Pp3c23_5510
OG0002147	Fh_12633, Fh_14472, Fh_2289	Pp3c10_17540, Pp3c11_15940, Pp3c12_15800, Pp3c3_25910, Pp3c4_11240
OG0002148	Fh_11543, Fh_25217	Pp3c11_12270, Pp3c7_14180
OG0002149	Fh_15150, Fh_21295	Pp3c16_8880, Pp3c3_36580
OG0002150	Fh_22238, Fh_24054	Pp3c20_6050, Pp3c27_7170
OG0002151	Fh_1876	Pp3c24_15540
OG0002152	Fh_21439, Fh_4499, Fh_4500	Pp3c18_15140, Pp3c21_15370
OG0002153	Fh_18595, Fh_21594, Fh_4246	Pp3c10_7480, Pp3c12_14610, Pp3c4_2110
OG0002154	Fh_19012, Fh_24059	Pp3c12_4430, Pp3c4_31950
OG0002155	Fh_14791, Fh_8237, Fh_8238	Pp3c1_30760, Pp3c2_7850
OG0002156	Fh_13416, Fh_19792	Pp3c12_5140, Pp3c4_15790
OG0002158	Fh_13593, Fh_19359	Pp3c23_13420, Pp3c24_2740
OG0002159	Fh_11636, Fh_14757, Fh_17641	Pp3c13_20240, Pp3c15_6540, Pp3c3_26540
OG0002161	Fh_14756, Fh_9943	Pp3c12_4670, Pp3c3_26530
OG0002162	Fh_21291	Pp3c7_5540
OG0002163	Fh_15769, Fh_25229	Pp3c11_12150, Pp3c2_25440
OG0002164	Fh_20767, Fh_21132, Fh_9239	Pp3c20_880, Pp3c24_20780, Pp3c8_25010
OG0002166	Fh_12730, Fh_18804	Pp3c14_16900, Pp3c17_21470, Pp3c1_38350
OG0002167	Fh_11308, Fh_1144, Fh_20469, Fh_22956, Fh_24118, Fh_9072	Pp3c13_8290, Pp3c14_19250, Pp3c17_15980, Pp3c1_28560, Pp3c26_11890, Pp3c2_7590, Pp3c2_7596, Pp3c3_3580
OG0002168	Fh_14940	Pp3c25_9800
OG0002169	Fh_11189, Fh_19763, Fh_25349	Pp3c14_20570, Pp3c17_17830, Pp3c1_29360, Pp3c2_12630
OG0002170	Fh_21908, Fh_9623	Pp3c11_23140
OG0002171	Fh_12492, Fh_3545	Pp3c6_18870, Pp3c8_13110
OG0002172	Fh_21986, Fh_21987, Fh_8198	Pp3c20_5750
OG0002173	Fh_1451	Pp3c2_20030
OG0002175	Fh_17659, Fh_22505	Pp3c15_23860, Pp3c9_24430
OG0002176	Fh_23017, Fh_2782	Pp3c10_20450, Pp3c3_24390
OG0002177	Fh_11410, Fh_17763, Fh_3888, Fh_6615	Pp3c18_21450, Pp3c19_5950, Pp3c21_1180
OG0002178	Fh_2520	Pp3c20_17430
OG0002179	Fh_1745, Fh_25840	Pp3c1_29770, Pp3c1_30730, Pp3c2_6600, Pp3c7_12130
OG0002180	Fh_6898, Fh_8933	Pp3c11_17710, Pp3c7_11360
OG0002181	Fh_16419, Fh_18011	Pp3c24_19480, Pp3c8_18320
OG0002183	Fh_12420	Pp3c10_11010, Pp3c2_15870, Pp3s30_517
OG0002185	Fh_11926, Fh_11976, Fh_14146, Fh_24564, Fh_24565, Fh_3523, Fh_7504, Fh_7505	Pp3c10_8020, Pp3c14_10148, Pp3c18_2070, Pp3c19_10280, Pp3c20_23920, Pp3c21_21460, Pp3c2_14290, Pp3c7_12200
OG0002186	Fh_13908	Pp3c15_25690
OG0002189	Fh_19586, Fh_3434, Fh_769	Pp3c15_7110
OG0002195	Fh_16154, Fh_1703, Fh_19049, Fh_19180, Fh_3478	Pp3c18_10870, Pp3c19_15110, Pp3c21_9500, Pp3c22_10630, Pp3c2_22410
OG0002196	Fh_12878, Fh_23184	Pp3c21_9810, Pp3c5_7620
OG0002198	Fh_17843, Fh_3148, Fh_5562	Pp3c16_7820, Pp3c25_5310, Pp3c5_16490
OG0002199	Fh_1080, Fh_16435	Pp3c22_20080, Pp3c22_21400, Pp3c25_7770
OG0002200	Fh_2067, Fh_23726	Pp3c20_8770, Pp3c8_22100
OG0002201	Fh_1858, Fh_6378	Pp3c5_2360, Pp3c6_24570
OG0002202	Fh_16801, Fh_22293, Fh_24472	Pp3c16_9210, Pp3c5_16070, Pp3c6_8910
OG0002203	Fh_11367, Fh_12915, Fh_18064	Pp3c1_10690, Pp3c2_37310, Pp3c4_30390, Pp3c7_20820
OG0002206	Fh_16234, Fh_17264, Fh_23506, Fh_7185	Pp3c15_15270, Pp3c16_19040, Pp3c25_3350, Pp3c9_19950, Pp3c9_20000
OG0002207	Fh_11138, Fh_23071, Fh_4511	Pp3c19_19090, Pp3c24_12180, Pp3c8_16290
OG0002208	Fh_10848, Fh_9073	Pp3c3_28930
OG0002209	Fh_1136, Fh_11774, Fh_15840, Fh_18895	Pp3c10_12250, Pp3c10_22800, Pp3c20_22310, Pp3c3_23240
OG0002210	Fh_3623	Pp3c7_19880
OG0002211	Fh_22447, Fh_4520	Pp3c18_16840, Pp3c8_16580
OG0002212	Fh_13135, Fh_13221, Fh_17579, Fh_19318, Fh_22270, Fh_8119	Pp3c20_12050, Pp3c23_10870, Pp3c23_16590, Pp3c3_8570, Pp3c4_17910, Pp3c9_13730
OG0002213	Fh_20283, Fh_20792, Fh_21764	Pp3c1_39350, Pp3c2_11870
OG0002215	Fh_13632, Fh_16373	Pp3c15_4460, Pp3c20_16440, Pp3c9_8570
OG0002216	Fh_21234, Fh_21235	Pp3c3_28540
OG0002218	Fh_22087, Fh_24180	Pp3c24_16480, Pp3c8_15750
OG0002220	Fh_15602, Fh_8278	Pp3c1_16490, Pp3c2_23750
OG0002221	Fh_11734, Fh_15893, Fh_25159	Pp3c16_5420, Pp3c27_2420, Pp3c5_9530
OG0002222	Fh_16911, Fh_24805	Pp3c9_17460
OG0002224	Fh_7047	Pp3c7_15020, Pp3c7_15024
OG0002225	Fh_14772, Fh_14773, Fh_20836, Fh_20837	Pp3c24_14210, Pp3c8_17900
OG0002226	Fh_1728, Fh_25552	Pp3c14_24760, Pp3c1_33830
OG0002227	Fh_12317, Fh_12838, Fh_22448, Fh_23911, Fh_9713	Pp3c10_20950, Pp3c13_20730, Pp3c14_810, Pp3c15_19020, Pp3c3_12760, Pp3c9_20120, Pp3c9_20150
OG0002228	Fh_10630, Fh_2755, Fh_3046, Fh_6245	Pp3c13_4250, Pp3c26_4630, Pp3c3_5810, Pp3c4_25090
OG0002229	Fh_1328	Pp3c2_9140, Pp3c2_9144
OG0002232	Fh_14799	Pp3c10_1810, Pp3c1_20720
OG0002233	Fh_6833	Pp3c2_10640
OG0002234	Fh_10294, Fh_13153, Fh_23168, Fh_5321	Pp3c12_7580, Pp3c3_24040, Pp3c4_20210, Pp3c5_14810
OG0002235	Fh_25457, Fh_4981	Pp3c1_1710, Pp3c21_20550, Pp3c5_3740
OG0002236	Fh_12790, Fh_14589, Fh_17352, Fh_18266, Fh_4710, Fh_6155	Pp3c12_16420, Pp3c18_3780, Pp3c22_22180, Pp3c26_5100, Pp3c3_35390, Pp3c4_11750, Pp3c4_26000, Pp3c8_2480
OG0002237	Fh_10469, Fh_10470, Fh_18821, Fh_22146, Fh_22148	Pp3c17_5940, Pp3c3_36390, Pp3c3_36400, Pp3c3_36410, Pp3c5_16790, Pp3c8_3720
OG0002238	Fh_2005	Pp3c1_4040, Pp3c2_9460
OG0002239	Fh_17504, Fh_20230, Fh_7502	Pp3c15_1150, Pp3c26_1330, Pp3c9_1240
OG0002240	Fh_13825, Fh_18495, Fh_7479	Pp3c13_6090, Pp3c23_14890, Pp3c3_2240
OG0002242	Fh_11354, Fh_9792, Fh_9793	Pp3c15_14420, Pp3c9_15340
OG0002243	Fh_14223	Pp3c6_15920
OG0002244	Fh_12017, Fh_14071, Fh_20728, Fh_24039	Pp3c11_6420, Pp3c1_7160, Pp3c2_31540, Pp3c7_25660
OG0002245	Fh_20757, Fh_8752, Fh_9238	Pp3c20_980, Pp3c23_22040, Pp3c24_20740, Pp3c8_24970
OG0002246	Fh_16007, Fh_6792, Fh_7361	Pp3c3_34860, Pp3c4_6930, Pp3c8_1620
OG0002247	Fh_15022, Fh_16076, Fh_18781, Fh_19685, Fh_22437, Fh_3288	Pp3c10_7990, Pp3c10_8000, Pp3c11_20920, Pp3c1_23490, Pp3c22_18850, Pp3c2_14270
OG0002248	Fh_16773, Fh_2625, Fh_7568	Pp3c18_21060, Pp3c18_21068, Pp3c21_2490, Pp3c22_7980, Pp3c6_11410
OG0002249	Fh_12092, Fh_17555, Fh_1938, Fh_2146, Fh_6782, Fh_7363	Pp3c12_11410, Pp3c26_3230, Pp3c3_34670, Pp3c4_23450, Pp3c4_6900, Pp3c8_1590, Pp3c8_1595
OG0002250	Fh_19817, Fh_24598	Pp3c14_20830, Pp3c19_8840, Pp3c2_2710
OG0002252	Fh_10224, Fh_15687, Fh_19821	Pp3c14_20840, Pp3c1_2010, Pp3c2_30940, Pp3c7_22902
OG0002253	Fh_11091	Pp3c15_3750, Pp3c2_24150
OG0002254	Fh_18201	Pp3c20_6860
OG0002256	Fh_1972, Fh_1981, Fh_1982	Pp3c8_21740
OG0002258	Fh_3879, Fh_9760, Fh_9899	Pp3c11_12600, Pp3c1_12990, Pp3c2_24120
OG0002261	Fh_6761, Fh_7474	Pp3c13_15150, Pp3c3_21750
OG0002263	Fh_5402	Pp3c11_13680, Pp3c14_4830
OG0002265	Fh_14488, Fh_8169	Pp3c16_10280, Pp3c5_21490
OG0002266	NA	Pp3c11_26720, Pp3c7_5120, Pp3c7_5140
OG0002267	Fh_14036, Fh_22528, Fh_8547	Pp3c16_4800, Pp3c5_5108, Pp3c6_20660
OG0002269	Fh_14132, Fh_17733, Fh_22798	Pp3c12_13580, Pp3c4_6720, Pp3c4_6722, Pp3c8_4020
OG0002270	Fh_13605, Fh_16688	Pp3c11_18960, Pp3c7_3330
OG0002271	Fh_1445, Fh_3934	Pp3c19_16800, Pp3c2_20160
OG0002273	Fh_23370, Fh_6883	Pp3c10_19260, Pp3c3_31720
OG0002274	Fh_14315, Fh_6180	Pp3c19_1670, Pp3c4_17790, Pp3c5_22950
OG0002275	Fh_17786, Fh_21809	Pp3c10_9290, Pp3c14_7280
OG0002280	Fh_10283, Fh_13612	Pp3c10_15900, Pp3c16_15070, Pp3c1_23190
OG0002281	Fh_12760, Fh_17437, Fh_17438	Pp3c14_11740, Pp3c17_7100, Pp3c17_7160
OG0002282	Fh_25344, Fh_25378	Pp3c14_20430, Pp3c17_18370
OG0002283	NA	Pp3c11_19400
OG0002284	Fh_10299, Fh_21254, Fh_6820	Pp3c14_20750, Pp3c18_7440, Pp3c19_15990, Pp3c2_10980
OG0002285	Fh_17507	Pp3c15_1100
OG0002287	Fh_17185, Fh_17819, Fh_2365	Pp3c11_3060, Pp3c13_12200, Pp3c4_22680
OG0002288	Fh_22057, Fh_22058	Pp3c3_18600
OG0002289	Fh_10, Fh_14991, Fh_16287, Fh_429, Fh_8539	Pp3c24_20910, Pp3c8_25090
OG0002292	Fh_10371	Pp3c12_2540
OG0002293	Fh_16121, Fh_18715, Fh_19459, Fh_4882	Pp3c14_23570, Pp3c1_38960, Pp3c2_8820
OG0002294	Fh_2022, Fh_21755	Pp3c14_8940, Pp3c1_31210
OG0002296	Fh_14875, Fh_14878, Fh_3833, Fh_7275	Pp3c16_8500, Pp3c25_5840, Pp3c25_5870, Pp3c5_15490
OG0002297	Fh_10808, Fh_1359, Fh_18942, Fh_2687	Pp3c10_3720, Pp3c1_22090, Pp3c2_19830
OG0002298	Fh_18413, Fh_22361	Pp3c5_10300, Pp3c5_17090
OG0002299	Fh_24084, Fh_24912, Fh_8630	Pp3c11_10300, Pp3c2_27940, Pp3c7_15800
OG0002300	Fh_5712, Fh_8958	Pp3c13_2220
OG0002301	Fh_11932, Fh_16692, Fh_16888	Pp3c11_19050, Pp3c16_1220, Pp3c18_2170, Pp3c22_21490
OG0002302	Fh_12009, Fh_13581	Pp3c23_13220, Pp3c24_2500
OG0002304	Fh_11485, Fh_22044	Pp3c20_11380, Pp3c23_5090
OG0002305	Fh_4445, Fh_7310	Pp3c11_4820, Pp3c7_22590
OG0002306	Fh_14494, Fh_25489	Pp3c22_20660, Pp3c9_14620
OG0002307	NA	Pp3c6_19077
OG0002308	Fh_22594, Fh_23422, Fh_9421	Pp3c16_22830, Pp3c25_12010, Pp3c5_24660
OG0002309	Fh_14837, Fh_6080	Pp3c13_2370, Pp3c3_5540
OG0002310	Fh_21289	Pp3c7_5570
OG0002311	Fh_1849, Fh_19926, Fh_2314	Pp3c27_4700, Pp3c6_24460, Pp3c7_11740
OG0002312	Fh_19265, Fh_2463, Fh_2464	Pp3c19_7760, Pp3c21_6840, Pp3c7_10910
OG0002314	Fh_25502	Pp3c3_13550, Pp3c3_13555
OG0002315	Fh_10057, Fh_5424	Pp3c14_13060, Pp3c14_13063, Pp3c16_20770, Pp3c17_16820, Pp3c5_27640
OG0002316	Fh_1851, Fh_20437	Pp3c16_21440, Pp3c6_24490
OG0002317	Fh_13019, Fh_20611, Fh_20791, Fh_5804	Pp3c10_13900, Pp3c1_37710, Pp3c2_3220, Pp3c6_9130
OG0002319	Fh_16437, Fh_22136, Fh_4144, Fh_9169	Pp3c12_15510, Pp3c13_3900, Pp3c3_26090, Pp3c4_11340, Pp3s404_10
OG0002320	Fh_24857, Fh_9163, Fh_9164	Pp3c11_980, Pp3c2_28760
OG0002321	Fh_15517	Pp3c13_11540, Pp3c3_10000
OG0002322	Fh_14371	Pp3c16_18890, Pp3c6_7760
OG0002323	NA	Pp3c16_16820, Pp3c5_7350
OG0002324	Fh_23737, Fh_25063	Pp3c13_17670, Pp3c18_13150, Pp3c19_3570, Pp3c3_26940
OG0002326	Fh_13272, Fh_22643	Pp3c1_8100, Pp3c2_37790
OG0002327	Fh_14372, Fh_14373, Fh_7381, Fh_7382	Pp3c16_18930
OG0002328	Fh_17043, Fh_22541	Pp3c15_21950, Pp3c9_17550
OG0002329	Fh_10349, Fh_25833	Pp3c10_1400, Pp3c2_18910
OG0002330	Fh_16029, Fh_25285, Fh_4865	Pp3c11_11060, Pp3c11_22230, Pp3c2_28130
OG0002333	Fh_10867, Fh_17719	Pp3c6_8590
OG0002335	Fh_8300	Pp3c26_11270, Pp3c4_26270
OG0002336	Fh_19843, Fh_2715, Fh_2932	Pp3c13_21530, Pp3c3_11980, Pp3c4_13590
OG0002337	Fh_14884	Pp3c25_5630
OG0002339	NA	Pp3c12_14100, Pp3c13_15760, Pp3c14_26620, Pp3c14_26700, Pp3c14_7910, Pp3c15_9510, Pp3c17_18590, Pp3c17_6940, Pp3c18_20680, Pp3c1_42690, Pp3c22_19080, Pp3c4_4920, Pp3c6_17980, Pp3c7_18840, Pp3c7_6800, Pp3s62_80
OG0002341	NA	Pp3c7_5000
OG0002342	Fh_7415	Pp3c2_23477
OG0002343	Fh_5842	Pp3c24_6340
OG0002344	Fh_13466, Fh_14237, Fh_23707	Pp3c20_4300, Pp3c23_1630, Pp3c23_18740, Pp3c24_19870, Pp3c8_23990
OG0002345	Fh_11617, Fh_8436	Pp3c15_4950, Pp3c8_230, Pp3c8_25400
OG0002346	Fh_19927	Pp3c15_14390, Pp3c9_13990
OG0002347	Fh_6316, Fh_8575	Pp3c15_22380, Pp3c9_25650
OG0002348	Fh_9919	Pp3c26_8250
OG0002350	Fh_20951, Fh_23753, Fh_5090	Pp3c10_14020, Pp3c24_5790, Pp3c3_27750, Pp3c8_5750
OG0002351	Fh_13981, Fh_20634	Pp3c16_360, Pp3c25_8110
OG0002352	Fh_25749, Fh_5830, Fh_6039	Pp3c16_11960, Pp3c17_14680, Pp3c17_14681, Pp3c27_4510
OG0002355	Fh_15940, Fh_4082	Pp3c23_9160, Pp3c24_4220
OG0002357	Fh_25027, Fh_5985, Fh_8699	Pp3c20_16960, Pp3c23_11600, Pp3c23_5980
OG0002358	Fh_12297, Fh_20640	Pp3c20_10120, Pp3c23_1080, Pp3c8_19970
OG0002359	Fh_17643, Fh_19002, Fh_20372, Fh_9079	Pp3c12_4190, Pp3c15_6530, Pp3c9_12920
OG0002360	Fh_17808, Fh_8681	Pp3c18_6410
OG0002361	Fh_17667, Fh_21378	Pp3c2_8660, Pp3c6_24750
OG0002362	Fh_13478, Fh_13479, Fh_372, Fh_8176	Pp3c20_4210, Pp3c23_18800, Pp3c4_3990
OG0002363	Fh_12942, Fh_14068, Fh_25461, Fh_7713, Fh_7714	Pp3c11_23670, Pp3c1_32200, Pp3c5_17290, Pp3c6_15360
OG0002364	Fh_17618, Fh_2995, Fh_7589	Pp3c14_18960, Pp3c17_12760, Pp3c3_23940
OG0002366	Fh_14479, Fh_21002, Fh_24483, Fh_5131, Fh_6067, Fh_6068, Fh_7701	Pp3c15_22980, Pp3c16_16060, Pp3c27_6400, Pp3c5_21890, Pp3c5_21897, Pp3c6_5840, Pp3c9_19040
OG0002367	Fh_10324, Fh_12864	Pp3c18_13900, Pp3c21_9690
OG0002369	Fh_11266, Fh_13691, Fh_9574	Pp3c15_17250, Pp3c4_17110, Pp3c9_5600
OG0002370	Fh_3040, Fh_6077	Pp3c12_9310
OG0002371	Fh_6505	Pp3c20_19370, Pp3c27_3010
OG0002372	Fh_14216, Fh_3242	Pp3c21_870, Pp3c6_16030
OG0002373	Fh_13919, Fh_19024	Pp3c20_21880, Pp3c20_21890, Pp3c3_3120, Pp3c7_1650, Pp3c7_1880
OG0002374	Fh_17543, Fh_9124	Pp3c12_11600, Pp3c4_8190, Pp3c4_8250
OG0002375	Fh_2844, Fh_8659	Pp3c22_19110, Pp3c4_23540
OG0002376	Fh_15456, Fh_25897, Fh_25898, Fh_4481	Pp3c14_6590, Pp3c15_8660, Pp3c17_14240
OG0002377	Fh_20556, Fh_5670	Pp3c24_6830, Pp3c8_10390
OG0002379	Fh_22981	Pp3c15_12660
OG0002381	Fh_10298, Fh_15641, Fh_18759, Fh_25280, Fh_2840, Fh_4964, Fh_5000, Fh_7246	Pp3c14_20770, Pp3c15_12230, Pp3c18_10190, Pp3c19_18680, Pp3c1_28370, Pp3c1_6270, Pp3c1_6272, Pp3c21_11410, Pp3c2_10230, Pp3c3_16950
OG0002382	Fh_12182, Fh_13346, Fh_19279	Pp3c18_13130, Pp3c21_5470, Pp3c21_5560, Pp3c22_8510
OG0002383	Fh_6137	Pp3c5_28860
OG0002384	Fh_15153, Fh_15322, Fh_19859, Fh_4608	Pp3c20_6430, Pp3c24_16040, Pp3c8_17430
OG0002385	Fh_10535, Fh_13988, Fh_5257	Pp3c20_16560, Pp3c24_4810, Pp3c8_9720
OG0002386	Fh_24704, Fh_2485	Pp3c5_8390, Pp3c6_18950
OG0002387	Fh_13886, Fh_2939, Fh_2940, Fh_599, Fh_8061	Pp3c13_21470, Pp3c3_11830, Pp3c3_11840
OG0002388	Fh_18260, Fh_23481	Pp3c18_2650, Pp3c22_21840
OG0002389	Fh_5874, Fh_5875, Fh_7949	Pp3c26_10610, Pp3c26_10670, Pp3c4_24700
OG0002390	Fh_12549, Fh_6420	Pp3c16_16340, Pp3c27_1700
OG0002391	Fh_14141, Fh_18658, Fh_20568, Fh_6357	Pp3c15_19720, Pp3c17_23830, Pp3c2_1090, Pp3c9_19620
OG0002395	Fh_19466, Fh_3264	Pp3c13_23370, Pp3c13_23373, Pp3c17_12030, Pp3c26_700
OG0002396	Fh_6596	Pp3c10_16090, Pp3c14_17270
OG0002398	Fh_4208, Fh_5111	Pp3c1_36080, Pp3c2_5540
OG0002399	Fh_12322, Fh_23565	Pp3c16_12940, Pp3c27_5800
OG0002400	Fh_18969	Pp3c16_16660, Pp3c7_5070
OG0002401	Fh_11686, Fh_1184, Fh_13007, Fh_2646, Fh_2647, Fh_5119	Pp3c14_15070, Pp3c17_5840, Pp3c17_7390, Pp3c1_32600, Pp3c2_5370
OG0002402	Fh_7978	Pp3c7_70
OG0002403	Fh_10844, Fh_18556, Fh_18679, Fh_25761	Pp3c1_23160, Pp3c27_7380, Pp3c2_14560
OG0002404	Fh_11334, Fh_9491	Pp3c3_35720, Pp3c8_3250
OG0002405	NA	Pp3c2_14510
OG0002406	Fh_17484, Fh_3996	Pp3c11_11580, Pp3c7_8870
OG0002407	Fh_14054, Fh_17599, Fh_25692, Fh_25693, Fh_4774, Fh_666, Fh_8507, Fh_9580	Pp3c19_5460, Pp3c19_5500, Pp3c19_9840, Pp3c21_13210, Pp3c23_9530, Pp3c24_9690, Pp3c4_12160, Pp3c8_12730, Pp3c8_12731
OG0002408	Fh_14047, Fh_3857, Fh_5988, Fh_8159	Pp3c20_17190, Pp3c23_11270, Pp3c23_5890, Pp3c24_9770
OG0002410	Fh_18425, Fh_7225	Pp3c12_22360, Pp3c16_24840, Pp3c25_14820
OG0002411	Fh_15971, Fh_18306, Fh_21336, Fh_4933	Pp3c12_16120, Pp3c19_11090, Pp3c22_21680, Pp3c22_21700, Pp3c3_25400, Pp3c4_11860
OG0002413	Fh_12109, Fh_3185, Fh_8771	Pp3c15_17120, Pp3c1_7620, Pp3c9_10940
OG0002414	Fh_11784, Fh_24866	Pp3c3_8960, Pp3c4_23860, Pp3c4_23880
OG0002415	Fh_2996, Fh_6457	Pp3c13_17240, Pp3c3_23960
OG0002416	Fh_16145, Fh_16146, Fh_21664, Fh_22036	Pp3c19_18240, Pp3c21_13480, Pp3c22_10160
OG0002417	Fh_2092, Fh_23346, Fh_25418, Fh_8785	Pp3c26_3990, Pp3c7_6450
OG0002419	Fh_12755, Fh_21237, Fh_25738	Pp3c10_24570, Pp3c17_16780, Pp3c3_28590, Pp3c4_3810, Pp3c8_6950
OG0002421	Fh_22271, Fh_3134	Pp3c4_17890, Pp3c5_16850
OG0002422	Fh_10421	Pp3c12_13990
OG0002423	Fh_22428, Fh_23606, Fh_25286, Fh_8330	Pp3c1_13890, Pp3c2_28140, Pp3c7_13610, Pp3c9_720
OG0002424	Fh_15761, Fh_3553	Pp3c23_8640, Pp3c8_8060
OG0002426	Fh_1387, Fh_6223	Pp3c14_18180, Pp3c17_23630
OG0002427	Fh_17496, Fh_22578	Pp3c15_1350, Pp3c6_26590
OG0002429	Fh_11247, Fh_22727	Pp3c22_2630, Pp3c7_20460, Pp3c9_9110
OG0002430	Fh_12362, Fh_15758, Fh_6467	Pp3c12_2830, Pp3c20_18360, Pp3c23_8620, Pp3c8_8210
OG0002431	Fh_23886, Fh_8021, Fh_8022	Pp3c1_4340, Pp3c26_13410
OG0002432	Fh_9703	Pp3c1_15390, Pp3c2_21100
OG0002433	Fh_23340, Fh_5110	Pp3c11_17010, Pp3c7_11520
OG0002434	Fh_16251, Fh_16552, Fh_23175, Fh_24280, Fh_629, Fh_7834, Fh_7835	Pp3c20_13540, Pp3c20_13543, Pp3c20_13770, Pp3c23_6510, Pp3c23_6580, Pp3c23_6600, Pp3c24_10800
OG0002436	Fh_1259	NA
OG0002439	Fh_10207, Fh_15693, Fh_3646	Pp3c11_1240, Pp3c1_2390, Pp3c2_30820
OG0002441	Fh_25025, Fh_3849	Pp3c20_17010, Pp3c23_11620
OG0002442	Fh_10185, Fh_11927, Fh_1892, Fh_25305, Fh_6860, Fh_6861, Fh_8178, Fh_9134, Fh_9323	Pp3c10_3860, Pp3c18_2110, Pp3c21_21550, Pp3c2_16310, Pp3c5_3880, Pp3c6_20120, Pp3c7_17730
OG0002443	Fh_21838, Fh_5584	Pp3c14_19470, Pp3c17_21620
OG0002444	Fh_1369, Fh_19109, Fh_20839, Fh_23387, Fh_7836	Pp3c10_6760, Pp3c24_14170, Pp3c26_2060, Pp3c2_17540, Pp3c4_22190
OG0002445	Fh_4145, Fh_6253	Pp3c13_3890, Pp3c4_24790
OG0002448	Fh_947	Pp3c8_5560, Pp3c8_5610, Pp3c8_5700, Pp3c8_5730
OG0002449	Fh_19267	Pp3c7_10880
OG0002450	Fh_12046, Fh_13329, Fh_14514	Pp3c17_7710, Pp3c6_7350, Pp3c9_15080, Pp3c9_1650
OG0002451	Fh_14149, Fh_16043, Fh_3111, Fh_4783	Pp3c11_21950, Pp3c14_9980, Pp3c1_33530, Pp3c2_1770
OG0002452	Fh_13304	Pp3c22_5980
OG0002453	Fh_15178, Fh_15179, Fh_16180	Pp3c15_24780, Pp3c9_25080
OG0002454	Fh_10408, Fh_25576	Pp3c11_17900, Pp3c15_20540
OG0002455	Fh_6219	Pp3c17_23580
OG0002457	Fh_1793, Fh_20164, Fh_25624	Pp3c14_11190, Pp3c17_8330, Pp3c1_35410
OG0002459	Fh_13513, Fh_13514, Fh_13515, Fh_20902, Fh_20906, Fh_20907, Fh_623, Fh_774	Pp3c12_25430, Pp3c12_25460, Pp3c4_5680, Pp3c4_5690
OG0002460	Fh_20259	Pp3c1_36240, Pp3c2_3510
OG0002461	Fh_18148	Pp3c15_60
OG0002462	Fh_23515, Fh_4723, Fh_8789	Pp3c15_5020, Pp3c2_4270, Pp3c9_15010
OG0002463	Fh_5258, Fh_9195	Pp3c13_24190, Pp3c3_19710
OG0002464	Fh_10251, Fh_8420	Pp3c10_17110, Pp3c3_33400
OG0002465	Fh_19813, Fh_23055	Pp3c24_19780, Pp3c8_22470
OG0002466	Fh_2595, Fh_7343	Pp3c21_4880
OG0002467	Fh_24206, Fh_3566	Pp3c19_7670
OG0002470	Fh_12947, Fh_20010, Fh_4418	Pp3c27_8200, Pp3c5_23690, Pp3c6_6120
OG0002471	Fh_18837, Fh_24530	Pp3c1_11070, Pp3c2_27530
OG0002473	Fh_10094, Fh_1128, Fh_18471, Fh_5316	Pp3c20_7040, Pp3c23_19710, Pp3c24_17380, Pp3c8_16970
OG0002474	Fh_13286, Fh_22686	Pp3c1_9860, Pp3c2_38010
OG0002475	Fh_11878	Pp3c2_31930
OG0002476	Fh_22968, Fh_22969, Fh_4450	Pp3c11_4990, Pp3c7_24750, Pp3c7_24754
OG0002477	Fh_14369, Fh_7377	Pp3c16_18870, Pp3c6_7780
OG0002479	Fh_17467, Fh_5287	Pp3c15_10740, Pp3c15_21470, Pp3c9_3160
OG0002480	Fh_1090, Fh_24600, Fh_6723, Fh_847	Pp3c12_560, Pp3c17_650
OG0002481	Fh_8921, Fh_9346	Pp3c11_17530, Pp3c1_6940
[truncated: 8,744 more rows]
