# Supplementary material for: Transcriptional Landscapes of Divergent Sporophyte Development in Two Mosses, Physcomitrium (Physcomitrella) patens and Funaria hygrometrica
Source: Front Plant Sci. 2020 Jun 10;11:747. doi: 10.3389/fpls.2020.00747 (PMC7299128; doi:10.3389/fpls.2020.00747)
Supplement: Supplementary file 1 [file Presentation_1.zip › Data Sheet5_v1.CSV]

	GO.ID	Term	Annotated	Significant	Expected	weightFisher	gene.IDs
1	GO:0009063	cellular amino acid catabolic process	38	10	3.95	0.00012	Fh_12756, Fh_14344, Fh_14345, Fh_19884, Fh_4316, Fh_4508, Fh_644, Fh_674, Fh_6823, Fh_892
2	GO:0006040	amino sugar metabolic process	15	6	1.56	0.00016	Fh_11231, Fh_13343, Fh_15281, Fh_16294, Fh_2118, Fh_5426
3	GO:0006793	phosphorus metabolic process	1483	158	154.2	0.00017	Fh_10041, Fh_10042, Fh_10072, Fh_1063, Fh_10713, Fh_10848, Fh_10905, Fh_11010, Fh_11187, Fh_11264, Fh_11337, Fh_11842, Fh_11849, Fh_11921, Fh_12111, Fh_1214, Fh_1221, Fh_12219, Fh_12554, Fh_12624, Fh_1263, Fh_12806, Fh_13054, Fh_13081, Fh_1376, Fh_13949, Fh_1403, Fh_14160, Fh_14232, Fh_14385, Fh_14467, Fh_14792, Fh_14973, Fh_15134, Fh_15142, Fh_15461, Fh_15463, Fh_15479, Fh_15530, Fh_16076, Fh_16…
4	GO:0048589	developmental growth	67	16	6.97	0.00017	Fh_11301, Fh_11328, Fh_12326, Fh_18546, Fh_18995, Fh_20145, Fh_21099, Fh_21985, Fh_25569, Fh_25864, Fh_3300, Fh_3302, Fh_4588, Fh_5169, Fh_7882, Fh_9353
5	GO:0016049	cell growth	78	17	8.11	0.00019	Fh_11301, Fh_11328, Fh_12326, Fh_13465, Fh_18546, Fh_18995, Fh_20145, Fh_21099, Fh_21985, Fh_25569, Fh_25864, Fh_3300, Fh_3302, Fh_4588, Fh_5169, Fh_7882, Fh_9353
6	GO:1901606	alpha-amino acid catabolic process	37	10	3.85	0.00022	Fh_12756, Fh_14344, Fh_14345, Fh_19884, Fh_4316, Fh_4508, Fh_644, Fh_674, Fh_6823, Fh_892
7	GO:0015849	organic acid transport	62	17	6.45	0.00025	Fh_10809, Fh_10810, Fh_15122, Fh_15441, Fh_15526, Fh_17096, Fh_18631, Fh_20864, Fh_23231, Fh_23426, Fh_24194, Fh_24379, Fh_24960, Fh_25325, Fh_4413, Fh_6262, Fh_8325
8	GO:0009653	anatomical structure morphogenesis	146	25	15.18	0.00032	Fh_11301, Fh_11328, Fh_11436, Fh_11438, Fh_12326, Fh_18546, Fh_18995, Fh_20145, Fh_20235, Fh_20441, Fh_21099, Fh_21985, Fh_22466, Fh_25569, Fh_25721, Fh_25864, Fh_2757, Fh_3300, Fh_3302, Fh_3452, Fh_4175, Fh_4588, Fh_5169, Fh_7882, Fh_9353
9	GO:0022610	biological adhesion	33	11	3.43	0.00033	Fh_11778, Fh_11873, Fh_14295, Fh_18358, Fh_20468, Fh_21938, Fh_22957, Fh_22958, Fh_23873, Fh_24115, Fh_24116
10	GO:0043412	macromolecule modification	1445	150	150.25	0.00034	Fh_10003, Fh_10041, Fh_10042, Fh_10072, Fh_1063, Fh_10713, Fh_10848, Fh_10905, Fh_11010, Fh_11264, Fh_11278, Fh_11337, Fh_11488, Fh_11842, Fh_11849, Fh_11921, Fh_12111, Fh_1221, Fh_12219, Fh_12554, Fh_12624, Fh_12861, Fh_12928, Fh_13054, Fh_13081, Fh_13949, Fh_1403, Fh_14160, Fh_14232, Fh_14385, Fh_14467, Fh_14792, Fh_14973, Fh_15142, Fh_15461, Fh_15479, Fh_16076, Fh_16211, Fh_16293, Fh_16361, Fh…
11	GO:0010876	lipid localization	46	10	4.78	0.00035	Fh_11381, Fh_12806, Fh_13717, Fh_15844, Fh_15845, Fh_17371, Fh_18537, Fh_18920, Fh_2587, Fh_4873
12	GO:0017000	antibiotic biosynthetic process	35	9	3.64	0.00037	Fh_11865, Fh_22700, Fh_23306, Fh_23307, Fh_23799, Fh_3114, Fh_5721, Fh_7697, Fh_7698
13	GO:0019438	aromatic compound biosynthetic process	1315	114	136.73	0.00044	Fh_10344, Fh_10443, Fh_10888, Fh_11187, Fh_11221, Fh_11436, Fh_11438, Fh_12004, Fh_12031, Fh_12142, Fh_12143, Fh_12806, Fh_13043, Fh_13480, Fh_13551, Fh_13637, Fh_1376, Fh_13945, Fh_14098, Fh_14268, Fh_14399, Fh_14542, Fh_14670, Fh_14695, Fh_14919, Fh_14951, Fh_15077, Fh_15134, Fh_15157, Fh_15211, Fh_15319, Fh_15449, Fh_1546, Fh_15463, Fh_15530, Fh_15574, Fh_1580, Fh_15984, Fh_16361, Fh_16632, Fh…
14	GO:0051179	localization	1576	202	163.87	0.00048	Fh_10218, Fh_10353, Fh_10649, Fh_10655, Fh_10809, Fh_10810, Fh_10881, Fh_11187, Fh_11228, Fh_11301, Fh_11328, Fh_11381, Fh_11402, Fh_11455, Fh_11628, Fh_11660, Fh_11859, Fh_11876, Fh_11896, Fh_12280, Fh_12326, Fh_12583, Fh_12806, Fh_12838, Fh_12899, Fh_12925, Fh_13187, Fh_13223, Fh_13329, Fh_13362, Fh_13363, Fh_13435, Fh_13490, Fh_13717, Fh_13798, Fh_1386, Fh_14053, Fh_14151, Fh_14198, Fh_14279, …
15	GO:0044282	small molecule catabolic process	51	12	5.3	0.00063	Fh_12756, Fh_14344, Fh_14345, Fh_19884, Fh_24490, Fh_4316, Fh_4508, Fh_644, Fh_674, Fh_6823, Fh_7303, Fh_892
16	GO:0006030	chitin metabolic process	13	6	1.35	0.00065	Fh_11231, Fh_13343, Fh_15281, Fh_16294, Fh_2118, Fh_5426
17	GO:0006979	response to oxidative stress	126	26	13.1	0.00093	Fh_10314, Fh_10376, Fh_10450, Fh_11381, Fh_11456, Fh_13324, Fh_13717, Fh_14084, Fh_17146, Fh_17670, Fh_18523, Fh_19564, Fh_2111, Fh_21280, Fh_2213, Fh_23010, Fh_23265, Fh_2429, Fh_25096, Fh_3114, Fh_3985, Fh_6502, Fh_6776, Fh_7645, Fh_8658, Fh_9523
18	GO:0006026	aminoglycan catabolic process	14	6	1.46	0.00099	Fh_11231, Fh_13343, Fh_15281, Fh_16294, Fh_2118, Fh_5426
19	GO:1901362	organic cyclic compound biosynthetic pro...	1367	114	142.14	0.00108	Fh_10344, Fh_10443, Fh_10888, Fh_11187, Fh_11221, Fh_11436, Fh_11438, Fh_12004, Fh_12031, Fh_12142, Fh_12143, Fh_12806, Fh_13043, Fh_13480, Fh_13551, Fh_13637, Fh_1376, Fh_13945, Fh_14098, Fh_14268, Fh_14399, Fh_14542, Fh_14670, Fh_14695, Fh_14919, Fh_14951, Fh_15077, Fh_15134, Fh_15157, Fh_15211, Fh_15319, Fh_15449, Fh_1546, Fh_15463, Fh_15530, Fh_15574, Fh_1580, Fh_15984, Fh_16361, Fh_16632, Fh…
20	GO:1901136	carbohydrate derivative catabolic proces...	30	8	3.12	0.00108	Fh_11231, Fh_13343, Fh_15281, Fh_16294, Fh_19357, Fh_2118, Fh_5426, Fh_7303
21	GO:0018130	heterocycle biosynthetic process	1316	107	136.83	0.00162	Fh_10344, Fh_10443, Fh_10888, Fh_11187, Fh_11221, Fh_11436, Fh_11438, Fh_12004, Fh_12031, Fh_12142, Fh_12143, Fh_12806, Fh_13043, Fh_13480, Fh_13551, Fh_13637, Fh_1376, Fh_13945, Fh_14098, Fh_14268, Fh_14399, Fh_14670, Fh_14695, Fh_14919, Fh_14951, Fh_15077, Fh_15134, Fh_15157, Fh_15211, Fh_15319, Fh_15449, Fh_1546, Fh_15463, Fh_15530, Fh_15574, Fh_1580, Fh_15984, Fh_16361, Fh_16632, Fh_16997, Fh…
22	GO:0034637	cellular carbohydrate biosynthetic proce...	124	19	12.89	0.00169	Fh_12190, Fh_12442, Fh_14542, Fh_14918, Fh_17079, Fh_18311, Fh_19601, Fh_21277, Fh_23002, Fh_24433, Fh_24756, Fh_3434, Fh_3862, Fh_4588, Fh_5644, Fh_6337, Fh_7323, Fh_769, Fh_829
23	GO:0072330	monocarboxylic acid biosynthetic process	301	36	31.3	0.00202	Fh_11782, Fh_1376, Fh_1427, Fh_15134, Fh_15521, Fh_15744, Fh_17386, Fh_19301, Fh_19800, Fh_19833, Fh_19917, Fh_22186, Fh_23430, Fh_23878, Fh_24178, Fh_24490, Fh_24658, Fh_24951, Fh_25391, Fh_2543, Fh_25505, Fh_25741, Fh_2783, Fh_3114, Fh_3248, Fh_3317, Fh_3452, Fh_5912, Fh_6048, Fh_6552, Fh_6907, Fh_7101, Fh_7356, Fh_8413, Fh_976, Fh_9835
24	GO:0055114	oxidation-reduction process	1161	144	120.72	0.0022	Fh_10004, Fh_10027, Fh_10177, Fh_10314, Fh_10376, Fh_10507, Fh_10763, Fh_10765, Fh_10913, Fh_11053, Fh_11386, Fh_11456, Fh_11458, Fh_11782, Fh_11865, Fh_12190, Fh_12274, Fh_12389, Fh_1264, Fh_12688, Fh_12697, Fh_12703, Fh_12770, Fh_12816, Fh_13324, Fh_1337, Fh_1354, Fh_13603, Fh_13992, Fh_14084, Fh_1427, Fh_14896, Fh_14913, Fh_15196, Fh_15521, Fh_15744, Fh_1581, Fh_15993, Fh_16431, Fh_16604, Fh_1…
25	GO:0051171	regulation of nitrogen compound metaboli...	816	84	84.85	0.00222	Fh_10344, Fh_10443, Fh_11221, Fh_11436, Fh_11438, Fh_12004, Fh_12031, Fh_12142, Fh_12143, Fh_13043, Fh_13551, Fh_13637, Fh_13945, Fh_14098, Fh_14268, Fh_14399, Fh_14670, Fh_14695, Fh_14919, Fh_14951, Fh_15157, Fh_15211, Fh_15319, Fh_15449, Fh_1546, Fh_15574, Fh_1580, Fh_15984, Fh_16361, Fh_16632, Fh_16997, Fh_17277, Fh_17426, Fh_17468, Fh_18000, Fh_18230, Fh_18262, Fh_18805, Fh_18832, Fh_18873, F…
26	GO:0010193	response to ozone	6	4	0.62	0.00228	Fh_11381, Fh_13717, Fh_2429, Fh_3114
27	GO:0048367	shoot system development	157	19	16.32	0.00228	Fh_10881, Fh_10888, Fh_14700, Fh_15077, Fh_17670, Fh_20235, Fh_20410, Fh_20441, Fh_21028, Fh_22466, Fh_25858, Fh_2757, Fh_3300, Fh_3302, Fh_3452, Fh_4175, Fh_4821, Fh_7017, Fh_9614
28	GO:0016051	carbohydrate biosynthetic process	170	26	17.68	0.00232	Fh_11021, Fh_12190, Fh_12442, Fh_14542, Fh_14918, Fh_15134, Fh_17079, Fh_18311, Fh_19601, Fh_20098, Fh_21277, Fh_22812, Fh_23002, Fh_24433, Fh_24756, Fh_25022, Fh_2755, Fh_3434, Fh_3862, Fh_4588, Fh_5644, Fh_6337, Fh_7323, Fh_769, Fh_829, Fh_9935
29	GO:0009698	phenylpropanoid metabolic process	15	5	1.56	0.00336	Fh_1354, Fh_14542, Fh_17176, Fh_25721, Fh_2783
30	GO:0009826	unidimensional cell growth	56	15	5.82	0.00347	Fh_11301, Fh_11328, Fh_12326, Fh_18546, Fh_18995, Fh_20145, Fh_21099, Fh_21985, Fh_25569, Fh_25864, Fh_3300, Fh_3302, Fh_5169, Fh_7882, Fh_9353
31	GO:0015711	organic anion transport	84	18	8.73	0.00359	Fh_10809, Fh_10810, Fh_12806, Fh_15122, Fh_15441, Fh_15526, Fh_17096, Fh_18631, Fh_20864, Fh_23231, Fh_23426, Fh_24194, Fh_24379, Fh_24960, Fh_25325, Fh_4413, Fh_6262, Fh_8325
32	GO:0055085	transmembrane transport	593	94	61.66	0.00385	Fh_10353, Fh_10655, Fh_10881, Fh_11187, Fh_11228, Fh_11381, Fh_11455, Fh_11628, Fh_11660, Fh_11876, Fh_11896, Fh_12280, Fh_12838, Fh_13329, Fh_13362, Fh_13363, Fh_13717, Fh_14320, Fh_14440, Fh_14910, Fh_15122, Fh_15282, Fh_15441, Fh_15463, Fh_15510, Fh_16223, Fh_16272, Fh_16423, Fh_16849, Fh_17129, Fh_1739, Fh_17419, Fh_17472, Fh_17540, Fh_1791, Fh_17956, Fh_18631, Fh_18712, Fh_19722, Fh_1979, Fh…
33	GO:0006066	alcohol metabolic process	47	10	4.89	0.00387	Fh_13518, Fh_16437, Fh_19232, Fh_19833, Fh_23599, Fh_2708, Fh_3507, Fh_4144, Fh_6337, Fh_8599
34	GO:0009072	aromatic amino acid family metabolic pro...	72	12	7.49	0.00476	Fh_12756, Fh_14344, Fh_14345, Fh_19884, Fh_2197, Fh_4316, Fh_6438, Fh_644, Fh_674, Fh_8687, Fh_892, Fh_9398
35	GO:0006949	syncytium formation	5	3	0.52	0.00513	Fh_21099, Fh_21985, Fh_7882
36	GO:0009719	response to endogenous stimulus	193	33	20.07	0.00522	Fh_10116, Fh_10881, Fh_11381, Fh_1294, Fh_13717, Fh_1376, Fh_14700, Fh_15694, Fh_16423, Fh_17730, Fh_19393, Fh_20235, Fh_20410, Fh_20518, Fh_21028, Fh_21099, Fh_22251, Fh_23799, Fh_23896, Fh_2429, Fh_25839, Fh_25858, Fh_3114, Fh_3300, Fh_3302, Fh_3452, Fh_4164, Fh_4175, Fh_5721, Fh_7017, Fh_7882, Fh_8433, Fh_9614
37	GO:0040007	growth	84	17	8.73	0.00522	Fh_11301, Fh_11328, Fh_12326, Fh_13465, Fh_18546, Fh_18995, Fh_20145, Fh_21099, Fh_21985, Fh_25569, Fh_25864, Fh_3300, Fh_3302, Fh_4588, Fh_5169, Fh_7882, Fh_9353
38	GO:0046395	carboxylic acid catabolic process	46	10	4.78	0.00534	Fh_12756, Fh_14344, Fh_14345, Fh_19884, Fh_4316, Fh_4508, Fh_644, Fh_674, Fh_6823, Fh_892
39	GO:0016054	organic acid catabolic process	46	10	4.78	0.00548	Fh_12756, Fh_14344, Fh_14345, Fh_19884, Fh_4316, Fh_4508, Fh_644, Fh_674, Fh_6823, Fh_892
40	GO:0009755	hormone-mediated signaling pathway	78	15	8.11	0.0056	Fh_15694, Fh_16423, Fh_20235, Fh_20518, Fh_22251, Fh_23799, Fh_23896, Fh_25839, Fh_3114, Fh_3300, Fh_3302, Fh_4164, Fh_4175, Fh_5721, Fh_8433
41	GO:0048869	cellular developmental process	114	18	11.85	0.00575	Fh_11301, Fh_11328, Fh_12326, Fh_18546, Fh_18995, Fh_20145, Fh_20441, Fh_21099, Fh_21985, Fh_25569, Fh_25721, Fh_25864, Fh_3300, Fh_3302, Fh_4588, Fh_5169, Fh_7882, Fh_9353
42	GO:0016043	cellular component organization	554	63	57.6	0.00622	Fh_10191, Fh_10192, Fh_10295, Fh_10881, Fh_10972, Fh_11301, Fh_11302, Fh_11328, Fh_11384, Fh_11769, Fh_12326, Fh_12536, Fh_13447, Fh_13770, Fh_14542, Fh_15476, Fh_15604, Fh_16361, Fh_17821, Fh_18546, Fh_18995, Fh_19416, Fh_19772, Fh_1979, Fh_20145, Fh_20441, Fh_21099, Fh_21100, Fh_21360, Fh_21411, Fh_2168, Fh_21985, Fh_22185, Fh_2247, Fh_22774, Fh_23376, Fh_23515, Fh_24014, Fh_24971, Fh_25569, Fh…
43	GO:0007166	cell surface receptor signaling pathway	50	11	5.2	0.00692	Fh_10905, Fh_17690, Fh_18546, Fh_20145, Fh_20158, Fh_2096, Fh_21185, Fh_22026, Fh_25569, Fh_5165, Fh_9353
44	GO:0006355	regulation of transcription, DNA-templat...	731	81	76.01	0.00728	Fh_10344, Fh_10443, Fh_11221, Fh_11436, Fh_11438, Fh_12004, Fh_12031, Fh_12142, Fh_12143, Fh_13043, Fh_13551, Fh_13637, Fh_13945, Fh_14098, Fh_14268, Fh_14399, Fh_14670, Fh_14695, Fh_14919, Fh_14951, Fh_15157, Fh_15211, Fh_15319, Fh_15449, Fh_1546, Fh_15574, Fh_1580, Fh_15984, Fh_16361, Fh_16632, Fh_16997, Fh_17277, Fh_17426, Fh_17468, Fh_18000, Fh_18230, Fh_18262, Fh_18805, Fh_18832, Fh_18873, F…
45	GO:0031323	regulation of cellular metabolic process	788	84	81.93	0.0078	Fh_10344, Fh_10443, Fh_11221, Fh_11436, Fh_11438, Fh_12004, Fh_12031, Fh_12142, Fh_12143, Fh_13043, Fh_13551, Fh_13637, Fh_13945, Fh_14098, Fh_14268, Fh_14399, Fh_14670, Fh_14695, Fh_14919, Fh_14951, Fh_15157, Fh_15211, Fh_15319, Fh_15449, Fh_1546, Fh_15574, Fh_1580, Fh_15984, Fh_16361, Fh_16632, Fh_16997, Fh_17277, Fh_17426, Fh_17468, Fh_18000, Fh_18230, Fh_18262, Fh_18805, Fh_18832, Fh_18873, F…
46	GO:0051341	regulation of oxidoreductase activity	18	6	1.87	0.0082	Fh_12703, Fh_14913, Fh_21678, Fh_24751, Fh_24951, Fh_7291
47	GO:0033692	cellular polysaccharide biosynthetic pro...	98	14	10.19	0.00837	Fh_12190, Fh_12442, Fh_14542, Fh_17079, Fh_21277, Fh_23002, Fh_24433, Fh_24756, Fh_3434, Fh_3862, Fh_4588, Fh_7323, Fh_769, Fh_829
48	GO:0032787	monocarboxylic acid metabolic process	343	41	35.66	0.00838	Fh_11782, Fh_12770, Fh_1376, Fh_1427, Fh_15134, Fh_15521, Fh_15744, Fh_16459, Fh_17327, Fh_17386, Fh_19301, Fh_19800, Fh_19833, Fh_19917, Fh_20478, Fh_22186, Fh_22251, Fh_23430, Fh_23878, Fh_24178, Fh_24490, Fh_24658, Fh_24951, Fh_25391, Fh_2543, Fh_25505, Fh_25741, Fh_2783, Fh_3114, Fh_3248, Fh_3317, Fh_3452, Fh_5912, Fh_6048, Fh_6552, Fh_6907, Fh_7101, Fh_7356, Fh_8413, Fh_976, Fh_9835
49	GO:0070887	cellular response to chemical stimulus	93	17	9.67	0.00897	Fh_10428, Fh_15694, Fh_16423, Fh_19833, Fh_20235, Fh_20518, Fh_22251, Fh_23799, Fh_23896, Fh_25839, Fh_3114, Fh_3300, Fh_3302, Fh_4164, Fh_4175, Fh_5721, Fh_8433
50	GO:0072665	protein localization to vacuole	6	2	0.62	0.0094	Fh_13435, Fh_16431
51	GO:0009765	photosynthesis, light harvesting	80	13	8.32	0.00977	Fh_16093, Fh_18132, Fh_18946, Fh_19050, Fh_19051, Fh_22035, Fh_23523, Fh_4817, Fh_4818, Fh_4952, Fh_4953, Fh_870, Fh_9361
52	GO:0009187	cyclic nucleotide metabolic process	3	2	0.31	0.00985	Fh_1981, Fh_1982
53	GO:0032989	cellular component morphogenesis	80	16	8.32	0.01007	Fh_11301, Fh_11328, Fh_12326, Fh_18546, Fh_18995, Fh_20145, Fh_21099, Fh_21985, Fh_25569, Fh_25721, Fh_25864, Fh_3300, Fh_3302, Fh_5169, Fh_7882, Fh_9353
54	GO:0010033	response to organic substance	221	38	22.98	0.01036	Fh_10116, Fh_10881, Fh_11381, Fh_1294, Fh_13717, Fh_1376, Fh_14084, Fh_14700, Fh_15694, Fh_16423, Fh_17730, Fh_19393, Fh_19833, Fh_20235, Fh_20410, Fh_20518, Fh_21028, Fh_21099, Fh_22251, Fh_23799, Fh_23896, Fh_2429, Fh_25839, Fh_25858, Fh_3114, Fh_3300, Fh_3302, Fh_3452, Fh_4164, Fh_4175, Fh_5721, Fh_6048, Fh_6132, Fh_7017, Fh_7645, Fh_7882, Fh_8433, Fh_9614
55	GO:0000271	polysaccharide biosynthetic process	98	14	10.19	0.01056	Fh_12190, Fh_12442, Fh_14542, Fh_17079, Fh_21277, Fh_23002, Fh_24433, Fh_24756, Fh_3434, Fh_3862, Fh_4588, Fh_7323, Fh_769, Fh_829
56	GO:0050665	hydrogen peroxide biosynthetic process	3	2	0.31	0.01093	Fh_23799, Fh_5721
57	GO:0009617	response to bacterium	68	13	7.07	0.01128	Fh_14160, Fh_14792, Fh_17670, Fh_1890, Fh_20235, Fh_3114, Fh_3804, Fh_4175, Fh_4180, Fh_459, Fh_4821, Fh_6200, Fh_8076
58	GO:0043069	negative regulation of programmed cell d...	3	2	0.31	0.0114	Fh_23799, Fh_5721
59	GO:0030001	metal ion transport	259	45	26.93	0.01151	Fh_10649, Fh_11381, Fh_12583, Fh_13187, Fh_13223, Fh_13717, Fh_13798, Fh_1386, Fh_14198, Fh_14279, Fh_14711, Fh_15049, Fh_16223, Fh_16617, Fh_16775, Fh_16968, Fh_17129, Fh_17670, Fh_18739, Fh_19780, Fh_19839, Fh_20020, Fh_20148, Fh_20294, Fh_20457, Fh_20862, Fh_20863, Fh_21378, Fh_22848, Fh_22850, Fh_2307, Fh_23401, Fh_23435, Fh_23437, Fh_25084, Fh_25495, Fh_3429, Fh_5407, Fh_6011, Fh_6013, Fh_62…
60	GO:0009860	pollen tube growth	25	6	2.6	0.01201	Fh_11301, Fh_11328, Fh_12326, Fh_18995, Fh_25864, Fh_5169
61	GO:0009190	cyclic nucleotide biosynthetic process	3	2	0.31	0.01206	Fh_1981, Fh_1982
62	GO:0044706	multi-multicellular organism process	34	8	3.54	0.01217	Fh_11301, Fh_11328, Fh_12326, Fh_18995, Fh_19807, Fh_25864, Fh_3088, Fh_5169
63	GO:0072666	establishment of protein localization to...	6	2	0.62	0.01224	Fh_13435, Fh_16431
64	GO:0043161	proteasome-mediated ubiquitin-dependent ...	6	2	0.62	0.01287	Fh_11436, Fh_11438
65	GO:0065009	regulation of molecular function	74	14	7.69	0.01472	Fh_10416, Fh_12703, Fh_14485, Fh_14913, Fh_19471, Fh_21678, Fh_21848, Fh_22526, Fh_22527, Fh_24751, Fh_24951, Fh_25540, Fh_3368, Fh_7291
66	GO:1903409	reactive oxygen species biosynthetic pro...	3	2	0.31	0.0148	Fh_23799, Fh_5721
67	GO:1902222	erythrose 4-phosphate/phosphoenolpyruvat...	17	8	1.77	0.01488	Fh_12756, Fh_14344, Fh_14345, Fh_19884, Fh_4316, Fh_644, Fh_674, Fh_892
68	GO:0006022	aminoglycan metabolic process	27	6	2.81	0.0163	Fh_11231, Fh_13343, Fh_15281, Fh_16294, Fh_2118, Fh_5426
69	GO:0006811	ion transport	522	81	54.28	0.01687	Fh_10649, Fh_10809, Fh_10810, Fh_11187, Fh_11381, Fh_11628, Fh_11876, Fh_12280, Fh_12583, Fh_12806, Fh_13187, Fh_13223, Fh_13362, Fh_13363, Fh_13717, Fh_13798, Fh_1386, Fh_14198, Fh_14279, Fh_14711, Fh_15049, Fh_15122, Fh_15441, Fh_15463, Fh_15526, Fh_16223, Fh_16617, Fh_16775, Fh_16849, Fh_16968, Fh_17096, Fh_17129, Fh_1739, Fh_17670, Fh_1835, Fh_18631, Fh_18739, Fh_19722, Fh_19780, Fh_19839, Fh…
70	GO:0009856	pollination	34	8	3.54	0.01742	Fh_11301, Fh_11328, Fh_12326, Fh_18995, Fh_19807, Fh_25864, Fh_3088, Fh_5169
71	GO:0048878	chemical homeostasis	40	8	4.16	0.01783	Fh_17670, Fh_19839, Fh_20294, Fh_21378, Fh_2206, Fh_2429, Fh_5407, Fh_9514
72	GO:0050794	regulation of cellular process	1289	128	134.03	0.01861	Fh_10041, Fh_10042, Fh_10344, Fh_10443, Fh_10905, Fh_11221, Fh_11436, Fh_11438, Fh_11842, Fh_12004, Fh_12031, Fh_12142, Fh_12143, Fh_12368, Fh_12389, Fh_12899, Fh_12925, Fh_13043, Fh_13551, Fh_13637, Fh_1383, Fh_13945, Fh_14053, Fh_14098, Fh_14268, Fh_14399, Fh_14670, Fh_14695, Fh_14919, Fh_14951, Fh_15157, Fh_15211, Fh_15319, Fh_15449, Fh_1546, Fh_15574, Fh_15694, Fh_1580, Fh_15984, Fh_16076, Fh…
73	GO:0046942	carboxylic acid transport	62	17	6.45	0.01906	Fh_10809, Fh_10810, Fh_15122, Fh_15441, Fh_15526, Fh_17096, Fh_18631, Fh_20864, Fh_23231, Fh_23426, Fh_24194, Fh_24379, Fh_24960, Fh_25325, Fh_4413, Fh_6262, Fh_8325
74	GO:1901615	organic hydroxy compound metabolic proce...	67	12	6.97	0.01993	Fh_11403, Fh_13518, Fh_16437, Fh_19232, Fh_19833, Fh_23599, Fh_2708, Fh_3114, Fh_3507, Fh_4144, Fh_6337, Fh_8599
75	GO:0010498	proteasomal protein catabolic process	6	2	0.62	0.0208	Fh_11436, Fh_11438
76	GO:0048646	anatomical structure formation involved ...	31	7	3.22	0.02244	Fh_20441, Fh_21099, Fh_21985, Fh_22466, Fh_25721, Fh_2757, Fh_7882
77	GO:0060548	negative regulation of cell death	3	2	0.31	0.02375	Fh_23799, Fh_5721
78	GO:0009699	phenylpropanoid biosynthetic process	8	3	0.83	0.02398	Fh_14542, Fh_17176, Fh_25721
79	GO:0045730	respiratory burst	3	2	0.31	0.02794	Fh_23799, Fh_5721
80	GO:0006306	DNA methylation	28	5	2.91	0.02825	Fh_11488, Fh_16361, Fh_2168, Fh_24119, Fh_4821
81	GO:0019684	photosynthesis, light reaction	106	13	11.02	0.02885	Fh_16093, Fh_18132, Fh_18946, Fh_19050, Fh_19051, Fh_22035, Fh_23523, Fh_4817, Fh_4818, Fh_4952, Fh_4953, Fh_870, Fh_9361
82	GO:0060560	developmental growth involved in morphog...	66	16	6.86	0.02968	Fh_11301, Fh_11328, Fh_12326, Fh_18546, Fh_18995, Fh_20145, Fh_21099, Fh_21985, Fh_25569, Fh_25864, Fh_3300, Fh_3302, Fh_4588, Fh_5169, Fh_7882, Fh_9353
83	GO:0060255	regulation of macromolecule metabolic pr...	840	85	87.34	0.03001	Fh_10344, Fh_10443, Fh_11221, Fh_11436, Fh_11438, Fh_12004, Fh_12031, Fh_12142, Fh_12143, Fh_13043, Fh_13551, Fh_13637, Fh_13945, Fh_14098, Fh_14268, Fh_14399, Fh_14670, Fh_14695, Fh_14919, Fh_14951, Fh_15157, Fh_15211, Fh_15319, Fh_15449, Fh_1546, Fh_15574, Fh_1580, Fh_15984, Fh_16361, Fh_16632, Fh_16997, Fh_17277, Fh_17426, Fh_17468, Fh_18000, Fh_18230, Fh_18262, Fh_18805, Fh_18832, Fh_18873, F…
84	GO:0046348	amino sugar catabolic process	13	6	1.35	0.03112	Fh_11231, Fh_13343, Fh_15281, Fh_16294, Fh_2118, Fh_5426
85	GO:0006869	lipid transport	46	10	4.78	0.03155	Fh_11381, Fh_12806, Fh_13717, Fh_15844, Fh_15845, Fh_17371, Fh_18537, Fh_18920, Fh_2587, Fh_4873
86	GO:0006623	protein targeting to vacuole	6	2	0.62	0.03213	Fh_13435, Fh_16431
87	GO:0016998	cell wall macromolecule catabolic proces...	29	6	3.02	0.03247	Fh_11231, Fh_13343, Fh_13548, Fh_15281, Fh_16294, Fh_2118
88	GO:0051704	multi-organism process	213	31	22.15	0.03343	Fh_11301, Fh_11328, Fh_12090, Fh_12326, Fh_14160, Fh_1423, Fh_14792, Fh_17176, Fh_17670, Fh_1890, Fh_18995, Fh_19807, Fh_20235, Fh_21028, Fh_2145, Fh_22466, Fh_24489, Fh_25864, Fh_3088, Fh_3114, Fh_3804, Fh_4175, Fh_4180, Fh_459, Fh_4821, Fh_5168, Fh_5169, Fh_6200, Fh_8076, Fh_8224, Fh_8663
89	GO:2001141	regulation of RNA biosynthetic process	731	81	76.01	0.03354	Fh_10344, Fh_10443, Fh_11221, Fh_11436, Fh_11438, Fh_12004, Fh_12031, Fh_12142, Fh_12143, Fh_13043, Fh_13551, Fh_13637, Fh_13945, Fh_14098, Fh_14268, Fh_14399, Fh_14670, Fh_14695, Fh_14919, Fh_14951, Fh_15157, Fh_15211, Fh_15319, Fh_15449, Fh_1546, Fh_15574, Fh_1580, Fh_15984, Fh_16361, Fh_16632, Fh_16997, Fh_17277, Fh_17426, Fh_17468, Fh_18000, Fh_18230, Fh_18262, Fh_18805, Fh_18832, Fh_18873, F…
90	GO:1901565	organonitrogen compound catabolic proces...	219	24	22.77	0.03394	Fh_10428, Fh_11231, Fh_11436, Fh_11438, Fh_12756, Fh_13343, Fh_13732, Fh_14344, Fh_14345, Fh_15281, Fh_16294, Fh_19357, Fh_19884, Fh_2118, Fh_23051, Fh_4207, Fh_4316, Fh_4508, Fh_5426, Fh_644, Fh_674, Fh_6823, Fh_7303, Fh_892
91	GO:0044255	cellular lipid metabolic process	332	39	34.52	0.03558	Fh_11782, Fh_1214, Fh_12770, Fh_1427, Fh_15521, Fh_15744, Fh_16459, Fh_17327, Fh_17386, Fh_17470, Fh_19800, Fh_19833, Fh_19917, Fh_20478, Fh_22186, Fh_22251, Fh_23878, Fh_24490, Fh_24658, Fh_24951, Fh_25391, Fh_2543, Fh_25500, Fh_25505, Fh_25741, Fh_3114, Fh_3248, Fh_3317, Fh_3452, Fh_5912, Fh_6048, Fh_6552, Fh_7101, Fh_7356, Fh_8413, Fh_9256, Fh_9257, Fh_976, Fh_9835
92	GO:0006751	glutathione catabolic process	1	1	0.1	0.03571	Fh_10428
93	GO:0010941	regulation of cell death	8	3	0.83	0.03596	Fh_23799, Fh_3114, Fh_5721
94	GO:0002679	respiratory burst involved in defense re...	3	2	0.31	0.03643	Fh_23799, Fh_5721
95	GO:0035304	regulation of protein dephosphorylation	1	1	0.1	0.0375	Fh_21848
96	GO:0051196	regulation of coenzyme metabolic process	1	1	0.1	0.03814	Fh_6048
97	GO:0043171	peptide catabolic process	1	1	0.1	0.03871	Fh_10428
98	GO:0033037	polysaccharide localization	5	2	0.52	0.03888	Fh_23799, Fh_5721
99	GO:0048507	meristem development	22	4	2.29	0.04127	Fh_11436, Fh_11438, Fh_2757, Fh_3452
100	GO:0042044	fluid transport	11	4	1.14	0.04215	Fh_15282, Fh_16423, Fh_20518, Fh_24130
101	GO:0031050	dsRNA processing	8	2	0.83	0.04523	Fh_22466, Fh_4821
102	GO:0008610	lipid biosynthetic process	270	29	28.07	0.04645	Fh_11782, Fh_1427, Fh_15521, Fh_15744, Fh_17386, Fh_19800, Fh_19833, Fh_19917, Fh_22186, Fh_23878, Fh_24490, Fh_24658, Fh_24951, Fh_25391, Fh_2543, Fh_25505, Fh_25741, Fh_3114, Fh_3248, Fh_3317, Fh_3452, Fh_5912, Fh_6048, Fh_6552, Fh_7101, Fh_7356, Fh_8413, Fh_976, Fh_9835
103	GO:0006892	post-Golgi vesicle-mediated transport	1	1	0.1	0.04878	Fh_13435
104	GO:0016999	antibiotic metabolic process	74	12	7.69	0.04889	Fh_10027, Fh_11865, Fh_13992, Fh_22700, Fh_23306, Fh_23307, Fh_23799, Fh_2708, Fh_3114, Fh_5721, Fh_7697, Fh_7698
105	GO:0035303	regulation of dephosphorylation	1	1	0.1	0.04938	Fh_21848
106	GO:0042938	dipeptide transport	8	6	0.83	0.04984	Fh_11301, Fh_11328, Fh_12326, Fh_18995, Fh_25864, Fh_5169
107	GO:0042939	tripeptide transport	8	6	0.83	0.04984	Fh_11301, Fh_11328, Fh_12326, Fh_18995, Fh_25864, Fh_5169
