# Supplementary material for: Transcriptional Landscapes of Divergent Sporophyte Development in Two Mosses, Physcomitrium (Physcomitrella) patens and Funaria hygrometrica
Source: Front Plant Sci. 2020 Jun 10;11:747. doi: 10.3389/fpls.2020.00747 (PMC7299128; doi:10.3389/fpls.2020.00747)
Supplement: Supplementary file 1 [file Presentation_1.zip › Data Sheet6_v1.CSV]

	GO.ID	Term	Annotated	Significant	Expected	weightFisher	gene.IDs
1	GO:0044106	cellular amine metabolic process	36	5	0.64	3e-04	Fh_14751, Fh_14753, Fh_14754, Fh_14755, Fh_411
2	GO:0009308	amine metabolic process	48	5	0.85	0.00038	Fh_14751, Fh_14753, Fh_14754, Fh_14755, Fh_411
3	GO:0072665	protein localization to vacuole	6	2	0.11	0.0094	Fh_2558, Fh_9165
4	GO:0046451	diaminopimelate metabolic process	9	2	0.16	0.00996	Fh_186, Fh_2027
5	GO:0006753	nucleoside phosphate metabolic process	438	11	7.79	0.01008	Fh_12204, Fh_14208, Fh_14209, Fh_14210, Fh_17394, Fh_19422, Fh_20638, Fh_25747, Fh_4838, Fh_5237, Fh_7442
6	GO:0006623	protein targeting to vacuole	6	2	0.11	0.01131	Fh_2558, Fh_9165
7	GO:0072666	establishment of protein localization to...	6	2	0.11	0.01224	Fh_2558, Fh_9165
8	GO:0033692	cellular polysaccharide biosynthetic pro...	98	5	1.74	0.01264	Fh_12281, Fh_22248, Fh_5032, Fh_5464, Fh_583
9	GO:0000271	polysaccharide biosynthetic process	98	5	1.74	0.01294	Fh_12281, Fh_22248, Fh_5032, Fh_5464, Fh_583
10	GO:0016192	vesicle-mediated transport	172	8	3.06	0.01311	Fh_11015, Fh_22587, Fh_23504, Fh_25120, Fh_2558, Fh_5712, Fh_6480, Fh_9861
11	GO:0006553	lysine metabolic process	6	2	0.11	0.01515	Fh_186, Fh_2027
12	GO:0007059	chromosome segregation	12	2	0.21	0.01515	Fh_3143, Fh_9853
13	GO:0017144	drug metabolic process	499	14	8.88	0.01583	Fh_12204, Fh_14751, Fh_14753, Fh_14754, Fh_14755, Fh_15495, Fh_17394, Fh_19422, Fh_20638, Fh_25747, Fh_411, Fh_4838, Fh_5237, Fh_7442
14	GO:0007034	vacuolar transport	11	2	0.2	0.01777	Fh_2558, Fh_9165
15	GO:0009085	lysine biosynthetic process	6	2	0.11	0.01829	Fh_186, Fh_2027
16	GO:0044249	cellular biosynthetic process	2858	54	50.83	0.01846	Fh_12064, Fh_12204, Fh_12281, Fh_13226, Fh_13227, Fh_13618, Fh_14208, Fh_14209, Fh_14210, Fh_14452, Fh_14751, Fh_14753, Fh_14754, Fh_14755, Fh_16017, Fh_16781, Fh_17394, Fh_17595, Fh_17893, Fh_18020, Fh_18400, Fh_18462, Fh_186, Fh_19422, Fh_19704, Fh_20018, Fh_20212, Fh_2027, Fh_20638, Fh_22248, Fh_22446, Fh_23097, Fh_23326, Fh_23478, Fh_23479, Fh_23778, Fh_25088, Fh_25747, Fh_25755, Fh_3232, Fh_…
17	GO:0006357	regulation of transcription by RNA polym...	37	3	0.66	0.02231	Fh_17595, Fh_18020, Fh_23778
18	GO:0019276	UDP-N-acetylgalactosamine metabolic proc...	2	1	0.04	0.02458	Fh_4626
19	GO:0044264	cellular polysaccharide metabolic proces...	146	5	2.6	0.02781	Fh_12281, Fh_22248, Fh_5032, Fh_5464, Fh_583
20	GO:0007030	Golgi organization	3	1	0.05	0.03158	Fh_1380
21	GO:0000278	mitotic cell cycle	13	2	0.23	0.0323	Fh_9853, Fh_9861
22	GO:0006820	anion transport	138	5	2.45	0.03339	Fh_1017, Fh_11639, Fh_19307, Fh_25637, Fh_25638
23	GO:0009123	nucleoside monophosphate metabolic proce...	323	11	5.74	0.03351	Fh_12204, Fh_14208, Fh_14209, Fh_14210, Fh_17394, Fh_19422, Fh_20638, Fh_25747, Fh_4838, Fh_5237, Fh_7442
24	GO:0009628	response to abiotic stimulus	357	12	6.35	0.03543	Fh_10019, Fh_11165, Fh_15470, Fh_18652, Fh_19921, Fh_20018, Fh_22244, Fh_22947, Fh_2558, Fh_4779, Fh_9861, Fh_9990
25	GO:0008216	spermidine metabolic process	17	5	0.3	0.03642	Fh_14751, Fh_14753, Fh_14754, Fh_14755, Fh_411
26	GO:0022406	membrane docking	20	2	0.36	0.04015	Fh_25120, Fh_6480
27	GO:0009226	nucleotide-sugar biosynthetic process	2	1	0.04	0.0402	Fh_4626
28	GO:0051983	regulation of chromosome segregation	3	1	0.05	0.04331	Fh_9853
29	GO:0043648	dicarboxylic acid metabolic process	41	3	0.73	0.04394	Fh_186, Fh_19921, Fh_2027
30	GO:0046349	amino sugar biosynthetic process	2	1	0.04	0.044	Fh_4626
31	GO:0006310	DNA recombination	67	3	1.19	0.04557	Fh_12160, Fh_22176, Fh_23545
32	GO:0009250	glucan biosynthetic process	81	5	1.44	0.04967	Fh_12281, Fh_22248, Fh_5032, Fh_5464, Fh_583
