# Supplementary material for: Transcriptional Landscapes of Divergent Sporophyte Development in Two Mosses, Physcomitrium (Physcomitrella) patens and Funaria hygrometrica
Source: Front Plant Sci. 2020 Jun 10;11:747. doi: 10.3389/fpls.2020.00747 (PMC7299128; doi:10.3389/fpls.2020.00747)
Supplement: Supplementary file 1 [file Presentation_1.zip › Data Sheet7_v1.CSV]

	GO.ID	Term	Annotated	Significant	Expected	weightFisher	gene.IDs
1	GO:0032502	developmental process	64	13	3.94	0.00011	Pp3c14_18740, Pp3c15_6550, Pp3c16_20740, Pp3c16_5970, Pp3c17_21080, Pp3c2_1570, Pp3c2_36090, Pp3c20_3020, Pp3c21_21010, Pp3c23_21700, Pp3c5_4060, Pp3c6_200, Pp3c6_8570
2	GO:0000003	reproduction	22	7	1.35	0.00024	Pp3c14_18740, Pp3c16_20740, Pp3c17_21080, Pp3c2_1570, Pp3c2_36090, Pp3c5_4060, Pp3c6_8570
3	GO:0022414	reproductive process	22	7	1.35	0.00024	Pp3c14_18740, Pp3c16_20740, Pp3c17_21080, Pp3c2_1570, Pp3c2_36090, Pp3c5_4060, Pp3c6_8570
4	GO:0006631	fatty acid metabolic process	86	15	5.29	0.00027	Pp3c1_26250, Pp3c12_23800, Pp3c12_3090, Pp3c12_7680, Pp3c15_18050, Pp3c17_23790, Pp3c17_6430, Pp3c18_18020, Pp3c2_29100, Pp3c26_540, Pp3c3_9920, Pp3c4_21920, Pp3c7_5340, Pp3c8_1690, Pp3c9_22960
5	GO:0009308	amine metabolic process	382	32	23.51	0.00047	Pp3c1_22810, Pp3c10_19460, Pp3c10_20120, Pp3c12_24000, Pp3c13_18820, Pp3c13_4480, Pp3c14_11870, Pp3c16_13440, Pp3c16_2800, Pp3c17_6440, Pp3c18_13190, Pp3c18_19660, Pp3c2_10920, Pp3c20_2380, Pp3c21_11740, Pp3c21_1850, Pp3c21_1940, Pp3c22_3550, Pp3c23_17360, Pp3c24_15400, Pp3c25_12820, Pp3c26_3570, Pp3c3_37280, Pp3c4_10640, Pp3c4_31180, Pp3c5_23400, Pp3c7_23100, Pp3c8_1440, Pp3c8_15200, Pp3c8_18580…
6	GO:0048608	reproductive structure development	9	6	0.55	0.00049	Pp3c14_18740, Pp3c16_20740, Pp3c17_21080, Pp3c2_1570, Pp3c2_36090, Pp3c6_8570
7	GO:1901606	alpha-amino acid catabolic process	32	5	1.97	0.00052	Pp3c14_11870, Pp3c16_2800, Pp3c2_10920, Pp3c25_12820, Pp3c26_3570
8	GO:0009791	post-embryonic development	16	7	0.98	0.00055	Pp3c14_18740, Pp3c16_20740, Pp3c17_21080, Pp3c2_1570, Pp3c2_36090, Pp3c6_200, Pp3c6_8570
9	GO:0003006	developmental process involved in reprod...	13	7	0.8	0.00108	Pp3c14_18740, Pp3c16_20740, Pp3c17_21080, Pp3c2_1570, Pp3c2_36090, Pp3c5_4060, Pp3c6_8570
10	GO:0051171	regulation of nitrogen compound metaboli...	834	58	51.32	0.00121	Pp3c1_4970, Pp3c1_8930, Pp3c10_17500, Pp3c10_17870, Pp3c10_24550, Pp3c10_4280, Pp3c11_23440, Pp3c12_12460, Pp3c13_7150, Pp3c15_11880, Pp3c15_21200, Pp3c15_24080, Pp3c16_10020, Pp3c16_9970, Pp3c17_12800, Pp3c17_18190, Pp3c17_1930, Pp3c17_470, Pp3c18_16640, Pp3c18_3900, Pp3c18_9360, Pp3c19_20410, Pp3c21_10320, Pp3c21_11270, Pp3c21_8710, Pp3c22_10880, Pp3c22_11080, Pp3c22_14220, Pp3c24_19120, Pp3c25…
11	GO:0034754	cellular hormone metabolic process	5	3	0.31	0.00135	Pp3c20_2380, Pp3c23_17360, Pp3c8_18580
12	GO:0009690	cytokinin metabolic process	5	3	0.31	0.00137	Pp3c20_2380, Pp3c23_17360, Pp3c8_18580
13	GO:0044255	cellular lipid metabolic process	189	21	11.63	0.00158	Pp3c1_15810, Pp3c1_26250, Pp3c11_8620, Pp3c12_23800, Pp3c12_3090, Pp3c12_7680, Pp3c15_18050, Pp3c17_23790, Pp3c17_6430, Pp3c18_18020, Pp3c2_29100, Pp3c21_14800, Pp3c21_19070, Pp3c21_20050, Pp3c26_1430, Pp3c26_540, Pp3c3_9920, Pp3c4_21920, Pp3c7_5340, Pp3c8_1690, Pp3c9_22960
14	GO:0006468	protein phosphorylation	715	51	44	0.00164	Pp3c1_13200, Pp3c1_14780, Pp3c1_16110, Pp3c1_41480, Pp3c1_41620, Pp3c1_4210, Pp3c10_14420, Pp3c11_10500, Pp3c11_5590, Pp3c12_23390, Pp3c12_25100, Pp3c12_25310, Pp3c12_9140, Pp3c14_15390, Pp3c14_16840, Pp3c14_22440, Pp3c14_24890, Pp3c15_17150, Pp3c19_11710, Pp3c19_15110, Pp3c19_18410, Pp3c19_19190, Pp3c19_9160, Pp3c2_24490, Pp3c20_14660, Pp3c21_11170, Pp3c21_11220, Pp3c21_6170, Pp3c22_12040, Pp3c2…
15	GO:0042445	hormone metabolic process	5	3	0.31	0.00199	Pp3c20_2380, Pp3c23_17360, Pp3c8_18580
16	GO:0009063	cellular amino acid catabolic process	33	5	2.03	0.00233	Pp3c14_11870, Pp3c16_2800, Pp3c2_10920, Pp3c25_12820, Pp3c26_3570
17	GO:0006865	amino acid transport	39	7	2.4	0.00245	Pp3c13_12390, Pp3c13_3320, Pp3c14_1980, Pp3c20_7420, Pp3c21_14080, Pp3c23_19350, Pp3c9_3590
18	GO:0032787	monocarboxylic acid metabolic process	206	18	12.68	0.00249	Pp3c1_26250, Pp3c12_23800, Pp3c12_3090, Pp3c12_7680, Pp3c15_12840, Pp3c15_18050, Pp3c17_23790, Pp3c17_6430, Pp3c18_12510, Pp3c18_18020, Pp3c19_20120, Pp3c2_29100, Pp3c26_540, Pp3c3_9920, Pp3c4_21920, Pp3c7_5340, Pp3c8_1690, Pp3c9_22960
19	GO:0044264	cellular polysaccharide metabolic proces...	89	12	5.48	0.00251	Pp3c1_31540, Pp3c1_8710, Pp3c13_11910, Pp3c15_14300, Pp3c16_21040, Pp3c17_5450, Pp3c19_11790, Pp3c2_13330, Pp3c25_10500, Pp3c3_9730, Pp3c6_490, Pp3c9_14980
20	GO:0008610	lipid biosynthetic process	156	17	9.6	0.00259	Pp3c1_26250, Pp3c11_8620, Pp3c12_23800, Pp3c12_7680, Pp3c15_18050, Pp3c17_23790, Pp3c17_6430, Pp3c18_18020, Pp3c2_29100, Pp3c21_14800, Pp3c21_19070, Pp3c26_1430, Pp3c3_9920, Pp3c4_2410, Pp3c7_5340, Pp3c8_1690, Pp3c9_22960
21	GO:0006869	lipid transport	31	7	1.91	0.00301	Pp3c1_31020, Pp3c14_3790, Pp3c16_13610, Pp3c2_3460, Pp3c2_6280, Pp3c27_870, Pp3c6_760
22	GO:0051276	chromosome organization	106	10	6.52	0.00333	Pp3c12_12160, Pp3c12_17610, Pp3c14_26430, Pp3c16_20970, Pp3c23_15100, Pp3c27_7720, Pp3c3_30120, Pp3c4_22160, Pp3c6_27740, Pp3c6_29410
23	GO:0006633	fatty acid biosynthetic process	68	12	4.18	0.00372	Pp3c1_26250, Pp3c12_23800, Pp3c12_7680, Pp3c15_18050, Pp3c17_23790, Pp3c17_6430, Pp3c18_18020, Pp3c2_29100, Pp3c3_9920, Pp3c7_5340, Pp3c8_1690, Pp3c9_22960
24	GO:0031323	regulation of cellular metabolic process	798	57	49.1	0.00403	Pp3c1_4970, Pp3c1_8930, Pp3c10_17500, Pp3c10_17870, Pp3c10_24550, Pp3c10_4280, Pp3c11_23440, Pp3c12_12460, Pp3c13_7150, Pp3c15_11880, Pp3c15_21200, Pp3c15_24080, Pp3c16_10020, Pp3c16_9970, Pp3c17_12800, Pp3c17_18190, Pp3c17_1930, Pp3c17_470, Pp3c18_16640, Pp3c18_3900, Pp3c18_9360, Pp3c19_20410, Pp3c21_10320, Pp3c21_11270, Pp3c21_8710, Pp3c22_10880, Pp3c22_11080, Pp3c22_14220, Pp3c25_13740, Pp3c25…
25	GO:0016043	cellular component organization	386	32	23.75	0.00404	Pp3c1_22810, Pp3c10_19460, Pp3c10_20120, Pp3c12_12160, Pp3c12_17610, Pp3c12_24000, Pp3c14_26430, Pp3c16_20970, Pp3c17_6440, Pp3c18_13190, Pp3c18_19660, Pp3c2_26580, Pp3c21_11740, Pp3c21_1850, Pp3c21_1940, Pp3c22_3550, Pp3c23_15100, Pp3c24_15400, Pp3c27_7720, Pp3c3_27710, Pp3c3_30120, Pp3c3_37280, Pp3c4_10640, Pp3c4_22160, Pp3c5_23400, Pp3c5_4060, Pp3c6_27740, Pp3c6_29410, Pp3c8_1440, Pp3c8_15200,…
26	GO:0034654	nucleobase-containing compound biosynthe...	764	38	47.01	0.00455	Pp3c10_17500, Pp3c10_17870, Pp3c10_24550, Pp3c11_23440, Pp3c12_12460, Pp3c13_7150, Pp3c15_11880, Pp3c15_12840, Pp3c15_21200, Pp3c17_18190, Pp3c17_1930, Pp3c17_470, Pp3c18_12510, Pp3c18_16640, Pp3c18_3900, Pp3c18_9360, Pp3c19_20120, Pp3c21_10320, Pp3c21_8710, Pp3c22_10880, Pp3c22_11080, Pp3c22_18760, Pp3c24_13710, Pp3c25_1760, Pp3c26_14710, Pp3c3_33370, Pp3c3_6830, Pp3c4_2680, Pp3c6_10990, Pp3c6_2…
27	GO:0019321	pentose metabolic process	17	4	1.05	0.00491	Pp3c14_11570, Pp3c2_29570, Pp3c21_5300, Pp3c6_24560
28	GO:0061458	reproductive system development	9	6	0.55	0.00679	Pp3c14_18740, Pp3c16_20740, Pp3c17_21080, Pp3c2_1570, Pp3c2_36090, Pp3c6_8570
29	GO:0006950	response to stress	315	25	19.38	0.00739	Pp3c1_10550, Pp3c1_7030, Pp3c11_14810, Pp3c12_11380, Pp3c13_1880, Pp3c13_20000, Pp3c16_7110, Pp3c17_10780, Pp3c18_16670, Pp3c24_10570, Pp3c26_3070, Pp3c3_1110, Pp3c3_21170, Pp3c3_24230, Pp3c3_34630, Pp3c4_1190, Pp3c4_23370, Pp3c5_1060, Pp3c5_13660, Pp3c5_8210, Pp3c6_18380, Pp3c6_30, Pp3c6_8800, Pp3c8_11990, Pp3c8_5520
30	GO:0010383	cell wall polysaccharide metabolic proce...	81	19	4.98	0.00894	Pp3c1_22810, Pp3c10_19460, Pp3c10_20120, Pp3c12_24000, Pp3c17_6440, Pp3c18_13190, Pp3c18_19660, Pp3c21_11740, Pp3c21_1850, Pp3c21_1940, Pp3c22_3550, Pp3c24_15400, Pp3c3_37280, Pp3c4_10640, Pp3c5_23400, Pp3c8_1440, Pp3c8_15200, Pp3c8_2010, Pp3c8_3840
31	GO:0032774	RNA biosynthetic process	479	30	29.47	0.00912	Pp3c10_17500, Pp3c10_17870, Pp3c10_24550, Pp3c11_23440, Pp3c12_12460, Pp3c13_7150, Pp3c15_11880, Pp3c15_21200, Pp3c17_18190, Pp3c17_1930, Pp3c17_470, Pp3c18_16640, Pp3c18_3900, Pp3c18_9360, Pp3c21_10320, Pp3c21_8710, Pp3c22_10880, Pp3c22_11080, Pp3c25_1760, Pp3c26_14710, Pp3c3_33370, Pp3c3_6830, Pp3c4_2680, Pp3c6_2730, Pp3c6_28260, Pp3c6_7030, Pp3c7_2100, Pp3c7_23340, Pp3c8_2490, Pp3c8_440
32	GO:0016054	organic acid catabolic process	39	6	2.4	0.00939	Pp3c14_11870, Pp3c16_2800, Pp3c2_10920, Pp3c25_12820, Pp3c26_3570, Pp3c26_540
33	GO:0060255	regulation of macromolecule metabolic pr...	840	58	51.69	0.00969	Pp3c1_4970, Pp3c1_8930, Pp3c10_17500, Pp3c10_17870, Pp3c10_24550, Pp3c10_4280, Pp3c11_23440, Pp3c12_12460, Pp3c13_7150, Pp3c15_11880, Pp3c15_21200, Pp3c15_24080, Pp3c16_10020, Pp3c16_9970, Pp3c17_12800, Pp3c17_18190, Pp3c17_1930, Pp3c17_470, Pp3c18_16640, Pp3c18_3900, Pp3c18_9360, Pp3c19_20410, Pp3c21_10320, Pp3c21_11270, Pp3c21_8710, Pp3c22_10880, Pp3c22_11080, Pp3c22_14220, Pp3c24_19120, Pp3c25…
34	GO:0072330	monocarboxylic acid biosynthetic process	163	15	10.03	0.00976	Pp3c1_26250, Pp3c12_23800, Pp3c12_7680, Pp3c15_12840, Pp3c15_18050, Pp3c17_23790, Pp3c17_6430, Pp3c18_12510, Pp3c18_18020, Pp3c19_20120, Pp3c2_29100, Pp3c3_9920, Pp3c7_5340, Pp3c8_1690, Pp3c9_22960
35	GO:0046395	carboxylic acid catabolic process	39	6	2.4	0.01086	Pp3c14_11870, Pp3c16_2800, Pp3c2_10920, Pp3c25_12820, Pp3c26_3570, Pp3c26_540
36	GO:0071824	protein-DNA complex subunit organization	56	7	3.45	0.01089	Pp3c12_17610, Pp3c14_26430, Pp3c23_15100, Pp3c3_30120, Pp3c4_22160, Pp3c6_27740, Pp3c6_29410
37	GO:0071555	cell wall organization	81	19	4.98	0.01171	Pp3c1_22810, Pp3c10_19460, Pp3c10_20120, Pp3c12_24000, Pp3c17_6440, Pp3c18_13190, Pp3c18_19660, Pp3c21_11740, Pp3c21_1850, Pp3c21_1940, Pp3c22_3550, Pp3c24_15400, Pp3c3_37280, Pp3c4_10640, Pp3c5_23400, Pp3c8_1440, Pp3c8_15200, Pp3c8_2010, Pp3c8_3840
38	GO:0015837	amine transport	39	7	2.4	0.01183	Pp3c13_12390, Pp3c13_3320, Pp3c14_1980, Pp3c20_7420, Pp3c21_14080, Pp3c23_19350, Pp3c9_3590
39	GO:0032501	multicellular organismal process	63	9	3.88	0.01427	Pp3c14_18740, Pp3c16_20740, Pp3c16_5970, Pp3c17_21080, Pp3c2_1570, Pp3c2_36090, Pp3c5_4060, Pp3c6_200, Pp3c6_8570
40	GO:0010817	regulation of hormone levels	5	3	0.31	0.01427	Pp3c20_2380, Pp3c23_17360, Pp3c8_18580
41	GO:0031497	chromatin assembly	56	7	3.45	0.01498	Pp3c12_17610, Pp3c14_26430, Pp3c23_15100, Pp3c3_30120, Pp3c4_22160, Pp3c6_27740, Pp3c6_29410
42	GO:0048869	cellular developmental process	19	4	1.17	0.01526	Pp3c15_6550, Pp3c20_3020, Pp3c23_21700, Pp3c5_4060
43	GO:0006351	transcription, DNA-templated	479	30	29.47	0.01731	Pp3c10_17500, Pp3c10_17870, Pp3c10_24550, Pp3c11_23440, Pp3c12_12460, Pp3c13_7150, Pp3c15_11880, Pp3c15_21200, Pp3c17_18190, Pp3c17_1930, Pp3c17_470, Pp3c18_16640, Pp3c18_3900, Pp3c18_9360, Pp3c21_10320, Pp3c21_8710, Pp3c22_10880, Pp3c22_11080, Pp3c25_1760, Pp3c26_14710, Pp3c3_33370, Pp3c3_6830, Pp3c4_2680, Pp3c6_2730, Pp3c6_28260, Pp3c6_7030, Pp3c7_2100, Pp3c7_23340, Pp3c8_2490, Pp3c8_440
44	GO:0030001	metal ion transport	221	24	13.6	0.0186	Pp3c10_3790, Pp3c13_20400, Pp3c13_3350, Pp3c18_12580, Pp3c18_18100, Pp3c19_4360, Pp3c2_21430, Pp3c21_6960, Pp3c22_18760, Pp3c22_3970, Pp3c22_7540, Pp3c22_8500, Pp3c25_11210, Pp3c25_11290, Pp3c25_15320, Pp3c3_10450, Pp3c3_29270, Pp3c3_37330, Pp3c3_6760, Pp3c4_21750, Pp3c5_25070, Pp3c6_24750, Pp3c7_1360, Pp3c9_15590
45	GO:0017144	drug metabolic process	387	30	23.81	0.01957	Pp3c1_22810, Pp3c10_19460, Pp3c10_20120, Pp3c12_24000, Pp3c13_18820, Pp3c13_4480, Pp3c14_11870, Pp3c15_12840, Pp3c16_13440, Pp3c17_6440, Pp3c18_12510, Pp3c18_13190, Pp3c18_19660, Pp3c19_20120, Pp3c2_10920, Pp3c21_11740, Pp3c21_1850, Pp3c21_1940, Pp3c22_18760, Pp3c22_3550, Pp3c24_13710, Pp3c24_15400, Pp3c3_37280, Pp3c4_10640, Pp3c5_23400, Pp3c6_24750, Pp3c8_1440, Pp3c8_15200, Pp3c8_2010, Pp3c8_3840
46	GO:0015849	organic acid transport	44	7	2.71	0.02294	Pp3c13_12390, Pp3c13_3320, Pp3c14_1980, Pp3c20_7420, Pp3c21_14080, Pp3c23_19350, Pp3c9_3590
47	GO:0007275	multicellular organism development	43	9	2.65	0.02408	Pp3c14_18740, Pp3c16_20740, Pp3c16_5970, Pp3c17_21080, Pp3c2_1570, Pp3c2_36090, Pp3c5_4060, Pp3c6_200, Pp3c6_8570
48	GO:0065008	regulation of biological quality	60	8	3.69	0.02419	Pp3c10_3790, Pp3c13_20400, Pp3c2_10920, Pp3c20_2380, Pp3c23_17360, Pp3c5_4060, Pp3c8_18580, Pp3c9_15590
49	GO:0016310	phosphorylation	879	55	54.09	0.03085	Pp3c1_13200, Pp3c1_14780, Pp3c1_16110, Pp3c1_41480, Pp3c1_41620, Pp3c1_4210, Pp3c10_14420, Pp3c11_10500, Pp3c11_5590, Pp3c12_23390, Pp3c12_25100, Pp3c12_25310, Pp3c12_9140, Pp3c14_15390, Pp3c14_16840, Pp3c14_22440, Pp3c14_24890, Pp3c15_12840, Pp3c15_17150, Pp3c18_12510, Pp3c19_11710, Pp3c19_15110, Pp3c19_18410, Pp3c19_19190, Pp3c19_20120, Pp3c19_9160, Pp3c2_24490, Pp3c20_14660, Pp3c21_11170, Pp3c…
50	GO:2000112	regulation of cellular macromolecule bio...	469	30	28.86	0.03091	Pp3c10_17500, Pp3c10_17870, Pp3c10_24550, Pp3c11_23440, Pp3c12_12460, Pp3c13_7150, Pp3c15_11880, Pp3c15_21200, Pp3c17_18190, Pp3c17_1930, Pp3c17_470, Pp3c18_16640, Pp3c18_3900, Pp3c18_9360, Pp3c21_10320, Pp3c21_8710, Pp3c22_10880, Pp3c22_11080, Pp3c25_1760, Pp3c26_14710, Pp3c3_33370, Pp3c3_6830, Pp3c4_2680, Pp3c6_2730, Pp3c6_28260, Pp3c6_7030, Pp3c7_2100, Pp3c7_23340, Pp3c8_2490, Pp3c8_440
51	GO:0006471	protein ADP-ribosylation	5	2	0.31	0.03195	Pp3c1_22640, Pp3c8_13220
52	GO:0048731	system development	17	6	1.05	0.03746	Pp3c14_18740, Pp3c16_20740, Pp3c17_21080, Pp3c2_1570, Pp3c2_36090, Pp3c6_8570
53	GO:0071103	DNA conformation change	64	9	3.94	0.04107	Pp3c12_12160, Pp3c12_17610, Pp3c14_26430, Pp3c23_15100, Pp3c27_7720, Pp3c3_30120, Pp3c4_22160, Pp3c6_27740, Pp3c6_29410
54	GO:0009074	aromatic amino acid family catabolic pro...	19	3	1.17	0.04118	Pp3c14_11870, Pp3c25_12820, Pp3c26_3570
55	GO:0006811	ion transport	425	37	26.15	0.04192	Pp3c1_15810, Pp3c10_3790, Pp3c13_12390, Pp3c13_20070, Pp3c13_20400, Pp3c13_3320, Pp3c13_3350, Pp3c14_1980, Pp3c16_15980, Pp3c16_18150, Pp3c18_12580, Pp3c18_18100, Pp3c19_4360, Pp3c2_21430, Pp3c20_7420, Pp3c21_14080, Pp3c21_20050, Pp3c21_6960, Pp3c22_18760, Pp3c22_3970, Pp3c22_7540, Pp3c22_8500, Pp3c23_19350, Pp3c24_13710, Pp3c25_11210, Pp3c25_11290, Pp3c25_15320, Pp3c3_10450, Pp3c3_29270, Pp3c3_3…
56	GO:0006547	histidine metabolic process	11	2	0.68	0.0424	Pp3c25_12820, Pp3c26_3570
57	GO:0043687	post-translational protein modification	863	57	53.1	0.04336	Pp3c1_13200, Pp3c1_14780, Pp3c1_16110, Pp3c1_22640, Pp3c1_41480, Pp3c1_41620, Pp3c1_4210, Pp3c10_14420, Pp3c10_20630, Pp3c10_4480, Pp3c11_10500, Pp3c11_5590, Pp3c12_23390, Pp3c12_25100, Pp3c12_25310, Pp3c12_9140, Pp3c14_15390, Pp3c14_16840, Pp3c14_22440, Pp3c14_24890, Pp3c15_17150, Pp3c19_11710, Pp3c19_15110, Pp3c19_18410, Pp3c19_19190, Pp3c19_9160, Pp3c2_24490, Pp3c20_14660, Pp3c21_11170, Pp3c21…
