# Supplementary material for: Transcriptional Landscapes of Divergent Sporophyte Development in Two Mosses, Physcomitrium (Physcomitrella) patens and Funaria hygrometrica
Source: Front Plant Sci. 2020 Jun 10;11:747. doi: 10.3389/fpls.2020.00747 (PMC7299128; doi:10.3389/fpls.2020.00747)
Supplement: Supplementary file 1 [file Presentation_1.zip › Data Sheet8_v1.CSV]

	GO.ID	Term	Annotated	Significant	Expected	weightFisher	gene.IDs
1	GO:0016043	cellular component organization	386	20	9.01	0.00012	Pp3c1_20670, Pp3c12_23790, Pp3c14_21180, Pp3c18_12280, Pp3c18_14470, Pp3c20_6200, Pp3c23_22700, Pp3c24_11100, Pp3c26_120, Pp3c27_7370, Pp3c3_22170, Pp3c3_37020, Pp3c4_14220, Pp3c5_23420, Pp3c7_22150, Pp3c8_1680, Pp3c8_2810, Pp3c8_460, Pp3c9_24510, Pp3c9_24520
2	GO:0071840	cellular component organization or bioge...	434	23	10.13	0.00018	Pp3c1_20670, Pp3c12_11540, Pp3c12_12070, Pp3c12_23790, Pp3c14_21180, Pp3c18_12280, Pp3c18_14470, Pp3c20_6200, Pp3c23_22700, Pp3c24_11100, Pp3c26_120, Pp3c27_7370, Pp3c3_22170, Pp3c3_37020, Pp3c4_14220, Pp3c5_23420, Pp3c7_13890, Pp3c7_22150, Pp3c8_1680, Pp3c8_2810, Pp3c8_460, Pp3c9_24510, Pp3c9_24520
3	GO:0019835	cytolysis	2	2	0.05	0.00043	Pp3c23_22700, Pp3c26_120
4	GO:0044764	multi-organism cellular process	2	2	0.05	0.00046	Pp3c23_22700, Pp3c26_120
5	GO:0065004	protein-DNA complex assembly	56	10	1.31	0.00063	Pp3c1_20670, Pp3c18_12280, Pp3c18_14470, Pp3c24_11100, Pp3c27_7370, Pp3c3_22170, Pp3c3_37020, Pp3c4_14220, Pp3c7_22150, Pp3c8_2810
6	GO:0031497	chromatin assembly	56	10	1.31	0.00091	Pp3c1_20670, Pp3c18_12280, Pp3c18_14470, Pp3c24_11100, Pp3c27_7370, Pp3c3_22170, Pp3c3_37020, Pp3c4_14220, Pp3c7_22150, Pp3c8_2810
7	GO:0009889	regulation of biosynthetic process	781	25	18.22	0.0013	Pp3c1_20960, Pp3c10_11910, Pp3c10_22250, Pp3c12_17560, Pp3c12_25990, Pp3c13_15010, Pp3c14_21180, Pp3c14_21500, Pp3c14_21520, Pp3c16_17550, Pp3c16_21590, Pp3c17_16170, Pp3c17_16430, Pp3c2_2510, Pp3c2_32530, Pp3c20_11430, Pp3c23_11010, Pp3c3_15850, Pp3c3_37710, Pp3c3_9430, Pp3c4_2640, Pp3c4_27700, Pp3c5_22280, Pp3c7_12680, Pp3c7_24660
8	GO:0009605	response to external stimulus	16	4	0.37	0.00135	Pp3c7_16100, Pp3c7_16170, Pp3c7_16360, Pp3c7_16380
9	GO:0071554	cell wall organization or biogenesis	135	9	3.15	0.00193	Pp3c12_12070, Pp3c12_23790, Pp3c6_130, Pp3c7_13890, Pp3c8_13570, Pp3c8_1680, Pp3c8_460, Pp3c9_24510, Pp3c9_24520
10	GO:0010468	regulation of gene expression	786	25	18.34	0.00197	Pp3c1_20960, Pp3c10_11910, Pp3c10_22250, Pp3c12_17560, Pp3c12_25990, Pp3c13_15010, Pp3c14_21180, Pp3c14_21500, Pp3c14_21520, Pp3c16_17550, Pp3c16_21590, Pp3c17_16170, Pp3c17_16430, Pp3c2_2510, Pp3c2_32530, Pp3c20_11430, Pp3c23_11010, Pp3c3_15850, Pp3c3_37710, Pp3c3_9430, Pp3c4_2640, Pp3c4_27700, Pp3c5_22280, Pp3c7_12680, Pp3c7_24660
11	GO:0071824	protein-DNA complex subunit organization	56	10	1.31	0.00211	Pp3c1_20670, Pp3c18_12280, Pp3c18_14470, Pp3c24_11100, Pp3c27_7370, Pp3c3_22170, Pp3c3_37020, Pp3c4_14220, Pp3c7_22150, Pp3c8_2810
12	GO:0031326	regulation of cellular biosynthetic proc...	781	25	18.22	0.0022	Pp3c1_20960, Pp3c10_11910, Pp3c10_22250, Pp3c12_17560, Pp3c12_25990, Pp3c13_15010, Pp3c14_21180, Pp3c14_21500, Pp3c14_21520, Pp3c16_17550, Pp3c16_21590, Pp3c17_16170, Pp3c17_16430, Pp3c2_2510, Pp3c2_32530, Pp3c20_11430, Pp3c23_11010, Pp3c3_15850, Pp3c3_37710, Pp3c3_9430, Pp3c4_2640, Pp3c4_27700, Pp3c5_22280, Pp3c7_12680, Pp3c7_24660
13	GO:0001906	cell killing	4	2	0.09	0.00315	Pp3c23_22700, Pp3c26_120
14	GO:0005975	carbohydrate metabolic process	687	25	16.03	0.00372	Pp3c12_23790, Pp3c12_7330, Pp3c13_1470, Pp3c15_22480, Pp3c17_24100, Pp3c18_9850, Pp3c19_11090, Pp3c2_26170, Pp3c20_12850, Pp3c22_22830, Pp3c22_23020, Pp3c23_13620, Pp3c3_5050, Pp3c4_11340, Pp3c4_24030, Pp3c4_24360, Pp3c6_130, Pp3c6_170, Pp3c7_26950, Pp3c8_13570, Pp3c8_1680, Pp3c8_460, Pp3c9_24510, Pp3c9_24520, Pp3c9_9350
15	GO:0006022	aminoglycan metabolic process	107	7	2.5	0.004	Pp3c12_23790, Pp3c6_130, Pp3c8_13570, Pp3c8_1680, Pp3c8_460, Pp3c9_24510, Pp3c9_24520
16	GO:0019219	regulation of nucleobase-containing comp...	779	25	18.18	0.00469	Pp3c1_20960, Pp3c10_11910, Pp3c10_22250, Pp3c12_17560, Pp3c12_25990, Pp3c13_15010, Pp3c14_21180, Pp3c14_21500, Pp3c14_21520, Pp3c16_17550, Pp3c16_21590, Pp3c17_16170, Pp3c17_16430, Pp3c2_2510, Pp3c2_32530, Pp3c20_11430, Pp3c23_11010, Pp3c3_15850, Pp3c3_37710, Pp3c3_9430, Pp3c4_2640, Pp3c4_27700, Pp3c5_22280, Pp3c7_12680, Pp3c7_24660
17	GO:0071103	DNA conformation change	64	10	1.49	0.00476	Pp3c1_20670, Pp3c18_12280, Pp3c18_14470, Pp3c24_11100, Pp3c27_7370, Pp3c3_22170, Pp3c3_37020, Pp3c4_14220, Pp3c7_22150, Pp3c8_2810
18	GO:0010556	regulation of macromolecule biosynthetic...	781	25	18.22	0.00517	Pp3c1_20960, Pp3c10_11910, Pp3c10_22250, Pp3c12_17560, Pp3c12_25990, Pp3c13_15010, Pp3c14_21180, Pp3c14_21500, Pp3c14_21520, Pp3c16_17550, Pp3c16_21590, Pp3c17_16170, Pp3c17_16430, Pp3c2_2510, Pp3c2_32530, Pp3c20_11430, Pp3c23_11010, Pp3c3_15850, Pp3c3_37710, Pp3c3_9430, Pp3c4_2640, Pp3c4_27700, Pp3c5_22280, Pp3c7_12680, Pp3c7_24660
19	GO:0006325	chromatin organization	88	10	2.05	0.00572	Pp3c1_20670, Pp3c18_12280, Pp3c18_14470, Pp3c24_11100, Pp3c27_7370, Pp3c3_22170, Pp3c3_37020, Pp3c4_14220, Pp3c7_22150, Pp3c8_2810
20	GO:0006030	chitin metabolic process	97	7	2.26	0.0059	Pp3c12_23790, Pp3c6_130, Pp3c8_13570, Pp3c8_1680, Pp3c8_460, Pp3c9_24510, Pp3c9_24520
21	GO:0046931	pore complex assembly	2	2	0.05	0.00768	Pp3c23_22700, Pp3c26_120
22	GO:0031323	regulation of cellular metabolic process	798	25	18.62	0.00772	Pp3c1_20960, Pp3c10_11910, Pp3c10_22250, Pp3c12_17560, Pp3c12_25990, Pp3c13_15010, Pp3c14_21180, Pp3c14_21500, Pp3c14_21520, Pp3c16_17550, Pp3c16_21590, Pp3c17_16170, Pp3c17_16430, Pp3c2_2510, Pp3c2_32530, Pp3c20_11430, Pp3c23_11010, Pp3c3_15850, Pp3c3_37710, Pp3c3_9430, Pp3c4_2640, Pp3c4_27700, Pp3c5_22280, Pp3c7_12680, Pp3c7_24660
23	GO:0034728	nucleosome organization	56	10	1.31	0.00789	Pp3c1_20670, Pp3c18_12280, Pp3c18_14470, Pp3c24_11100, Pp3c27_7370, Pp3c3_22170, Pp3c3_37020, Pp3c4_14220, Pp3c7_22150, Pp3c8_2810
24	GO:0006040	amino sugar metabolic process	98	7	2.29	0.01063	Pp3c12_23790, Pp3c6_130, Pp3c8_13570, Pp3c8_1680, Pp3c8_460, Pp3c9_24510, Pp3c9_24520
25	GO:0018130	heterocycle biosynthetic process	853	23	19.9	0.01226	Pp3c10_11910, Pp3c10_22250, Pp3c12_17560, Pp3c12_7330, Pp3c13_15010, Pp3c14_21180, Pp3c14_21500, Pp3c16_17550, Pp3c17_16170, Pp3c17_16430, Pp3c18_9850, Pp3c19_11090, Pp3c19_8640, Pp3c19_9830, Pp3c21_8420, Pp3c3_37710, Pp3c3_9430, Pp3c4_2640, Pp3c4_27700, Pp3c5_22280, Pp3c6_16120, Pp3c7_12680, Pp3c7_24660
26	GO:0019438	aromatic compound biosynthetic process	857	23	20	0.01308	Pp3c10_11910, Pp3c10_22250, Pp3c12_17560, Pp3c12_7330, Pp3c13_15010, Pp3c14_21180, Pp3c14_21500, Pp3c16_17550, Pp3c17_16170, Pp3c17_16430, Pp3c18_9850, Pp3c19_11090, Pp3c19_8640, Pp3c19_9830, Pp3c21_8420, Pp3c3_37710, Pp3c3_9430, Pp3c4_2640, Pp3c4_27700, Pp3c5_22280, Pp3c6_16120, Pp3c7_12680, Pp3c7_24660
27	GO:0019751	polyol metabolic process	23	3	0.54	0.01374	Pp3c2_26170, Pp3c20_12850, Pp3c4_11340
28	GO:0009615	response to virus	4	4	0.09	0.01429	Pp3c7_16100, Pp3c7_16170, Pp3c7_16360, Pp3c7_16380
29	GO:0010876	lipid localization	31	3	0.72	0.01627	Pp3c19_2080, Pp3c19_8640, Pp3c22_7970
30	GO:0051171	regulation of nitrogen compound metaboli...	834	25	19.46	0.01678	Pp3c1_20960, Pp3c10_11910, Pp3c10_22250, Pp3c12_17560, Pp3c12_25990, Pp3c13_15010, Pp3c14_21180, Pp3c14_21500, Pp3c14_21520, Pp3c16_17550, Pp3c16_21590, Pp3c17_16170, Pp3c17_16430, Pp3c2_2510, Pp3c2_32530, Pp3c20_11430, Pp3c23_11010, Pp3c3_15850, Pp3c3_37710, Pp3c3_9430, Pp3c4_2640, Pp3c4_27700, Pp3c5_22280, Pp3c7_12680, Pp3c7_24660
31	GO:1901362	organic cyclic compound biosynthetic pro...	880	23	20.53	0.01695	Pp3c10_11910, Pp3c10_22250, Pp3c12_17560, Pp3c12_7330, Pp3c13_15010, Pp3c14_21180, Pp3c14_21500, Pp3c16_17550, Pp3c17_16170, Pp3c17_16430, Pp3c18_9850, Pp3c19_11090, Pp3c19_8640, Pp3c19_9830, Pp3c21_8420, Pp3c3_37710, Pp3c3_9430, Pp3c4_2640, Pp3c4_27700, Pp3c5_22280, Pp3c6_16120, Pp3c7_12680, Pp3c7_24660
32	GO:0044036	cell wall macromolecule metabolic proces...	126	7	2.94	0.01725	Pp3c12_23790, Pp3c6_130, Pp3c8_13570, Pp3c8_1680, Pp3c8_460, Pp3c9_24510, Pp3c9_24520
33	GO:0051276	chromosome organization	106	10	2.47	0.01827	Pp3c1_20670, Pp3c18_12280, Pp3c18_14470, Pp3c24_11100, Pp3c27_7370, Pp3c3_22170, Pp3c3_37020, Pp3c4_14220, Pp3c7_22150, Pp3c8_2810
34	GO:0034654	nucleobase-containing compound biosynthe...	764	21	17.83	0.01867	Pp3c10_11910, Pp3c10_22250, Pp3c12_17560, Pp3c12_7330, Pp3c13_15010, Pp3c14_21180, Pp3c14_21500, Pp3c16_17550, Pp3c17_16170, Pp3c17_16430, Pp3c18_9850, Pp3c19_11090, Pp3c19_8640, Pp3c3_37710, Pp3c3_9430, Pp3c4_2640, Pp3c4_27700, Pp3c5_22280, Pp3c6_16120, Pp3c7_12680, Pp3c7_24660
35	GO:0060255	regulation of macromolecule metabolic pr...	840	25	19.6	0.02015	Pp3c1_20960, Pp3c10_11910, Pp3c10_22250, Pp3c12_17560, Pp3c12_25990, Pp3c13_15010, Pp3c14_21180, Pp3c14_21500, Pp3c14_21520, Pp3c16_17550, Pp3c16_21590, Pp3c17_16170, Pp3c17_16430, Pp3c2_2510, Pp3c2_32530, Pp3c20_11430, Pp3c23_11010, Pp3c3_15850, Pp3c3_37710, Pp3c3_9430, Pp3c4_2640, Pp3c4_27700, Pp3c5_22280, Pp3c7_12680, Pp3c7_24660
36	GO:0043933	protein-containing complex subunit organ...	156	13	3.64	0.02024	Pp3c1_20670, Pp3c14_21180, Pp3c18_12280, Pp3c18_14470, Pp3c23_22700, Pp3c24_11100, Pp3c26_120, Pp3c27_7370, Pp3c3_22170, Pp3c3_37020, Pp3c4_14220, Pp3c7_22150, Pp3c8_2810
37	GO:0065008	regulation of biological quality	60	5	1.4	0.02196	Pp3c14_4780, Pp3c23_22700, Pp3c25_1960, Pp3c26_120, Pp3c5_23420
38	GO:0032774	RNA biosynthetic process	479	16	11.18	0.02246	Pp3c10_11910, Pp3c10_22250, Pp3c12_17560, Pp3c13_15010, Pp3c14_21180, Pp3c14_21500, Pp3c16_17550, Pp3c17_16170, Pp3c17_16430, Pp3c3_37710, Pp3c3_9430, Pp3c4_2640, Pp3c4_27700, Pp3c5_22280, Pp3c7_12680, Pp3c7_24660
39	GO:0006351	transcription, DNA-templated	479	16	11.18	0.02842	Pp3c10_11910, Pp3c10_22250, Pp3c12_17560, Pp3c13_15010, Pp3c14_21180, Pp3c14_21500, Pp3c16_17550, Pp3c17_16170, Pp3c17_16430, Pp3c3_37710, Pp3c3_9430, Pp3c4_2640, Pp3c4_27700, Pp3c5_22280, Pp3c7_12680, Pp3c7_24660
40	GO:0006020	inositol metabolic process	9	2	0.21	0.02933	Pp3c2_26170, Pp3c20_12850
41	GO:0043207	response to external biotic stimulus	8	4	0.19	0.02935	Pp3c7_16100, Pp3c7_16170, Pp3c7_16360, Pp3c7_16380
42	GO:2000112	regulation of cellular macromolecule bio...	469	16	10.94	0.03563	Pp3c10_11910, Pp3c10_22250, Pp3c12_17560, Pp3c13_15010, Pp3c14_21180, Pp3c14_21500, Pp3c16_17550, Pp3c17_16170, Pp3c17_16430, Pp3c3_37710, Pp3c3_9430, Pp3c4_2640, Pp3c4_27700, Pp3c5_22280, Pp3c7_12680, Pp3c7_24660
43	GO:0006869	lipid transport	31	3	0.72	0.03685	Pp3c19_2080, Pp3c19_8640, Pp3c22_7970
44	GO:0019310	inositol catabolic process	1	1	0.02	0.03704	Pp3c20_12850
45	GO:0051252	regulation of RNA metabolic process	460	16	10.73	0.03772	Pp3c10_11910, Pp3c10_22250, Pp3c12_17560, Pp3c13_15010, Pp3c14_21180, Pp3c14_21500, Pp3c16_17550, Pp3c17_16170, Pp3c17_16430, Pp3c3_37710, Pp3c3_9430, Pp3c4_2640, Pp3c4_27700, Pp3c5_22280, Pp3c7_12680, Pp3c7_24660
46	GO:0044085	cellular component biogenesis	215	16	5.02	0.03832	Pp3c1_20670, Pp3c12_11540, Pp3c12_12070, Pp3c14_21180, Pp3c18_12280, Pp3c18_14470, Pp3c23_22700, Pp3c24_11100, Pp3c26_120, Pp3c27_7370, Pp3c3_22170, Pp3c3_37020, Pp3c4_14220, Pp3c7_13890, Pp3c7_22150, Pp3c8_2810
47	GO:0022607	cellular component assembly	160	13	3.73	0.03905	Pp3c1_20670, Pp3c14_21180, Pp3c18_12280, Pp3c18_14470, Pp3c23_22700, Pp3c24_11100, Pp3c26_120, Pp3c27_7370, Pp3c3_22170, Pp3c3_37020, Pp3c4_14220, Pp3c7_22150, Pp3c8_2810
48	GO:0006333	chromatin assembly or disassembly	65	10	1.52	0.03966	Pp3c1_20670, Pp3c18_12280, Pp3c18_14470, Pp3c24_11100, Pp3c27_7370, Pp3c3_22170, Pp3c3_37020, Pp3c4_14220, Pp3c7_22150, Pp3c8_2810
49	GO:0080090	regulation of primary metabolic process	833	25	19.44	0.04089	Pp3c1_20960, Pp3c10_11910, Pp3c10_22250, Pp3c12_17560, Pp3c12_25990, Pp3c13_15010, Pp3c14_21180, Pp3c14_21500, Pp3c14_21520, Pp3c16_17550, Pp3c16_21590, Pp3c17_16170, Pp3c17_16430, Pp3c2_2510, Pp3c2_32530, Pp3c20_11430, Pp3c23_11010, Pp3c3_15850, Pp3c3_37710, Pp3c3_9430, Pp3c4_2640, Pp3c4_27700, Pp3c5_22280, Pp3c7_12680, Pp3c7_24660
50	GO:0050896	response to stimulus	717	24	16.73	0.04503	Pp3c10_14020, Pp3c11_10940, Pp3c12_24560, Pp3c13_23010, Pp3c13_23030, Pp3c17_8860, Pp3c19_6540, Pp3c20_15730, Pp3c21_19080, Pp3c21_6480, Pp3c21_6510, Pp3c24_19200, Pp3c25_7150, Pp3c3_34620, Pp3c5_25720, Pp3c5_3100, Pp3c7_13090, Pp3c7_16100, Pp3c7_16170, Pp3c7_16360, Pp3c7_16380, Pp3c8_9230, Pp3c8_9380, Pp3c9_9450
