# Supplementary material for: Transcriptional Landscapes of Divergent Sporophyte Development in Two Mosses, Physcomitrium (Physcomitrella) patens and Funaria hygrometrica
Source: Front Plant Sci. 2020 Jun 10;11:747. doi: 10.3389/fpls.2020.00747 (PMC7299128; doi:10.3389/fpls.2020.00747)
Supplement: Supplementary file 1 [file Presentation_1.zip › Data Sheet9_v1.CSV]

	Fh.ID	core.mem.Fh	cluster.Fh	major.cluster.Fh	Pp.ID	core.mem.Pp	cluster.Pp	major.cluster.Pp
1	Fh_20296	0.872748678709109	8	late	NA	NA	NA	NA
2	Fh_22280	0.52086946071671	8	late	Pp3c21_3950	0.644058695236026	6	late
3	Fh_5052	0.526058183962389	8	late	NA	NA	NA	NA
4	Fh_5995	0.471909707871554	8	late	NA	NA	NA	NA
5	Fh_7292	0.549139557106927	6	late	Pp3c23_10370	0.322347066910825	1	early
6	Fh_1835	0.417249590848103	11	mid	Pp3c3_7180	0.347623598345119	1	early
7	Fh_1833	0.382002457392437	7	7	Pp3c3_7160	0.342611450704764	1	early
8	Fh_16303	0.373552306543497	8	late	NA	NA	NA	NA
9	Fh_17306	0.558921748932381	9	late	NA	NA	NA	NA
10	Fh_21441	0.734680436254266	1	early	Pp3c18_15100	0.56434924919318	1	early
11	Fh_1191	0.339947133082494	3	mid	NA	NA	NA	NA
12	Fh_22752	0.409685969939039	2	mid	Pp3c15_5370	0.664467876952935	8	late
13	Fh_8530	0.913020388459166	8	late	Pp3c9_14540	0.426514922381115	9	late
14	Fh_22746	0.820792054854314	8	late	Pp3c15_5450	0.852054214667177	8	late
15	Fh_25510	0.680006758391573	3	mid	Pp3c21_19690	0.321065730552198	8	late
16	Fh_25510	0.680006758391573	3	mid	Pp3c21_19690	0.34914304504018	9	late
17	Fh_20313	0.560892268075972	8	late	NA	NA	NA	NA
18	Fh_15854	0.458818192600468	7	7	NA	NA	NA	NA
19	Fh_11448	0.322129328002907	5	late	Pp3c15_5780	0.408996729130056	1	early
20	Fh_9379	0.318385339992827	7	7	Pp3c22_22340	0.517232127337901	7	7
21	Fh_21360	0.914866214388834	8	late	Pp3c2_26580	0.451253595179359	7	7
22	Fh_24525	0.449257344529749	2	mid	Pp3c2_27350	0.795167678545561	8	late
23	Fh_3590	0.405701703312899	3	mid	NA	NA	NA	NA
24	Fh_21183	0.914983675857254	8	late	Pp3c4_16320	0.656170269435154	1	early
25	Fh_1476	0.323025608456105	2	mid	Pp3c22_20830	0.516354508666243	8	late
26	Fh_1652	0.893871466632549	8	late	NA	NA	NA	NA
27	Fh_18682	0.411047094098265	6	late	Pp3c21_20650	0.866351896504961	8	late
28	Fh_12908	0.395001812170731	12	early	Pp3c12_14250	0.420184875832557	10	early
29	Fh_8157	0.308597643805804	6	late	Pp3c23_11350	0.48845708042934	9	late
30	Fh_14040	0.676357198181046	4	early	NA	NA	NA	NA
31	Fh_24369	0.434116236485274	9	late	Pp3c2_13490	0.511817227340208	10	early
32	Fh_5046	0.354725052213888	12	early	Pp3c6_12270	0.602727521402205	6	late
33	Fh_11691	0.376595863844402	4	early	NA	NA	NA	NA
34	Fh_14726	0.89433179665783	8	late	Pp3c20_13220	0.89387146663255	8	late
35	Fh_2278	0.576751539993329	9	late	Pp3c23_4600	0.683042469201498	10	early
36	Fh_21055	0.62095774713243	8	late	NA	NA	NA	NA
37	Fh_4444	0.688694198069413	9	late	Pp3c11_4850	0.342046010539142	6	late
38	Fh_5001	0.444083248369189	12	early	Pp3c1_6260	0.323942258414428	8	late
39	Fh_5001	0.444083248369189	12	early	Pp3c1_6260	0.323559864603948	9	late
40	Fh_11754	0.329759727857349	2	mid	NA	NA	NA	NA
41	Fh_11681	0.36827626565066	9	late	Pp3c2_1380	0.34426961678059	1	early
42	Fh_10545	0.304953276136755	4	early	Pp3c20_16410	0.524799453166706	1	early
43	Fh_13503	0.864366375744157	8	late	Pp3c2_1330	0.537431461243665	8	late
44	Fh_18699	0.766050346852042	8	late	Pp3c1_41250	0.398123634919576	2	mid
45	Fh_13093	0.302496803113185	10	early	NA	NA	NA	NA
46	Fh_13504	0.533382799293221	9	late	Pp3c2_1280	0.608829031695582	5	late
47	Fh_9444	0.832256468212424	8	late	NA	NA	NA	NA
48	Fh_7692	0.44800840896289	9	late	NA	NA	NA	NA
49	Fh_17540	0.516082786975547	8	late	NA	NA	NA	NA
50	Fh_5143	0.415695611287548	2	mid	Pp3c25_12520	0.67939027661941	3	mid
51	Fh_17393	0.893871466632549	8	late	NA	NA	NA	NA
52	Fh_19887	0.388845598016622	1	early	NA	NA	NA	NA
53	Fh_13071	0.375550296501657	12	early	Pp3c14_22180	0.803839951568734	8	late
54	Fh_25740	0.310190977001301	7	7	NA	NA	NA	NA
55	Fh_21241	0.668164857371975	8	late	Pp3c3_31810	0.355377244389217	12	early
56	Fh_19448	0.341101570056369	4	early	Pp3c9_1370	0.409888040473213	4	early
57	Fh_21240	0.67225800631278	8	late	Pp3c3_31770	0.324605307112593	7	7
58	Fh_12274	0.456417521779252	3	mid	Pp3c15_7400	0.351648840951995	3	mid
59	Fh_3039	0.891169795573798	8	late	Pp3c12_9300	0.562611439339389	8	late
60	Fh_18629	0.840903683303226	8	late	Pp3c4_21500	0.701725425762459	9	late
61	Fh_23007	0.666613906287019	12	early	Pp3c10_20740	0.436610049810809	1	early
62	Fh_25071	0.351687044274341	4	early	Pp3c27_520	0.522808558230732	10	early
63	Fh_10237	0.726248270522045	12	early	Pp3c14_25200	0.300304855137244	12	early
64	Fh_5621	0.318054542356798	1	early	Pp3c10_11080	0.390840789671658	4	early
65	Fh_13243	0.351190608001885	12	early	Pp3c17_5160	0.783028913850314	8	late
66	Fh_21537	0.398982463114612	5	late	NA	NA	NA	NA
67	Fh_15285	0.30228529047837	11	mid	Pp3c4_2230	0.42085980745658	8	late
68	Fh_14025	0.417300819257905	3	mid	NA	NA	NA	NA
69	Fh_3947	0.436816853554325	3	mid	Pp3c16_12680	0.583329034937572	1	early
70	Fh_15141	0.341655934992894	8	late	Pp3c3_36740	0.578062162964237	4	early
71	Fh_7106	0.334815962466121	1	early	Pp3c12_23940	0.532408116088562	9	late
72	Fh_18135	0.447091176239763	12	early	NA	NA	NA	NA
73	Fh_16106	0.357565371886677	6	late	Pp3c22_13920	0.613800302529561	8	late
74	Fh_15354	0.756849630503514	8	late	NA	NA	NA	NA
75	Fh_14399	0.495792134549444	3	mid	Pp3c16_21410	0.389050111782867	5	late
76	Fh_6391	0.417452561277441	4	early	NA	NA	NA	NA
77	Fh_4965	0.327329804420154	4	early	Pp3c6_2730	0.572814329014222	9	late
78	Fh_16693	0.333943394728895	12	early	NA	NA	NA	NA
79	Fh_18882	0.494757091289886	12	early	Pp3c11_23440	0.528541274251815	6	late
80	Fh_18000	0.344668234817127	12	early	NA	NA	NA	NA
81	Fh_19029	0.81578041532779	8	late	Pp3c9_11990	0.434744998429494	8	late
82	Fh_7323	0.413673838214118	4	early	Pp3c8_7420	0.601724914125944	6	late
83	Fh_3862	0.376782384462343	4	early	Pp3c3_34520	0.472283397474334	6	late
84	Fh_25039	0.391017118034281	6	late	Pp3c18_5000	0.523451808699471	8	late
85	Fh_5202	0.36839219234763	6	late	Pp3c22_22890	0.546640296176794	9	late
86	Fh_3965	0.390713683715101	4	early	Pp3c19_12800	0.361895258361521	7	7
87	Fh_8019	0.430952282461541	11	mid	Pp3c1_19780	0.430189898661655	1	early
88	Fh_25753	0.422175775314503	4	early	Pp3c27_7220	0.436567291327248	3	mid
89	Fh_15864	0.32522962264001	6	late	Pp3c21_16620	0.390630433808217	9	late
90	Fh_10403	0.467046741049349	4	early	NA	NA	NA	NA
91	Fh_2615	0.698720549073603	4	early	Pp3c9_17900	0.377416158894724	6	late
92	Fh_23963	0.437902582101159	9	late	Pp3c8_24460	0.52428784601419	8	late
93	Fh_4467	0.356099559034022	10	early	Pp3c20_3400	0.469536311455166	8	late
94	Fh_13838	0.481141675552524	12	early	NA	NA	NA	NA
95	Fh_7833	0.310993171266888	10	early	NA	NA	NA	NA
96	Fh_14278	0.553561083357811	7	7	Pp3c25_11360	0.795704535988385	8	late
97	Fh_14277	0.761978526428122	8	late	Pp3c25_11340	0.440367146705749	8	late
98	Fh_20862	0.436904309126392	6	late	NA	NA	NA	NA
99	Fh_15250	0.582673428175714	7	7	Pp3c20_10450	0.403270789906895	12	early
100	Fh_17567	0.481882049065693	8	late	Pp3c23_16880	0.763178103015536	9	late
101	Fh_25327	0.534795428186697	4	early	NA	NA	NA	NA
102	Fh_7770	0.609313248071886	4	early	NA	NA	NA	NA
103	Fh_23739	0.378372858279746	9	late	Pp3c19_3590	0.537714498862038	9	late
104	Fh_5557	0.776230323063358	10	early	Pp3c8_24650	0.423904080020542	9	late
105	Fh_2325	0.661396642037048	7	7	Pp3c20_3140	0.486948423995296	10	early
106	Fh_5558	0.788983432866253	8	late	NA	NA	NA	NA
107	Fh_8740	0.475113711146949	9	late	Pp3c23_21800	0.38350735999502	9	late
108	Fh_10932	0.603215272452352	10	early	NA	NA	NA	NA
109	Fh_19956	0.373095915771787	2	mid	NA	NA	NA	NA
110	Fh_10965	0.418977394506001	6	late	Pp3c2_310	0.402305160221338	1	early
111	Fh_11368	0.741617540826104	10	early	Pp3c1_31370	0.650623979192183	12	early
112	Fh_12162	0.359662928805856	12	early	Pp3c14_12680	0.41605746174719	12	early
113	Fh_20088	0.387803128126384	7	7	Pp3c1_5080	0.703368676326452	8	late
114	Fh_8636	0.651466809456661	1	early	NA	NA	NA	NA
115	Fh_15295	0.419435083768558	12	early	Pp3c4_2380	0.6114325969753	11	mid
116	Fh_12959	0.357884966594159	6	late	Pp3c6_6330	0.380876702623372	8	late
117	Fh_18104	0.421513229350877	4	early	NA	NA	NA	NA
118	Fh_5788	0.351098496793561	1	early	Pp3c2_15730	0.766010391642611	8	late
119	Fh_14657	0.455520897872286	10	early	Pp3c10_9750	0.377270090797742	12	early
120	Fh_1153	0.385682638709341	8	late	NA	NA	NA	NA
121	Fh_20615	0.403006433892138	1	early	NA	NA	NA	NA
122	Fh_23001	0.320899263911127	6	late	Pp3c2_35170	0.408829171731754	10	early
123	Fh_17352	0.354440174021592	1	early	NA	NA	NA	NA
124	Fh_12790	0.444579053579153	11	mid	Pp3c3_35390	0.533728010179065	1	early
125	Fh_6155	0.358705995830993	6	late	NA	NA	NA	NA
126	Fh_21465	0.453430058564503	5	late	NA	NA	NA	NA
127	Fh_12885	0.636014715589555	5	late	NA	NA	NA	NA
128	Fh_9581	0.380756688185309	6	late	Pp3c19_9850	0.303671153120657	10	early
129	Fh_3992	0.310369659440364	2	mid	NA	NA	NA	NA
130	Fh_17294	0.373561489582926	8	late	Pp3c24_16180	0.335677316352194	10	early
131	Fh_9457	0.376143923700813	12	early	Pp3c1_41620	0.359274357143381	8	late
132	Fh_16659	0.705940314714461	12	early	Pp3c14_16840	0.530504575029932	8	late
133	Fh_18803	0.453267707409377	4	early	NA	NA	NA	NA
134	Fh_2187	0.559839944725282	1	early	NA	NA	NA	NA
135	Fh_24143	0.398041917691096	6	late	NA	NA	NA	NA
136	Fh_6243	0.32440994038527	6	late	Pp3c4_25130	0.420982743537892	8	late
137	Fh_2164	0.331989753779906	3	mid	Pp3c4_2660	0.631233205989693	9	late
138	Fh_25723	0.652612276777624	3	mid	NA	NA	NA	NA
139	Fh_24641	0.469568499908426	2	mid	Pp3c1_8740	0.343530619034898	8	late
140	Fh_24641	0.469568499908426	2	mid	Pp3c1_8740	0.328140692036639	9	late
141	Fh_24053	0.392062309923431	1	early	Pp3c2_31200	0.572663607964069	10	early
142	Fh_6853	0.548222501228007	11	mid	Pp3c11_7140	0.452286139893174	3	mid
143	Fh_20942	0.374736386885652	8	late	Pp3c17_10200	0.740509194671171	1	early
144	Fh_21136	0.610507143578804	10	early	Pp3c16_25600	0.568357655061485	3	mid
145	Fh_2117	0.350431608258968	4	early	NA	NA	NA	NA
146	Fh_8662	0.509719444898372	12	early	Pp3c4_23600	0.383343756470965	1	early
147	Fh_10507	0.428749070253049	2	mid	NA	NA	NA	NA
148	Fh_1042	0.563741604226101	9	late	NA	NA	NA	NA
149	Fh_24383	0.320384499786523	8	late	NA	NA	NA	NA
150	Fh_13103	0.386298267355258	12	early	NA	NA	NA	NA
151	Fh_7736	0.841758605403392	8	late	Pp3c17_6920	0.520080333622594	7	7
152	Fh_24186	0.305354918088433	8	late	Pp3c1_25450	0.305694311012758	2	mid
153	Fh_10757	0.409867610034217	8	late	Pp3c6_14750	0.31013420777089	9	late
154	Fh_22886	0.462789279887965	9	late	Pp3c1_40040	0.386361392994951	1	early
155	Fh_1431	0.319788479082898	5	late	Pp3c14_16620	0.557277932897669	9	late
156	Fh_25387	0.41040719896483	3	mid	NA	NA	NA	NA
157	Fh_13995	0.417263422527126	12	early	Pp3c10_19020	0.583327234901572	1	early
158	Fh_4815	0.509534984317983	9	late	NA	NA	NA	NA
159	Fh_11405	0.354000277603465	10	early	NA	NA	NA	NA
160	Fh_25144	0.322384649287572	4	early	Pp3c27_5070	0.532475189319051	12	early
161	Fh_11832	0.536699396998719	8	late	NA	NA	NA	NA
162	Fh_19308	0.555304291779611	4	early	Pp3c1_28210	0.477249373671348	9	late
163	Fh_7240	0.477731875193558	4	early	Pp3c2_10280	0.342330227861144	3	mid
164	Fh_7425	0.300683412216647	9	late	Pp3c8_3050	0.388636889367022	10	early
165	Fh_5236	0.360575760719351	3	mid	NA	NA	NA	NA
166	Fh_25873	0.302212439786718	6	late	NA	NA	NA	NA
167	Fh_14247	0.443944124316426	6	late	NA	NA	NA	NA
168	Fh_22473	0.584782818160202	5	late	NA	NA	NA	NA
169	Fh_19288	0.320476521615449	2	mid	Pp3c18_13030	0.357202481270767	5	late
170	Fh_22295	0.517274054533685	5	late	NA	NA	NA	NA
171	Fh_16923	0.581830941635548	4	early	Pp3c20_4230	0.350188957339413	4	early
172	Fh_16346	0.418358456067281	9	late	Pp3c5_5250	0.404308935525415	6	late
173	Fh_4117	0.317214867513937	4	early	NA	NA	NA	NA
174	Fh_17865	0.336479997504826	11	mid	NA	NA	NA	NA
175	Fh_17059	0.655801941436952	8	late	Pp3c24_18890	0.30818257207856	8	late
176	Fh_17060	0.314802110582121	9	late	Pp3c17_22820	0.604188008793346	8	late
177	Fh_21391	0.566364766314363	4	early	NA	NA	NA	NA
178	Fh_5148	0.33088547839419	12	early	NA	NA	NA	NA
179	Fh_9911	0.679102239342788	4	early	NA	NA	NA	NA
180	Fh_24277	0.653087530870511	8	late	Pp3c17_10780	0.442714123064032	10	early
181	Fh_25742	0.655646969222865	7	7	NA	NA	NA	NA
182	Fh_24562	0.408690890387256	5	late	NA	NA	NA	NA
183	Fh_11927	0.397540255636296	4	early	Pp3c18_2110	0.303500873202225	1	early
184	Fh_11927	0.397540255636296	4	early	Pp3c18_2110	0.38869331012084	12	early
185	Fh_6861	0.603165030039019	3	mid	NA	NA	NA	NA
186	Fh_18496	0.772738119839604	10	early	NA	NA	NA	NA
187	Fh_2533	0.666204153690759	4	early	Pp3c1_2270	0.480680258747974	8	late
188	Fh_15688	0.529695993167158	4	early	Pp3c2_30870	0.447727736799712	5	late
189	Fh_13781	0.320006877229683	4	early	Pp3c22_7010	0.532039547087189	8	late
190	Fh_22464	0.594539996792754	1	early	NA	NA	NA	NA
191	Fh_14470	0.334146131325096	9	late	Pp3c3_25940	0.931684973204839	8	late
192	Fh_23284	0.360296935558489	6	late	Pp3c4_16570	0.361396854281601	5	late
193	Fh_10292	0.896154051799937	8	late	Pp3c4_20200	0.583145834889204	9	late
194	Fh_20953	0.685681304984685	1	early	Pp3c8_5770	0.429124699136405	10	early
195	Fh_7180	0.446422037940095	1	early	Pp3c24_7780	0.703883308033843	1	early
196	Fh_12329	0.30370501906133	12	early	Pp3c24_7310	0.459572191902785	1	early
197	Fh_10651	0.442408359325399	4	early	Pp3c23_11080	0.634092714010485	7	7
198	Fh_13136	0.822628642256191	8	late	NA	NA	NA	NA
199	Fh_882	0.330213227119624	7	7	Pp3c4_12690	0.728169592207413	1	early
200	Fh_20761	0.329335109851765	10	early	NA	NA	NA	NA
201	Fh_11206	0.431272043307258	5	late	NA	NA	NA	NA
202	Fh_20107	0.407241242541853	5	late	Pp3c5_3110	0.552235273440683	9	late
203	Fh_24871	0.749857790963659	8	late	Pp3c18_18460	0.353344217789009	1	early
204	Fh_24346	0.50283486407957	4	early	Pp3c21_16990	0.493161963237677	1	early
205	Fh_2005	0.439433246677521	10	early	Pp3c2_9460	0.425513003670542	1	early
206	Fh_8558	0.709259079417504	12	early	Pp3c1_33130	0.316931954435824	2	mid
207	Fh_11324	0.711445679617691	1	early	NA	NA	NA	NA
208	Fh_6800	0.413026975641508	12	early	Pp3c3_35190	0.462642704897082	8	late
209	Fh_16910	0.553095978537414	1	early	Pp3c16_840	0.640940009832043	1	early
210	Fh_14440	0.526175804003738	11	mid	Pp3c5_14260	0.354428554303253	2	mid
211	Fh_3032	0.387435107176958	10	early	Pp3c12_9190	0.341415368517772	1	early
212	Fh_2122	0.527054846756195	1	early	Pp3c3_23720	0.529906168721511	10	early
213	Fh_11792	0.349431036122876	2	mid	NA	NA	NA	NA
214	Fh_18061	0.440344353301823	8	late	NA	NA	NA	NA
215	Fh_21822	0.375364473324711	8	late	Pp3c4_14450	0.462200891491911	9	late
216	Fh_3142	0.379596491577792	3	mid	Pp3c5_16710	0.700707462392854	8	late
217	Fh_12578	0.363881131717544	4	early	Pp3c16_5840	0.485367429768987	8	late
218	Fh_24748	0.646515917152587	4	early	NA	NA	NA	NA
219	Fh_4101	0.43008105504667	6	late	Pp3c19_17660	0.305498994323478	4	early
220	Fh_24456	0.348591317203236	7	7	NA	NA	NA	NA
221	Fh_15268	0.443942923847073	2	mid	Pp3c4_15350	0.34763641619122	6	late
222	Fh_3037	0.403899185658326	2	mid	Pp3c12_9240	0.419529551196442	12	early
223	Fh_17874	0.491873869466676	6	late	Pp3c10_2870	0.304909935471336	9	late
224	Fh_9416	0.712671646003035	12	early	Pp3c9_13280	0.310911063336198	4	early
225	Fh_22206	0.371344400581634	2	mid	Pp3c13_21220	0.625839168818243	8	late
226	Fh_21186	0.360991093689137	10	early	Pp3c4_16380	0.3734159075387	1	early
227	Fh_21186	0.360991093689137	10	early	Pp3c4_16380	0.307199780233977	10	early
228	Fh_19017	0.334848281362899	7	7	NA	NA	NA	NA
229	Fh_21099	0.474189928836953	4	early	Pp3c8_15200	0.37288770982635	11	mid
230	Fh_828	0.636046242664402	3	mid	Pp3c16_11450	0.310020925664921	3	mid
231	Fh_12714	0.542512238988095	8	late	Pp3c5_14630	0.335633463629803	3	mid
232	Fh_1288	0.500082910623112	7	7	NA	NA	NA	NA
233	Fh_13301	0.453949814416931	4	early	Pp3c15_9180	0.344905453835857	1	early
234	Fh_4474	0.436140775210568	6	late	NA	NA	NA	NA
235	Fh_20327	0.516936218991486	1	early	NA	NA	NA	NA
236	Fh_16651	0.329073821718054	9	late	Pp3c1_10550	0.477277459361617	2	mid
237	Fh_24520	0.342278696058717	1	early	Pp3c2_27270	0.893871466632549	8	late
238	Fh_11370	0.764929471214974	9	late	Pp3c11_3540	0.379495363883927	8	late
239	Fh_22254	0.776230323063358	10	early	Pp3c4_32070	0.309439424367793	5	late
240	Fh_11704	0.336780277582703	12	early	NA	NA	NA	NA
241	Fh_23965	0.335557510665126	12	early	Pp3c3_29330	0.305062593031997	11	mid
242	Fh_23138	0.813138220563678	8	late	Pp3c10_2370	0.816803441435514	8	late
243	Fh_11767	0.338527942372532	10	early	Pp3c10_22600	0.706895474522691	9	late
244	Fh_5736	0.507523977274908	12	early	NA	NA	NA	NA
245	Fh_22867	0.555636276582854	10	early	NA	NA	NA	NA
246	Fh_20641	0.342689404788594	6	late	NA	NA	NA	NA
247	Fh_9971	0.307342340432695	8	late	NA	NA	NA	NA
248	Fh_11846	0.458747261391809	12	early	NA	NA	NA	NA
249	Fh_12995	0.586520087688354	6	late	NA	NA	NA	NA
250	Fh_24404	0.352796776783934	1	early	NA	NA	NA	NA
251	Fh_20405	0.678170026590613	1	early	NA	NA	NA	NA
252	Fh_7378	0.403920241045814	1	early	Pp3c6_7730	0.66478647966582	12	early
253	Fh_12137	0.514112676224278	9	late	Pp3c5_19530	0.616039337996669	1	early
254	Fh_4112	0.375975172390843	3	mid	Pp3c17_5780	0.595854808180932	8	late
255	Fh_8119	0.538264767105833	6	late	Pp3c23_10870	0.649801449928513	8	late
256	Fh_17579	0.865070663311424	8	late	NA	NA	NA	NA
257	Fh_13221	0.320484152973718	6	late	NA	NA	NA	NA
258	Fh_13135	0.492456709414284	7	7	Pp3c3_8570	0.340864966492325	10	early
259	Fh_22270	0.391798267540658	5	late	Pp3c4_17910	0.579342673709686	9	late
260	Fh_8736	0.923340458983935	8	late	NA	NA	NA	NA
261	Fh_1438	0.30356466911445	11	mid	NA	NA	NA	NA
262	Fh_25673	0.398095868308969	4	early	Pp3c8_24760	0.660848191720625	9	late
263	Fh_5843	0.4645093318567	1	early	NA	NA	NA	NA
264	Fh_739	0.362865495486922	11	mid	NA	NA	NA	NA
265	Fh_3076	0.356850884740029	1	early	NA	NA	NA	NA
266	Fh_19567	0.360317461050673	10	early	Pp3c20_2380	0.618799626101494	1	early
267	Fh_19668	0.350605617217024	4	early	NA	NA	NA	NA
268	Fh_22918	0.598402497834757	4	early	Pp3c6_15170	0.368140374858997	3	mid
269	Fh_18403	0.408828739394094	4	early	Pp3c5_10340	0.559053628830238	6	late
270	Fh_21148	0.522012214020003	5	late	Pp3c5_24370	0.37846752579635	9	late
271	Fh_24430	0.345159771703965	11	mid	Pp3c6_4170	0.390728226325488	4	early
272	Fh_23427	0.428086463450433	6	late	Pp3c5_24450	0.462783002239874	12	early
273	Fh_21210	0.484670458535492	4	early	NA	NA	NA	NA
274	Fh_3818	0.391678591597565	8	late	NA	NA	NA	NA
275	Fh_25458	0.477204064503831	4	early	NA	NA	NA	NA
276	Fh_4167	0.334824204525231	9	late	NA	NA	NA	NA
277	Fh_10092	0.917600700923794	8	late	NA	NA	NA	NA
278	Fh_9422	0.528917767214491	9	late	Pp3c26_13700	0.595126368064924	8	late
279	Fh_8516	0.630839292183336	12	early	Pp3c18_10070	0.359064383606123	12	early
280	Fh_19682	0.73223103648791	4	early	NA	NA	NA	NA
281	Fh_10119	0.349958930649571	4	early	Pp3c9_16460	0.304199054097435	12	early
282	Fh_25900	0.386748900328457	6	late	Pp3c15_8680	0.309094452652489	12	early
283	Fh_6245	0.364892838819648	10	early	NA	NA	NA	NA
284	Fh_3248	0.422193663734729	8	late	NA	NA	NA	NA
285	Fh_21442	0.472739954557644	4	early	NA	NA	NA	NA
286	Fh_2683	0.470917785925333	3	mid	Pp3c1_22120	0.320763017550683	9	late
287	Fh_10800	0.446254239932663	5	late	Pp3c10_3790	0.664625310036425	9	late
288	Fh_1444	0.378682465065742	9	late	Pp3c2_20180	0.356946610117409	5	late
289	Fh_18042	0.656933244846092	9	late	Pp3c16_6460	0.736189075605268	8	late
290	Fh_12705	0.437346874511112	6	late	Pp3c5_14440	0.369103189124326	7	7
291	Fh_25641	0.435621061185219	4	early	Pp3c6_26190	0.494616653114838	1	early
292	Fh_20426	0.458225895286833	4	early	Pp3c27_2840	0.415038017688098	10	early
293	Fh_23194	0.342774511748242	9	late	NA	NA	NA	NA
294	Fh_22483	0.333945786709165	9	late	Pp3c2_13790	0.362843682575232	5	late
295	Fh_14672	0.355189268112062	9	late	NA	NA	NA	NA
296	Fh_8320	0.389822972917419	9	late	Pp3c12_23490	0.605796285699668	9	late
297	Fh_11337	0.694274162997044	6	late	NA	NA	NA	NA
298	Fh_21823	0.314934469298085	7	7	Pp3c12_18960	0.467661237817383	12	early
299	Fh_21640	0.495028360584941	5	late	NA	NA	NA	NA
300	Fh_11374	0.500570934410561	5	late	Pp3c5_23070	0.593047407641818	9	late
301	Fh_20067	0.435976221920719	5	late	Pp3c25_2880	0.361278862987898	9	late
302	Fh_19377	0.752719214330972	3	mid	Pp3c3_31490	0.820261031573579	8	late
303	Fh_20626	0.328290511323762	3	mid	NA	NA	NA	NA
304	Fh_18113	0.420342317889731	6	late	NA	NA	NA	NA
305	Fh_23882	0.351491800313707	12	early	Pp3c11_10490	0.348429438286764	12	early
306	Fh_5252	0.515428830613758	2	mid	NA	NA	NA	NA
307	Fh_16362	0.317471325765405	9	late	Pp3c1_15490	0.365521544220731	1	early
308	Fh_12265	0.534561258477198	12	early	Pp3c18_6880	0.383555225958076	1	early
309	Fh_1531	0.367098336843741	5	late	NA	NA	NA	NA
310	Fh_9721	0.339682274886889	9	late	Pp3c18_16260	0.323868464608365	6	late
311	Fh_12233	0.544874141485591	1	early	Pp3c6_18540	0.336498510708704	6	late
312	Fh_7511	0.388183551272337	9	late	Pp3c5_6640	0.331809727505554	8	late
313	Fh_7511	0.388183551272337	9	late	Pp3c5_6640	0.338984973487734	9	late
314	Fh_2535	0.480882693295342	8	late	NA	NA	NA	NA
315	Fh_1232	0.504176491908881	7	7	Pp3c16_7540	0.310100425235388	6	late
316	Fh_15215	0.516056963638539	4	early	NA	NA	NA	NA
317	Fh_7279	0.610416203373048	9	late	Pp3c3_10220	0.412277262400968	6	late
318	Fh_12851	0.718786340747246	1	early	NA	NA	NA	NA
319	Fh_12320	0.505571352646044	1	early	NA	NA	NA	NA
320	Fh_2883	0.336121088730947	4	early	Pp3c16_5720	0.313014328295207	1	early
321	Fh_15247	0.395567277203959	12	early	NA	NA	NA	NA
322	Fh_6929	0.45438580931075	5	late	Pp3c14_14170	0.315924449908261	12	early
323	Fh_23782	0.338483819079073	9	late	Pp3c11_5740	0.311483032611174	1	early
324	Fh_9398	0.397594429507888	6	late	Pp3c2_29800	0.302034011970113	9	late
325	Fh_17182	0.481123794665535	3	mid	Pp3c13_12170	0.599555201279197	10	early
326	Fh_13137	0.568300060007785	10	early	NA	NA	NA	NA
327	Fh_8124	0.428943995603776	4	early	Pp3c23_10950	0.390113366636131	12	early
328	Fh_2026	0.364656905225825	4	early	Pp3c24_7350	0.373884376196102	1	early
329	Fh_2026	0.364656905225825	4	early	Pp3c24_7350	0.306256351174849	10	early
330	Fh_16375	0.304396176936527	12	early	Pp3c15_4550	0.330486944628004	10	early
331	Fh_13631	0.601910463218388	4	early	Pp3c9_8630	0.316558196223931	6	late
332	Fh_13897	0.344609142103915	1	early	Pp3c16_11330	0.408277813652261	1	early
333	Fh_13288	0.68427321234784	1	early	NA	NA	NA	NA
334	Fh_904	0.380700868907964	5	late	Pp3c7_14450	0.688749308128577	8	late
335	Fh_13383	0.338278654376686	6	late	Pp3c16_19250	0.322770816080699	5	late
336	Fh_6286	0.334485615358897	11	mid	Pp3c20_18640	0.654230584588325	6	late
337	Fh_24888	0.330086949297423	6	late	Pp3c24_9430	0.48069608520343	8	late
338	Fh_14924	0.585142210445652	6	late	NA	NA	NA	NA
339	Fh_17013	0.305609861719257	2	mid	NA	NA	NA	NA
340	Fh_13663	0.322194814703887	1	early	Pp3c15_23960	0.309009981084577	1	early
341	Fh_22512	0.423102595712051	7	7	Pp3c9_24310	0.431734869643227	8	late
342	Fh_6364	0.321349551041211	9	late	Pp3c5_2700	0.683458494356457	5	late
343	Fh_17008	0.340949338933792	9	late	Pp3c20_9340	0.373181751772209	9	late
344	Fh_14467	0.508269206460461	8	late	Pp3c7_7840	0.524966990506199	9	late
345	Fh_16086	0.322903979941924	9	late	NA	NA	NA	NA
346	Fh_3222	0.333884833561943	5	late	Pp3c21_440	0.334153483884156	5	late
347	Fh_6098	0.34965414903887	5	late	NA	NA	NA	NA
348	Fh_20103	0.437925527483683	5	late	NA	NA	NA	NA
349	Fh_2792	0.354478780189885	1	early	NA	NA	NA	NA
350	Fh_25531	0.712218292900635	12	early	Pp3c9_380	0.36168625369664	10	early
351	Fh_23469	0.324851176162425	6	late	NA	NA	NA	NA
352	Fh_9813	0.314808073878838	12	early	NA	NA	NA	NA
353	Fh_15917	0.434065285774039	12	early	Pp3c13_8100	0.707144058322864	8	late
354	Fh_3401	0.652811845772729	8	late	Pp3c1_9050	0.39454074473246	7	7
355	Fh_20822	0.442877528037177	5	late	NA	NA	NA	NA
356	Fh_25476	0.384803113841799	5	late	NA	NA	NA	NA
357	Fh_21548	0.509083447647303	11	mid	NA	NA	NA	NA
358	Fh_19354	0.582275229105969	4	early	NA	NA	NA	NA
359	Fh_19325	0.378516019003611	7	7	Pp3c18_5350	0.338334623087533	5	late
360	Fh_4336	0.404343700492924	12	early	Pp3c21_15900	0.357238787572537	10	early
361	Fh_25419	0.613559865684796	1	early	NA	NA	NA	NA
362	Fh_25092	0.477805937398707	4	early	NA	NA	NA	NA
363	Fh_23728	0.305572946405653	4	early	Pp3c3_22490	0.37319026588505	9	late
364	Fh_5847	0.364895831393139	4	early	NA	NA	NA	NA
365	Fh_19796	0.36463573749238	11	mid	Pp3c12_5220	0.550493742293902	9	late
366	Fh_7754	0.850345599981125	8	late	NA	NA	NA	NA
367	Fh_20491	0.471406319582963	12	early	NA	NA	NA	NA
368	Fh_20498	0.629819801418462	12	early	NA	NA	NA	NA
369	Fh_21211	0.326009254165754	5	late	Pp3c23_15870	0.821677764390344	8	late
370	Fh_22829	0.499155475137168	4	early	NA	NA	NA	NA
371	Fh_23477	0.425313256416935	9	late	Pp3c22_21950	0.455101491445898	1	early
372	Fh_6913	0.657518581567328	9	late	NA	NA	NA	NA
373	Fh_8814	0.422253055213103	7	7	Pp3c21_11230	0.323260432176524	1	early
374	Fh_5940	0.848439707914907	8	late	NA	NA	NA	NA
375	Fh_10222	0.36849912057259	12	early	Pp3c3_31430	0.765910268857166	10	early
376	Fh_25741	0.666317568063764	12	early	Pp3c8_6790	0.34196256730193	9	late
377	Fh_10298	0.322342511924605	5	late	Pp3c14_20770	0.375328410531544	8	late
378	Fh_7246	0.458884574377446	11	mid	Pp3c2_10230	0.340089807291158	7	7
379	Fh_1062	0.472097916646225	9	late	NA	NA	NA	NA
380	Fh_20772	0.691675077241306	6	late	Pp3c24_13160	0.329530799022135	8	late
381	Fh_1884	0.329734825136433	1	early	NA	NA	NA	NA
382	Fh_16284	0.340897438086858	9	late	Pp3c14_6460	0.332380922575056	3	mid
383	Fh_11197	0.351836904146002	10	early	NA	NA	NA	NA
384	Fh_3460	0.752522927901225	8	late	NA	NA	NA	NA
385	Fh_11981	0.456645702141692	8	late	NA	NA	NA	NA
386	Fh_23518	0.32268164878385	4	early	Pp3c25_3230	0.53923445205662	8	late
387	Fh_19404	0.338000250238605	11	mid	Pp3c16_10090	0.354975514136557	9	late
388	Fh_8531	0.396566798947518	1	early	Pp3c14_8650	0.33624003446948	12	early
389	Fh_25288	0.321618310417087	8	late	NA	NA	NA	NA
390	Fh_3263	0.311290465537956	9	late	NA	NA	NA	NA
391	Fh_8082	0.684623161537144	5	late	Pp3c5_4230	0.311508308710783	5	late
392	Fh_5367	0.514552303168071	9	late	Pp3c27_2320	0.426640310768772	9	late
393	Fh_3170	0.655355992949282	1	early	NA	NA	NA	NA
394	Fh_4071	0.343003854998607	12	early	NA	NA	NA	NA
395	Fh_20237	0.573639960741422	1	early	NA	NA	NA	NA
396	Fh_4050	0.317393031546726	9	late	Pp3c12_6120	0.501803430683023	1	early
397	Fh_12305	0.711349813277438	10	early	NA	NA	NA	NA
398	Fh_20778	0.426700877921918	7	7	Pp3c24_13070	0.424564923295705	8	late
399	Fh_20399	0.339199134366548	8	late	Pp3c11_3780	0.542528018640001	10	early
400	Fh_16745	0.354413406528592	9	late	NA	NA	NA	NA
401	Fh_12375	0.710259644662913	8	late	Pp3c7_24150	0.711606816914021	1	early
402	Fh_19224	0.400197096023424	5	late	NA	NA	NA	NA
403	Fh_12459	0.430920620820435	12	early	NA	NA	NA	NA
404	Fh_7317	0.454835464906105	8	late	Pp3c8_7570	0.308369085482842	6	late
405	Fh_3571	0.500191549440427	8	late	Pp3c4_510	0.719102644308407	6	late
406	Fh_16871	0.316329734197805	5	late	Pp3c10_7880	0.54280970553305	9	late
407	Fh_13094	0.357917797930104	11	mid	NA	NA	NA	NA
408	Fh_19277	0.73895217253328	10	early	Pp3c18_13160	0.700501545382339	1	early
409	Fh_13231	0.305086103719735	10	early	Pp3c20_2550	0.328524446825938	10	early
410	Fh_23889	0.629546391120412	1	early	Pp3c23_17260	0.537311518912862	10	early
411	Fh_13419	0.916044000563545	8	late	NA	NA	NA	NA
412	Fh_13481	0.655747016652324	12	early	NA	NA	NA	NA
413	Fh_1513	0.423038324457379	9	late	Pp3c3_18790	0.501994664792302	9	late
414	Fh_15717	0.399660730963166	11	mid	Pp3c10_15710	0.392935978753473	5	late
415	Fh_22137	0.536353243426887	5	late	NA	NA	NA	NA
416	Fh_18578	0.34271406586023	1	early	Pp3c6_21770	0.563548313825527	10	early
417	Fh_19246	0.35330057537312	1	early	Pp3c6_21830	0.550092811252633	1	early
418	Fh_20737	0.464929037970959	1	early	NA	NA	NA	NA
419	Fh_6849	0.630739269752168	1	early	NA	NA	NA	NA
420	Fh_1556	0.337801857405807	8	late	Pp3c1_16920	0.491816493062698	9	late
421	Fh_14627	0.423325577572721	1	early	NA	NA	NA	NA
422	Fh_14736	0.577610756078703	2	mid	NA	NA	NA	NA
423	Fh_15219	0.614237360534988	8	late	Pp3c5_9840	0.739139376946286	10	early
424	Fh_20144	0.346128861578204	11	mid	Pp3c6_20020	0.633319791811513	6	late
425	Fh_23088	0.37572875840999	11	mid	Pp3c10_15570	0.363458423568744	1	early
426	Fh_22583	0.756629814993557	3	mid	NA	NA	NA	NA
427	Fh_15598	0.456581477891828	6	late	NA	NA	NA	NA
428	Fh_15643	0.422639672362885	4	early	Pp3c19_18560	0.603387244405599	10	early
429	Fh_2341	0.65769687636146	1	early	NA	NA	NA	NA
430	Fh_22773	0.588443854631352	9	late	Pp3c24_15420	0.354216501740568	2	mid
431	Fh_15651	0.485371686104036	5	late	Pp3c12_22830	0.492647936015909	9	late
432	Fh_2251	0.513794668440608	1	early	Pp3c7_20160	0.333283912383753	1	early
433	Fh_2251	0.513794668440608	1	early	Pp3c7_20160	0.355089254463105	12	early
434	Fh_23550	0.704851349086827	3	mid	Pp3c1_29420	0.329256834382988	7	7
435	Fh_19765	0.380353378193335	3	mid	Pp3c2_12640	0.437157236052092	8	late
436	Fh_25592	0.607722192423359	8	late	Pp3c6_3110	0.47780614307759	9	late
437	Fh_7475	0.547611776601593	4	early	NA	NA	NA	NA
438	Fh_17936	0.338582272568438	2	mid	NA	NA	NA	NA
439	Fh_7390	0.521986694441797	6	late	NA	NA	NA	NA
440	Fh_18038	0.55289092221079	11	mid	Pp3c19_2450	0.340968363044664	8	late
441	Fh_18038	0.55289092221079	11	mid	Pp3c19_2450	0.301966705167648	9	late
442	Fh_23839	0.629995897342541	3	mid	Pp3c7_23900	0.719609873848476	12	early
443	Fh_2866	0.355874367004443	7	7	Pp3c23_9660	0.323790005441307	1	early
444	Fh_6305	0.408237189862151	7	7	Pp3c20_17990	0.471955509779783	12	early
445	Fh_19278	0.369785116643262	9	late	NA	NA	NA	NA
446	Fh_23286	0.300328317405755	3	mid	NA	NA	NA	NA
447	Fh_19593	0.49714186920368	3	mid	NA	NA	NA	NA
448	Fh_7659	0.719598181166568	6	late	NA	NA	NA	NA
449	Fh_2085	0.796420150074116	9	late	Pp3c26_4070	0.65027667852601	5	late
450	Fh_2951	0.404826504055331	10	early	Pp3c12_11190	0.414939860107255	1	early
451	Fh_6786	0.655805407973262	4	early	Pp3c3_34730	0.691061766120461	6	late
452	Fh_2103	0.34895516247444	10	early	Pp3c26_3590	0.373485178802726	3	mid
453	Fh_9896	0.574845450310228	5	late	Pp3c11_12710	0.396540301585885	9	late
454	Fh_6055	0.379885161109728	7	7	NA	NA	NA	NA
455	Fh_9845	0.334862402235257	4	early	Pp3c4_10940	0.402363376622016	4	early
456	Fh_9764	0.638191185292807	12	early	Pp3c1_12950	0.486481338799205	9	late
457	Fh_21510	0.593508409773816	6	late	Pp3c9_4870	0.577324579305354	8	late
458	Fh_10125	0.351228025411736	11	mid	NA	NA	NA	NA
459	Fh_18958	0.38856627919399	8	late	Pp3c16_300	0.322057816887491	5	late
460	Fh_18958	0.38856627919399	8	late	Pp3c16_300	0.306255982684907	9	late
461	Fh_10158	0.446336581167182	1	early	Pp3c24_3760	0.415351466495858	10	early
462	Fh_4093	0.307170186129563	7	7	NA	NA	NA	NA
463	Fh_25423	0.381075277308668	1	early	Pp3c23_6290	0.500105482059701	1	early
464	Fh_3985	0.393444250076775	8	late	Pp3c24_10570	0.323429454088159	3	mid
465	Fh_10376	0.35994517538337	12	early	Pp3c8_11990	0.614158414183759	6	late
466	Fh_6313	0.369996081115561	2	mid	Pp3c9_25570	0.323477800155581	1	early
467	Fh_6311	0.357546379494057	2	mid	Pp3c9_25400	0.396610844077148	12	early
468	Fh_15194	0.41572333342487	3	mid	Pp3c25_10130	0.614752378327117	10	early
469	Fh_10687	0.315483496030136	9	late	NA	NA	NA	NA
470	Fh_5864	0.324538794119014	5	late	NA	NA	NA	NA
471	Fh_9666	0.410193320116653	5	late	Pp3c15_23580	0.590358243298733	5	late
472	Fh_15987	0.321855542305902	6	late	NA	NA	NA	NA
473	Fh_23522	0.322467783953943	6	late	NA	NA	NA	NA
474	Fh_16467	0.312026322717751	3	mid	NA	NA	NA	NA
475	Fh_1079	0.694743099533902	4	early	NA	NA	NA	NA
476	Fh_10905	0.382848502294161	12	early	NA	NA	NA	NA
477	Fh_8811	0.316262907691588	7	7	Pp3c18_14390	0.412387475060377	9	late
478	Fh_8813	0.470165388520333	4	early	NA	NA	NA	NA
479	Fh_3929	0.732088819334892	12	early	Pp3c21_11220	0.465107664884828	3	mid
480	Fh_11053	0.369486475616091	12	early	Pp3c2_17920	0.43770704648133	3	mid
481	Fh_3105	0.37650917676885	11	mid	NA	NA	NA	NA
482	Fh_1124	0.308980823011806	12	early	Pp3c1_38560	0.399410991424057	6	late
483	Fh_7585	0.307967070063	7	7	Pp3c14_19410	0.315538698278337	11	mid
484	Fh_6545	0.500948344593246	5	late	Pp3c22_2550	0.60378291672238	7	7
485	Fh_11314	0.643775420822138	7	7	Pp3c17_16150	0.479244161478575	10	early
486	Fh_17132	0.504683254338649	7	7	Pp3c2_5990	0.384792541060345	1	early
487	Fh_11359	0.364342074292569	12	early	Pp3c9_15380	0.376115557192912	1	early
488	Fh_11359	0.364342074292569	12	early	Pp3c9_15380	0.303631052153232	10	early
489	Fh_8457	0.397707556969543	10	early	NA	NA	NA	NA
490	Fh_19702	0.371492573599594	5	late	Pp3c3_18360	0.31338825779283	5	late
491	Fh_11372	0.512284857650821	5	late	NA	NA	NA	NA
492	Fh_13317	0.472287344655516	5	late	NA	NA	NA	NA
493	Fh_20460	0.846396367310613	8	late	NA	NA	NA	NA
494	Fh_25707	0.457902359133196	5	late	NA	NA	NA	NA
495	Fh_11858	0.367904089935229	6	late	Pp3c7_23740	0.412164118018179	8	late
496	Fh_11894	0.327246078049378	1	early	NA	NA	NA	NA
497	Fh_1748	0.510124076935584	9	late	NA	NA	NA	NA
498	Fh_15305	0.551067434313552	5	late	Pp3c16_18350	0.646348943276604	1	early
499	Fh_22806	0.342544049171019	5	late	NA	NA	NA	NA
500	Fh_4253	0.584165883891141	4	early	Pp3c10_7420	0.49332395482604	1	early
501	Fh_12717	0.42630621031189	6	late	Pp3c24_13630	0.368800659289876	8	late
502	Fh_5216	0.328856260255217	11	mid	Pp3c15_8150	0.304853674746501	8	late
503	Fh_6162	0.374750571134736	9	late	NA	NA	NA	NA
504	Fh_23783	0.621253880516535	5	late	NA	NA	NA	NA
505	Fh_13711	0.846875700475238	8	late	Pp3c7_22280	0.307292120289304	8	late
506	Fh_13711	0.846875700475238	8	late	Pp3c7_22280	0.36118964662129	9	late
507	Fh_9399	0.397399248239141	3	mid	Pp3c2_29750	0.503216476076935	2	mid
508	Fh_13102	0.705881251115334	12	early	NA	NA	NA	NA
509	Fh_13423	0.329547848114994	1	early	Pp3c17_17000	0.327265338925547	10	early
510	Fh_13657	0.301691622897204	7	7	NA	NA	NA	NA
511	Fh_7611	0.720762531667809	8	late	Pp3c13_5590	0.351273215482422	8	late
512	Fh_13935	0.44497287893974	2	mid	NA	NA	NA	NA
513	Fh_9514	0.301917383498628	3	mid	Pp3c7_4340	0.343661082988809	8	late
514	Fh_20294	0.32513495849242	12	early	Pp3c6_11380	0.369424056976021	8	late
515	Fh_17897	0.316544269973002	6	late	Pp3c5_15750	0.401709239074186	7	7
516	Fh_6819	0.630719431785027	4	early	NA	NA	NA	NA
517	Fh_20819	0.370207265393653	9	late	NA	NA	NA	NA
518	Fh_18168	0.463061692327459	2	mid	Pp3c1_13570	0.658730997267147	6	late
519	Fh_15560	0.660553203554244	4	early	Pp3c3_9200	0.581619735100405	9	late
520	Fh_16488	0.333005416632565	8	late	Pp3c13_11140	0.314719701217378	1	early
521	Fh_16488	0.333005416632565	8	late	Pp3c13_11140	0.367852142087058	12	early
522	Fh_14140	0.680705903659597	9	late	Pp3c12_13740	0.323753629749838	2	mid
523	Fh_9490	0.343584435225954	8	late	Pp3c3_35820	0.406775810485719	7	7
524	Fh_19650	0.650894991717586	12	early	Pp3s116_30	0.327295462858025	10	early
525	Fh_22484	0.633509234827027	1	early	NA	NA	NA	NA
526	Fh_18093	0.498229133854389	1	early	NA	NA	NA	NA
527	Fh_14162	0.363817240317159	10	early	Pp3c14_9600	0.553443394258082	10	early
528	Fh_15078	0.339972277580179	9	late	Pp3c2_2700	0.405617669692937	9	late
529	Fh_14253	0.416459270831136	6	late	Pp3c8_6470	0.403641433409972	8	late
530	Fh_1862	0.315125765903158	9	late	Pp3c20_11050	0.36074026176083	7	7
531	Fh_15592	0.534526109525822	5	late	Pp3c3_25610	0.342073539953667	9	late
532	Fh_19959	0.399641583353579	3	mid	NA	NA	NA	NA
533	Fh_19954	0.312029991551169	1	early	Pp3c23_8410	0.31476796819318	10	early
534	Fh_7962	0.3267156815691	10	early	NA	NA	NA	NA
535	Fh_14613	0.433195687637314	3	mid	Pp3c1_32850	0.62784211380062	12	early
536	Fh_14624	0.362357398394933	12	early	Pp3c1_33030	0.526862349536123	8	late
537	Fh_23845	0.44214519041561	9	late	Pp3c2_4650	0.350002112811038	7	7
538	Fh_14670	0.380386561278761	11	mid	NA	NA	NA	NA
539	Fh_5629	0.311119011528647	5	late	NA	NA	NA	NA
540	Fh_4479	0.468750288760398	2	mid	NA	NA	NA	NA
541	Fh_14761	0.524898560401389	6	late	Pp3c7_8630	0.524612592512264	2	mid
542	Fh_6682	0.821857780729908	8	late	NA	NA	NA	NA
543	Fh_22602	0.606270815426499	7	7	NA	NA	NA	NA
544	Fh_15044	0.344252692852319	11	mid	NA	NA	NA	NA
545	Fh_21028	0.428805207534063	6	late	Pp3c13_8810	0.446366711943521	8	late
546	Fh_18205	0.519519540731457	8	late	Pp3c20_6790	0.322346486607998	3	mid
547	Fh_15113	0.317209035311569	1	early	Pp3c23_19130	0.523480175407929	9	late
548	Fh_23083	0.323270451248591	5	late	NA	NA	NA	NA
549	Fh_9577	0.372275746357925	10	early	NA	NA	NA	NA
550	Fh_15491	0.347253143186589	8	late	NA	NA	NA	NA
551	Fh_5004	0.371957821472067	12	early	Pp3c1_6130	0.30864303192238	10	early
552	Fh_9916	0.384726297184702	1	early	Pp3c26_8350	0.319778063153646	10	early
553	Fh_15737	0.458835910841754	11	mid	Pp3c3_15740	0.320289526044742	8	late
554	Fh_8763	0.562536052626551	4	early	Pp3c13_14540	0.398906733394896	9	late
555	Fh_6248	0.321614229329646	4	early	NA	NA	NA	NA
556	Fh_23539	0.455048117220416	11	mid	NA	NA	NA	NA
557	Fh_4666	0.5933035966095	3	mid	NA	NA	NA	NA
558	Fh_4765	0.486439602089733	5	late	NA	NA	NA	NA
559	Fh_15991	0.479699968730779	4	early	NA	NA	NA	NA
560	Fh_18486	0.351069682619454	6	late	Pp3c23_14970	0.730918901420393	10	early
561	Fh_5598	0.308670562641493	1	early	NA	NA	NA	NA
562	Fh_20149	0.384931587727689	6	late	Pp3c4_19890	0.533774356764127	9	late
563	Fh_16718	0.449173732738415	1	early	Pp3c16_9010	0.470554567142646	1	early
564	Fh_24816	0.738465029346459	1	early	NA	NA	NA	NA
565	Fh_20424	0.351900603545019	10	early	NA	NA	NA	NA
566	Fh_17869	0.666909909656143	1	early	NA	NA	NA	NA
567	Fh_17019	0.416308936292651	7	7	NA	NA	NA	NA
568	Fh_2405	0.522930913252368	10	early	NA	NA	NA	NA
569	Fh_9409	0.453930809468247	4	early	Pp3c3_22200	0.449287106267352	4	early
570	Fh_3078	0.357369165140527	3	mid	Pp3c10_16450	0.423559268801379	2	mid
571	Fh_17699	0.669339554653122	9	late	Pp3c4_22960	0.466677111312573	12	early
572	Fh_2102	0.327566119863942	5	late	Pp3c26_3620	0.434288468000995	6	late
573	Fh_20893	0.332851343337502	9	late	Pp3c13_21050	0.382517631478992	6	late
574	Fh_2454	0.314693035596499	12	early	NA	NA	NA	NA
575	Fh_19683	0.568490699450798	12	early	Pp3c8_22570	0.399644786453935	3	mid
576	Fh_20706	0.773149677508891	10	early	NA	NA	NA	NA
577	Fh_24010	0.334624851329337	7	7	Pp3c3_30500	0.532588128216058	9	late
578	Fh_20825	0.466618473424933	4	early	Pp3c6_22210	0.359862549645955	12	early
579	Fh_19755	0.826443842582036	8	late	NA	NA	NA	NA
580	Fh_20805	0.895121838801128	8	late	Pp3c11_800	0.893871466632549	8	late
581	Fh_7008	0.309311077428549	4	early	Pp3c1_210	0.334600892028439	10	early
582	Fh_9153	0.482594189771832	5	late	Pp3c2_28590	0.569458367892275	2	mid
583	Fh_19756	0.430715107037074	11	mid	Pp3c7_26860	0.302600966629959	10	early
584	Fh_4134	0.616303208335515	1	early	NA	NA	NA	NA
585	Fh_7884	0.630504492743218	1	early	Pp3c18_19660	0.502562073190693	4	early
586	Fh_4135	0.37305196187464	12	early	NA	NA	NA	NA
587	Fh_7882	0.327488291600368	12	early	Pp3c18_19720	0.468272457226971	9	late
588	Fh_25180	0.465381397796646	8	late	Pp3c5_22190	0.331428968817276	9	late
589	Fh_7796	0.608196435602151	6	late	Pp3c16_11260	0.489308010480952	10	early
590	Fh_22134	0.704155175408915	8	late	Pp3c25_2760	0.393463183617722	8	late
591	Fh_7356	0.42721620175159	3	mid	NA	NA	NA	NA
592	Fh_24658	0.436980512272292	4	early	Pp3c2_16180	0.447631075113397	8	late
593	Fh_23127	0.367379292073012	9	late	Pp3c10_2580	0.51466806470531	7	7
594	Fh_23410	0.65419665946214	8	late	Pp3c4_27990	0.62672736347285	9	late
595	Fh_23486	0.536753545073715	1	early	NA	NA	NA	NA
596	Fh_23636	0.412034153967481	9	late	NA	NA	NA	NA
597	Fh_6605	0.729062793789824	9	late	NA	NA	NA	NA
598	Fh_10008	0.511110985692429	7	7	Pp3c1_38770	0.391732936584816	1	early
599	Fh_10093	0.498821397138573	2	mid	Pp3c8_16910	0.373968901350789	2	mid
600	Fh_1301	0.420017256603576	5	late	NA	NA	NA	NA
601	Fh_21725	0.305039612230317	9	late	NA	NA	NA	NA
602	Fh_3504	0.308315293343628	10	early	NA	NA	NA	NA
603	Fh_10269	0.348854522167603	12	early	Pp3c10_16780	0.750299376658049	9	late
604	Fh_7750	0.349656846400428	6	late	Pp3c17_16540	0.516258297666155	9	late
605	Fh_10301	0.507744560398102	8	late	NA	NA	NA	NA
606	Fh_2199	0.371536913362393	2	mid	Pp3c8_24670	0.563913680712129	9	late
607	Fh_10402	0.3108650020916	5	late	Pp3c15_20600	0.48073216700289	7	7
608	Fh_8318	0.367542657270259	11	mid	NA	NA	NA	NA
609	Fh_16171	0.470562664899093	4	early	NA	NA	NA	NA
610	Fh_10477	0.361433577759377	2	mid	Pp3c20_9200	0.583735763638995	9	late
611	Fh_19633	0.313969448339644	4	early	Pp3c23_8750	0.34214353767701	5	late
612	Fh_10537	0.662405027649363	4	early	Pp3c20_16550	0.671674428057059	3	mid
613	Fh_4265	0.350271050756304	12	early	Pp3c24_4890	0.331238204113915	6	late
614	Fh_13989	0.418808090098848	4	early	Pp3c8_9870	0.313510368020496	8	late
615	Fh_10604	0.31116315429677	12	early	NA	NA	NA	NA
616	Fh_15584	0.643945101681935	12	early	NA	NA	NA	NA
617	Fh_23534	0.46572287697061	2	mid	Pp3c13_3950	0.464772224876731	5	late
618	Fh_20667	0.369084036241095	5	late	Pp3c16_22960	0.400143553719636	9	late
619	Fh_19335	0.356138825287667	5	late	Pp3c21_15110	0.407036498669776	9	late
620	Fh_23270	0.352001548820849	4	early	NA	NA	NA	NA
621	Fh_13445	0.437997751242158	8	late	Pp3c6_4780	0.31745666716545	1	early
622	Fh_19577	0.387539669472345	5	late	NA	NA	NA	NA
623	Fh_10816	0.689543551019516	8	late	Pp3c10_3450	0.357172575131323	12	early
624	Fh_9626	0.447403339450049	12	early	Pp3c1_23260	0.457421999698526	2	mid
625	Fh_18832	0.420700491779493	12	early	NA	NA	NA	NA
626	Fh_10860	0.326907915275908	7	7	Pp3c16_18230	0.3296601821621	9	late
627	Fh_15347	0.405041488931316	6	late	Pp3c14_2470	0.615537374793903	1	early
628	Fh_10895	0.347988789398517	9	late	Pp3c1_31680	0.696067693996807	1	early
629	Fh_10941	0.349196121691126	8	late	Pp3c18_1800	0.350762196870049	8	late
630	Fh_9573	0.388856915944659	6	late	Pp3c19_10050	0.603171660354034	12	early
631	Fh_18014	0.671491000738628	3	mid	NA	NA	NA	NA
632	Fh_23403	0.44948708689554	9	late	Pp3c24_14710	0.379689395374595	2	mid
633	Fh_11025	0.373106941075715	9	late	Pp3c23_18480	0.512723768434523	7	7
634	Fh_1481	0.687492218571178	1	early	NA	NA	NA	NA
635	Fh_9040	0.34357484313295	4	early	NA	NA	NA	NA
636	Fh_1522	0.352292911379113	12	early	Pp3c19_11630	0.501742572939612	11	mid
637	Fh_11237	0.584671982837717	7	7	Pp3c9_9170	0.334393502728505	12	early
638	Fh_11308	0.608214482433883	9	late	Pp3c17_15980	0.751120268935852	8	late
639	Fh_9072	0.551686196525458	8	late	NA	NA	NA	NA
640	Fh_15840	0.443216675964714	4	early	Pp3c3_23240	0.564651414786724	9	late
641	Fh_11774	0.306002802659116	2	mid	Pp3c10_22800	0.539000341293648	8	late
642	Fh_5665	0.617460961162442	3	mid	NA	NA	NA	NA
643	Fh_11458	0.344049284452997	4	early	Pp3c20_15680	0.478396982173349	1	early
644	Fh_5115	0.477326981544383	12	early	Pp3c2_5480	0.500225132176894	9	late
645	Fh_11463	0.404604199540093	4	early	Pp3c20_15600	0.314256229202334	9	late
646	Fh_11565	0.386482487841092	9	late	NA	NA	NA	NA
647	Fh_17081	0.699179677462212	8	late	Pp3c25_30	0.357342121441632	8	late
648	Fh_25650	0.401555656378485	12	early	Pp3c6_26340	0.362162237550694	12	early
649	Fh_7914	0.514291143671007	12	early	Pp3c16_15860	0.482020264640909	12	early
650	Fh_14131	0.710783336882585	1	early	Pp3c12_13470	0.492801410018308	6	late
651	Fh_11598	0.50021270580627	1	early	Pp3c4_10140	0.40016789974993	9	late
652	Fh_5335	0.368008957157622	1	early	NA	NA	NA	NA
653	Fh_25151	0.31300625552682	1	early	Pp3c4_11370	0.625945068763265	10	early
654	Fh_17597	0.419313958679619	11	mid	Pp3c3_34000	0.580659821825181	9	late
655	Fh_19750	0.454043746654667	12	early	NA	NA	NA	NA
656	Fh_11943	0.319999648364984	7	7	Pp3c17_7290	0.327438713687767	12	early
657	Fh_8352	0.423102855541926	10	early	Pp3c1_22240	0.480029673152307	5	late
658	Fh_2422	0.353936513392811	8	late	Pp3c10_21160	0.432612715000584	6	late
659	Fh_16927	0.419077467376513	4	early	NA	NA	NA	NA
660	Fh_13585	0.485326247196333	9	late	NA	NA	NA	NA
661	Fh_12016	0.395962309468582	4	early	NA	NA	NA	NA
662	Fh_13085	0.371362003337933	4	early	Pp3c14_22480	0.459360680990791	1	early
663	Fh_12208	0.309689134925087	4	early	NA	NA	NA	NA
664	Fh_16648	0.367444552952688	4	early	Pp3c1_10530	0.335955541419826	4	early
665	Fh_24523	0.774075755149075	9	late	Pp3c2_27310	0.328973824744603	2	mid
666	Fh_8552	0.455228162210049	4	early	Pp3c16_4650	0.482517968496026	2	mid
667	Fh_12220	0.42243638564317	4	early	Pp3c6_18200	0.420206921776428	11	mid
668	Fh_14029	0.575209672222935	4	early	Pp3c5_4970	0.350297119704506	12	early
669	Fh_25656	0.577138193684519	10	early	Pp3c22_9190	0.326970524250217	9	late
670	Fh_5724	0.452841010274503	8	late	Pp3c20_22830	0.569565107852206	9	late
671	Fh_7974	0.493331076962501	4	early	Pp3c10_22890	0.327488734136461	9	late
672	Fh_12430	0.384545642724192	10	early	Pp3c24_1550	0.318633838347519	1	early
673	Fh_12430	0.384545642724192	10	early	Pp3c24_1550	0.302235929853343	10	early
674	Fh_23228	0.30205741111971	10	early	Pp3c3_2800	0.537995949530107	10	early
675	Fh_9425	0.525903674804187	10	early	Pp3c13_5200	0.479772133196332	10	early
676	Fh_1937	0.310643584060316	4	early	Pp3c5_13340	0.520632415409082	9	late
677	Fh_12564	0.364152532284856	12	early	Pp3c16_11800	0.406088988280254	7	7
678	Fh_14080	0.462468620319239	11	mid	Pp3c1_7080	0.412199659643677	8	late
679	Fh_4813	0.472471402686311	12	early	NA	NA	NA	NA
680	Fh_12567	0.601175090273897	1	early	NA	NA	NA	NA
681	Fh_16026	0.558979332256921	7	7	NA	NA	NA	NA
682	Fh_12887	0.387461537979784	4	early	NA	NA	NA	NA
683	Fh_17523	0.316517207188607	3	mid	Pp3c23_20370	0.431765509385041	9	late
684	Fh_12913	0.486493504101082	2	mid	Pp3c8_20660	0.499412460164145	5	late
685	Fh_1296	0.38034594819409	8	late	Pp3c11_18230	0.622737566012155	9	late
686	Fh_21872	0.334105017111913	9	late	Pp3c22_10850	0.517139862409754	9	late
687	Fh_20342	0.369596478328381	10	early	NA	NA	NA	NA
688	Fh_1306	0.37976271803272	12	early	Pp3c11_18380	0.635885951081827	9	late
689	Fh_14189	0.441764591526567	4	early	NA	NA	NA	NA
690	Fh_24542	0.352749733573006	7	7	Pp3c27_60	0.322126693507221	5	late
691	Fh_20524	0.342527504818232	8	late	NA	NA	NA	NA
692	Fh_13061	0.437902950885072	8	late	Pp3c6_21370	0.548923118522181	9	late
693	Fh_13070	0.345884633263881	10	early	Pp3c12_13250	0.630123298117181	1	early
694	Fh_15984	0.320696604443631	3	mid	NA	NA	NA	NA
695	Fh_16492	0.311448157431038	12	early	Pp3c13_10890	0.347218707836985	12	early
696	Fh_5882	0.395078214600129	8	late	NA	NA	NA	NA
697	Fh_9552	0.872047510447356	8	late	Pp3c6_490	0.552306950173114	8	late
698	Fh_13205	0.725982513062459	12	early	Pp3c16_21040	0.623731302579048	11	mid
699	Fh_1331	0.72200402966221	1	early	Pp3c2_9150	0.315765003944641	11	mid
700	Fh_17879	0.344600145441705	8	late	Pp3c14_19550	0.302189164156237	8	late
701	Fh_21847	0.467790620622437	9	late	NA	NA	NA	NA
702	Fh_23707	0.726359802520225	1	early	Pp3c20_4300	0.593684094901033	2	mid
703	Fh_14237	0.44107323802266	11	mid	NA	NA	NA	NA
704	Fh_19862	0.314295946926591	5	late	NA	NA	NA	NA
705	Fh_2016	0.314303496958615	6	late	NA	NA	NA	NA
706	Fh_13573	0.326494315759757	6	late	NA	NA	NA	NA
707	Fh_13971	0.457517168267441	5	late	Pp3c13_13170	0.50749951463566	5	late
708	Fh_2831	0.447797993053054	5	late	NA	NA	NA	NA
709	Fh_1401	0.623652752315731	4	early	Pp3c16_2830	0.32205410417815	3	mid
710	Fh_7200	0.338543931494011	4	early	Pp3c27_850	0.311442528264578	1	early
711	Fh_14053	0.557977329571142	3	mid	Pp3c24_9700	0.39804102869068	9	late
712	Fh_5806	0.336138040060329	10	early	NA	NA	NA	NA
713	Fh_14891	0.568024455704786	10	early	NA	NA	NA	NA
714	Fh_20332	0.300524702301068	5	late	Pp3c19_10180	0.382056251182755	7	7
715	Fh_14184	0.314261668123626	6	late	Pp3c22_19630	0.635479810800891	9	late
716	Fh_23630	0.604122049991221	8	late	Pp3c10_8870	0.334529640622461	7	7
717	Fh_14203	0.48361577931218	8	late	Pp3c6_4750	0.911873807131674	8	late
718	Fh_14279	0.370705912094122	10	early	NA	NA	NA	NA
719	Fh_20861	0.472806873639982	1	early	Pp3c6_3870	0.441234892849365	3	mid
720	Fh_23437	0.301132329192037	4	early	Pp3c5_25070	0.301168452472088	2	mid
721	Fh_23874	0.414238593350823	4	early	NA	NA	NA	NA
722	Fh_20466	0.339749608560509	4	early	NA	NA	NA	NA
723	Fh_21684	0.388508025010773	1	early	Pp3c19_19400	0.350331164470927	12	early
724	Fh_14446	0.315677476849682	2	mid	NA	NA	NA	NA
725	Fh_24818	0.409665211781509	5	late	NA	NA	NA	NA
726	Fh_23180	0.303023786775423	9	late	NA	NA	NA	NA
727	Fh_9701	0.581873092686423	2	mid	Pp3c2_21130	0.315300537027843	7	7
728	Fh_14913	0.430547007412045	11	mid	Pp3c24_3340	0.32957488962595	6	late
729	Fh_2081	0.328196541810744	6	late	Pp3c26_6700	0.316683400362597	12	early
730	Fh_2384	0.533854219541201	5	late	Pp3c10_19810	0.402020843236697	8	late
731	Fh_15292	0.523399117884076	12	early	Pp3c4_2280	0.564854635784898	5	late
732	Fh_18602	0.589268603253049	4	early	NA	NA	NA	NA
733	Fh_15479	0.377838563846055	9	late	Pp3c9_5820	0.406292837851635	9	late
734	Fh_4961	0.664126513765962	10	early	NA	NA	NA	NA
735	Fh_16575	0.608950090026744	12	early	Pp3c19_20120	0.392695482384869	12	early
736	Fh_5813	0.582784338089095	4	early	Pp3c21_19280	0.639088633435729	10	early
737	Fh_19301	0.430927072455072	4	early	Pp3c18_12510	0.388033285024077	4	early
738	Fh_19180	0.478710310024303	10	early	NA	NA	NA	NA
739	Fh_16154	0.717149454404119	12	early	NA	NA	NA	NA
740	Fh_16535	0.700135571345605	12	early	NA	NA	NA	NA
741	Fh_5880	0.398209478869866	11	mid	Pp3c26_10750	0.421116401779705	8	late
742	Fh_16791	0.34234188898273	12	early	Pp3c4_24480	0.414143647403482	9	late
743	Fh_22492	0.927627724993787	8	late	NA	NA	NA	NA
744	Fh_16931	0.504603163719559	1	early	Pp3c15_3050	0.532728573700537	10	early
745	Fh_18722	0.41740768417437	3	mid	NA	NA	NA	NA
746	Fh_21854	0.572538167976704	5	late	NA	NA	NA	NA
747	Fh_20686	0.310316955134382	6	late	Pp3c11_2770	0.328168210839876	2	mid
748	Fh_9002	0.700241257232814	8	late	Pp3c1_1790	0.313092405703289	3	mid
749	Fh_24531	0.802051334799035	8	late	Pp3c2_27550	0.655517753343952	6	late
750	Fh_18838	0.325235518008321	5	late	NA	NA	NA	NA
751	Fh_18001	0.361377241707606	4	early	Pp3c7_2070	0.538562543132353	9	late
752	Fh_2697	0.331939620406846	6	late	Pp3c22_6050	0.369130890103208	7	7
753	Fh_9147	0.311644110607089	12	early	Pp3c6_23080	0.493091234637074	5	late
754	Fh_18585	0.718842138442991	9	late	NA	NA	NA	NA
755	Fh_18700	0.93907912875249	8	late	Pp3c21_2070	0.673097918132102	8	late
756	Fh_1932	0.5123466420275	12	early	Pp3c26_14940	0.513126017888155	12	early
757	Fh_20159	0.367136747896727	4	early	Pp3c4_20080	0.753584578041707	10	early
758	Fh_20207	0.471394406900681	4	early	NA	NA	NA	NA
759	Fh_20383	0.582468694826559	9	late	Pp3c15_11920	0.334193632401354	3	mid
760	Fh_5096	0.393132448252473	8	late	Pp3c10_14120	0.893871466632549	8	late
761	Fh_3873	0.650949863371992	1	early	NA	NA	NA	NA
762	Fh_5073	0.309438624338559	3	mid	NA	NA	NA	NA
763	Fh_4898	0.608792889422839	1	early	Pp3c7_20910	0.628226406376044	1	early
764	Fh_8749	0.326468119525993	1	early	NA	NA	NA	NA
765	Fh_21090	0.329977662138485	2	mid	Pp3c3_2690	0.453329707681232	1	early
766	Fh_23418	0.635700237958546	1	early	Pp3c5_24590	0.455871254492072	10	early
767	Fh_21488	0.438757173878412	12	early	NA	NA	NA	NA
768	Fh_2283	0.403934501236494	12	early	Pp3c16_22670	0.392823463049788	12	early
769	Fh_21492	0.723032131474708	4	early	NA	NA	NA	NA
770	Fh_2300	0.430078594624303	2	mid	Pp3c12_21300	0.398274524483063	5	late
771	Fh_6794	0.358563784831297	5	late	Pp3c3_35020	0.404414347807592	9	late
772	Fh_6807	0.501220459793317	10	early	NA	NA	NA	NA
773	Fh_22455	0.370295856569514	11	mid	NA	NA	NA	NA
774	Fh_23515	0.331446490726829	11	mid	NA	NA	NA	NA
775	Fh_4745	0.593026613724796	1	early	Pp3c14_7180	0.381934867288646	12	early
776	Fh_2854	0.728005049127312	1	early	Pp3c23_9820	0.324356912757034	9	late
777	Fh_2505	0.423662891556846	1	early	NA	NA	NA	NA
778	Fh_25504	0.419455329541312	11	mid	Pp3c21_19420	0.505420094174174	3	mid
779	Fh_25864	0.302836471515752	6	late	NA	NA	NA	NA
780	Fh_4271	0.343038279941773	8	late	NA	NA	NA	NA
781	Fh_5058	0.636835472610235	4	early	Pp3c20_3610	0.437868503751295	10	early
782	Fh_10031	0.331607642009422	9	late	NA	NA	NA	NA
783	Fh_10050	0.398726972039855	12	early	Pp3c14_13750	0.315180370404392	5	late
784	Fh_459	0.526646466859589	11	mid	Pp3c14_12270	0.430577595917627	5	late
785	Fh_1128	0.513152641563193	2	mid	NA	NA	NA	NA
786	Fh_5316	0.31589393106395	1	early	Pp3c24_17380	0.309647819752288	1	early
787	Fh_10094	0.365963243431103	1	early	NA	NA	NA	NA
788	Fh_10309	0.355865542944263	5	late	Pp3c12_24430	0.313580113955941	10	early
789	Fh_17557	0.771329722223956	10	early	Pp3c4_6130	0.441101789266295	10	early
790	Fh_21157	0.31921527389651	9	late	NA	NA	NA	NA
791	Fh_10416	0.423319090831797	12	early	Pp3c3_35680	0.440871302232686	2	mid
792	Fh_25540	0.361213034536243	4	early	Pp3c12_23260	0.30134790374149	8	late
793	Fh_25540	0.361213034536243	4	early	Pp3c12_23260	0.364234306240952	9	late
794	Fh_572	0.607520671710947	1	early	Pp3c6_2960	0.321017676077589	4	early
795	Fh_12214	0.706157125084482	12	early	NA	NA	NA	NA
796	Fh_20333	0.695617328352919	4	early	NA	NA	NA	NA
797	Fh_5257	0.450628522107249	11	mid	Pp3c24_4810	0.419136355041664	9	late
798	Fh_13988	0.402662084696669	8	late	NA	NA	NA	NA
799	Fh_10535	0.583587665097995	9	late	Pp3c20_16560	0.348804321753266	5	late
800	Fh_9524	0.561261293775561	8	late	Pp3c23_3920	0.612417825272683	5	late
801	Fh_10538	0.582603471569879	10	early	Pp3c20_16530	0.377406029787427	1	early
802	Fh_10538	0.582603471569879	10	early	Pp3c20_16530	0.313365810466358	12	early
803	Fh_10553	0.415684532034597	8	late	NA	NA	NA	NA
804	Fh_10552	0.431771121426274	4	early	Pp3c20_16270	0.375502059820889	6	late
805	Fh_19019	0.878420588630462	8	late	NA	NA	NA	NA
806	Fh_10561	0.579248046533986	12	early	NA	NA	NA	NA
807	Fh_8110	0.353814396465872	6	late	NA	NA	NA	NA
808	Fh_10571	0.486129572827623	1	early	Pp3c1_3500	0.427478062479872	4	early
809	Fh_10592	0.494306239001641	6	late	Pp3c1_3300	0.719724455997047	9	late
810	Fh_5160	0.479383982625356	1	early	Pp3c2_18150	0.464419228908278	1	early
811	Fh_24685	0.326167794006443	1	early	Pp3c14_4340	0.338608377848964	1	early
812	Fh_24685	0.326167794006443	1	early	Pp3c14_4340	0.335307286237723	10	early
813	Fh_19249	0.328499273451328	9	late	NA	NA	NA	NA
814	Fh_21014	0.304460256584691	11	mid	Pp3c17_14100	0.47247186325508	9	late
815	Fh_10662	0.349116400386737	4	early	NA	NA	NA	NA
816	Fh_10692	0.490892050287451	12	early	NA	NA	NA	NA
817	Fh_11827	0.445599234295773	9	late	NA	NA	NA	NA
818	Fh_10782	0.607631096144881	5	late	NA	NA	NA	NA
819	Fh_14974	0.340125140097726	7	7	NA	NA	NA	NA
820	Fh_6291	0.933776092238845	8	late	NA	NA	NA	NA
821	Fh_9560	0.511643217693423	4	early	NA	NA	NA	NA
822	Fh_20503	0.508244511790959	4	early	NA	NA	NA	NA
823	Fh_10934	0.529713166818364	2	mid	NA	NA	NA	NA
824	Fh_10961	0.567840901868623	9	late	NA	NA	NA	NA
825	Fh_7399	0.513289196290551	8	late	Pp3c1_670	0.48808304038173	8	late
826	Fh_7538	0.580334480853917	10	early	Pp3c8_19190	0.513052414944736	8	late
827	Fh_13091	0.343139676168763	10	early	NA	NA	NA	NA
828	Fh_11665	0.483327525172919	1	early	Pp3c23_15540	0.454554522269721	1	early
829	Fh_7740	0.587119908249915	3	mid	NA	NA	NA	NA
830	Fh_14986	0.395414218963518	3	mid	Pp3c4_30740	0.615898895692402	12	early
831	Fh_19451	0.37906329912722	6	late	NA	NA	NA	NA
832	Fh_11523	0.347242650628099	12	early	Pp3c1_21000	0.742926252738822	8	late
833	Fh_25243	0.356727730280488	8	late	Pp3c10_4240	0.350222487228014	5	late
834	Fh_11524	0.446058230016687	5	late	Pp3c1_20980	0.317535335780886	12	early
835	Fh_11542	0.485319644982067	4	early	Pp3c7_14170	0.393616736462661	6	late
836	Fh_21149	0.571986354308392	6	late	NA	NA	NA	NA
837	Fh_18808	0.437257416348401	9	late	NA	NA	NA	NA
838	Fh_12731	0.523444861089532	8	late	NA	NA	NA	NA
839	Fh_25561	0.510578033412121	5	late	Pp3c1_33900	0.465521192945377	9	late
840	Fh_5487	0.400512873316874	10	early	Pp3c8_1150	0.452309086898399	7	7
841	Fh_11706	0.740216397533224	10	early	Pp3c4_4130	0.485729883694821	9	late
842	Fh_25041	0.315406380821369	4	early	Pp3c18_5160	0.61289886097146	5	late
843	Fh_11838	0.453811206030072	12	early	Pp3c21_15710	0.326675695103765	3	mid
844	Fh_8616	0.322998045501859	12	early	Pp3c11_9590	0.415685324983167	1	early
845	Fh_5849	0.319455238998679	8	late	Pp3c1_3990	0.30819666897233	1	early
846	Fh_1991	0.743872834412826	8	late	Pp3c15_3360	0.741354976479712	9	late
847	Fh_21517	0.68430415877481	5	late	Pp3c9_4770	0.63060709562734	9	late
848	Fh_2421	0.312584587878981	1	early	Pp3c2_18620	0.304394766632964	1	early
849	Fh_2421	0.312584587878981	1	early	Pp3c2_18620	0.38246275989869	10	early
850	Fh_24039	0.740371983367746	1	early	Pp3c2_31540	0.576375203394591	1	early
851	Fh_14071	0.34749504370574	10	early	Pp3c1_7160	0.760623390685325	10	early
852	Fh_20728	0.35573025891764	1	early	Pp3c7_25660	0.37984708960728	1	early
853	Fh_12017	0.744351874131235	1	early	NA	NA	NA	NA
854	Fh_18484	0.935668288943383	8	late	NA	NA	NA	NA
855	Fh_12096	0.328395927433772	6	late	Pp3c14_7600	0.384814653225683	7	7
856	Fh_5637	0.92501406990682	8	late	NA	NA	NA	NA
857	Fh_12151	0.434182491730106	6	late	NA	NA	NA	NA
858	Fh_12167	0.361701216294589	8	late	Pp3c14_12730	0.308029471962558	4	early
859	Fh_1234	0.326826973714808	5	late	NA	NA	NA	NA
860	Fh_24314	0.67335254472246	10	early	Pp3c20_2070	0.421049555532726	1	early
861	Fh_12368	0.348716552425003	12	early	NA	NA	NA	NA
862	Fh_22166	0.590996332646319	4	early	Pp3c5_20870	0.306244810599822	2	mid
863	Fh_15977	0.359520901313385	9	late	NA	NA	NA	NA
864	Fh_17204	0.539056053191794	11	mid	NA	NA	NA	NA
865	Fh_7280	0.568644852375601	11	mid	Pp3c3_10250	0.457133003434346	3	mid
866	Fh_12848	0.487007342736379	3	mid	NA	NA	NA	NA
867	Fh_23012	0.333030987494241	12	early	Pp3c10_20630	0.383312622923892	5	late
868	Fh_12861	0.477069607214708	12	early	Pp3c4_20710	0.330299750780292	12	early
869	Fh_2935	0.477205330350037	5	late	NA	NA	NA	NA
870	Fh_20057	0.518591431271697	8	late	Pp3c2_33790	0.372646881100864	6	late
871	Fh_25461	0.368340460469709	8	late	Pp3c6_15360	0.469885273340925	6	late
872	Fh_13010	0.89704799336839	8	late	Pp3c6_5860	0.440212425013705	1	early
873	Fh_13011	0.527269249186599	4	early	Pp3c22_4050	0.374429098883657	6	late
874	Fh_9296	0.442912792932454	5	late	NA	NA	NA	NA
875	Fh_13223	0.75462813139528	8	late	Pp3c20_12070	0.301965779513256	11	mid
876	Fh_6033	0.374749958545266	5	late	Pp3c17_14770	0.443311702025338	7	7
877	Fh_16701	0.303020641812614	6	late	Pp3c1_23970	0.389760238269758	9	late
878	Fh_6327	0.341646015414883	4	early	NA	NA	NA	NA
879	Fh_8176	0.340221454426501	10	early	NA	NA	NA	NA
880	Fh_24729	0.310829451841892	10	early	NA	NA	NA	NA
881	Fh_23408	0.34816791781219	1	early	Pp3c11_6660	0.480484610139512	12	early
882	Fh_16688	0.4227707106261	12	early	Pp3c11_18960	0.389567001635201	10	early
883	Fh_13605	0.357495365953842	1	early	Pp3c7_3330	0.43004173683687	1	early
884	Fh_17715	0.40299830521332	4	early	Pp3c5_6470	0.594219408293181	8	late
885	Fh_13637	0.58884522465643	9	late	Pp3c15_21200	0.432841159084377	11	mid
886	Fh_3701	0.704697150947087	9	late	Pp3c9_22420	0.577644233563194	5	late
887	Fh_16477	0.358815862536419	4	early	Pp3c3_27980	0.402482013434091	6	late
888	Fh_22471	0.524594195760882	1	early	Pp3c19_21200	0.509142745400758	12	early
889	Fh_23985	0.684686255610799	4	early	Pp3c9_4530	0.314415687549001	12	early
890	Fh_21804	0.306039250887808	1	early	NA	NA	NA	NA
891	Fh_19094	0.357803666404132	11	mid	Pp3c1_27370	0.547336272969919	12	early
892	Fh_6105	0.587272797815775	11	mid	Pp3c10_6980	0.383115916759826	7	7
893	Fh_14266	0.481175407239043	1	early	Pp3c16_20070	0.547147446019484	7	7
894	Fh_20006	0.304927130776495	1	early	Pp3c27_8190	0.463275616569885	10	early
895	Fh_14301	0.350811601508402	9	late	Pp3c4_29830	0.529102996568369	1	early
896	Fh_20463	0.515932615383118	7	7	NA	NA	NA	NA
897	Fh_24233	0.316324244844457	12	early	NA	NA	NA	NA
898	Fh_2825	0.619742914196327	12	early	NA	NA	NA	NA
899	Fh_17834	0.496230617456569	12	early	Pp3c8_16860	0.36235324974096	1	early
900	Fh_14898	0.511231881036667	1	early	Pp3c1_24300	0.484498310856685	10	early
901	Fh_4819	0.321482541529421	1	early	Pp3c18_9650	0.455759198192273	10	early
902	Fh_14541	0.345653568713983	1	early	Pp3c21_8300	0.325004733001383	4	early
903	Fh_6713	0.30480534563781	4	early	Pp3c1_5560	0.303466860194014	8	late
904	Fh_22445	0.675908129903298	1	early	Pp3c18_18720	0.572128675312726	10	early
905	Fh_14873	0.522548563129953	6	late	Pp3c25_5880	0.331288054192882	11	mid
906	Fh_14958	0.422015316139922	5	late	NA	NA	NA	NA
907	Fh_3949	0.54819649808896	9	late	Pp3c8_17810	0.360750249574321	6	late
908	Fh_19859	0.544007068939347	6	late	Pp3c8_17430	0.478825854815589	8	late
909	Fh_9352	0.351325697785745	10	early	NA	NA	NA	NA
910	Fh_9397	0.412405858220257	12	early	Pp3c2_29840	0.310316759374229	1	early
911	Fh_15360	0.447485527042188	10	early	Pp3c7_25240	0.390076366125845	1	early
912	Fh_15388	0.644128319260708	11	mid	NA	NA	NA	NA
913	Fh_15536	0.395178357874042	4	early	Pp3c3_9750	0.324034352463597	5	late
914	Fh_1639	0.426485672413123	12	early	Pp3c26_14520	0.391567499974714	9	late
915	Fh_15636	0.578339036352519	9	late	Pp3c27_4280	0.497280282181416	10	early
916	Fh_20410	0.673842688869679	3	mid	NA	NA	NA	NA
917	Fh_17423	0.401557378870683	5	late	Pp3c1_40270	0.333267145727475	6	late
918	Fh_18535	0.509169070951995	4	early	NA	NA	NA	NA
919	Fh_15923	0.579503631982467	1	early	NA	NA	NA	NA
920	Fh_2037	0.363009474631704	11	mid	NA	NA	NA	NA
921	Fh_15971	0.530022409035973	12	early	Pp3c4_11860	0.516785472944573	12	early
922	Fh_23358	0.357605542900902	11	mid	NA	NA	NA	NA
923	Fh_4882	0.711739805748695	9	late	NA	NA	NA	NA
924	Fh_16121	0.356574821214577	9	late	Pp3c2_8820	0.310406221530933	6	late
925	Fh_23474	0.504732712019444	9	late	NA	NA	NA	NA
926	Fh_9653	0.532368453694099	11	mid	NA	NA	NA	NA
927	Fh_6337	0.920126708330402	8	late	NA	NA	NA	NA
928	Fh_18215	0.485995013324862	1	early	NA	NA	NA	NA
929	Fh_4337	0.362940395199894	9	late	NA	NA	NA	NA
930	Fh_16915	0.41614290763016	6	late	Pp3c15_22000	0.544062189000316	8	late
931	Fh_23448	0.302996202039542	5	late	NA	NA	NA	NA
932	Fh_9964	0.340703485684911	8	late	NA	NA	NA	NA
933	Fh_1772	0.325307085077161	1	early	NA	NA	NA	NA
934	Fh_20698	0.588613050511311	10	early	Pp3c17_21080	0.436767694790898	4	early
935	Fh_5416	0.452789663796927	9	late	Pp3c14_18740	0.313023391152113	4	early
936	Fh_5856	0.621140518036957	6	late	Pp3c19_8700	0.337665068952716	9	late
937	Fh_1821	0.333886653703101	6	late	Pp3c22_12420	0.335339260173931	3	mid
938	Fh_18384	0.330089396501225	11	mid	Pp3c17_17940	0.670774565187146	8	late
939	Fh_24952	0.320730782354352	12	early	Pp3c14_25670	0.382882340834074	8	late
940	Fh_9004	0.332846650110295	4	early	Pp3c1_42760	0.637066711935528	8	late
941	Fh_5947	0.317750643533443	11	mid	NA	NA	NA	NA
942	Fh_23723	0.366311451594073	9	late	Pp3c20_12200	0.612631487677439	9	late
943	Fh_22171	0.621840368527244	12	early	Pp3c4_1220	0.362794256060787	1	early
944	Fh_22171	0.621840368527244	12	early	Pp3c4_1220	0.309692489879481	10	early
945	Fh_3309	0.429594586743907	2	mid	Pp3c4_27110	0.432901181607837	5	late
946	Fh_18748	0.487652026231388	11	mid	Pp3c3_25310	0.70056828725076	12	early
947	Fh_23108	0.506134071083889	6	late	Pp3c10_15120	0.578513849977334	5	late
948	Fh_6469	0.697683153308158	6	late	NA	NA	NA	NA
949	Fh_19480	0.502628746951822	8	late	NA	NA	NA	NA
950	Fh_3292	0.637275881839826	9	late	Pp3c2_14350	0.381180590551492	5	late
951	Fh_3008	0.482301866646727	12	early	Pp3c2_21160	0.608959952479222	9	late
952	Fh_19716	0.772168572651509	9	late	NA	NA	NA	NA
953	Fh_21779	0.518637822369105	9	late	NA	NA	NA	NA
954	Fh_20322	0.556170447433393	12	early	Pp3c13_21610	0.518209498293932	2	mid
955	Fh_2931	0.521379528878155	12	early	Pp3c3_11990	0.422538080281475	9	late
956	Fh_19840	0.55284352658838	1	early	Pp3c4_13680	0.325791261673501	12	early
957	Fh_19999	0.491688340989077	12	early	Pp3c3_37660	0.447992902141317	11	mid
958	Fh_7312	0.615676196396853	5	late	NA	NA	NA	NA
959	Fh_5595	0.520399056879264	8	late	NA	NA	NA	NA
960	Fh_4540	0.511544608253624	8	late	NA	NA	NA	NA
961	Fh_9347	0.321777299477603	12	early	Pp3c2_30010	0.392310218151382	1	early
962	Fh_20715	0.418366651755582	8	late	Pp3c7_25430	0.466053785394857	4	early
963	Fh_9238	0.380642486706013	12	early	NA	NA	NA	NA
964	Fh_21162	0.378665677555185	4	early	NA	NA	NA	NA
965	Fh_24447	0.388036490827909	12	early	NA	NA	NA	NA
966	Fh_21763	0.461859014619056	4	early	NA	NA	NA	NA
967	Fh_24290	0.614528355524599	12	early	NA	NA	NA	NA
968	Fh_25099	0.300140051703583	1	early	Pp3c7_5780	0.602591545909885	10	early
969	Fh_21897	0.611777729956506	1	early	Pp3c11_21120	0.551970605184932	10	early
970	Fh_22023	0.350570627321019	6	late	NA	NA	NA	NA
971	Fh_6976	0.330971910317061	5	late	NA	NA	NA	NA
972	Fh_22482	0.428267395583389	9	late	NA	NA	NA	NA
973	Fh_25297	0.503139623840592	4	early	Pp3c10_20400	0.554384420952914	1	early
974	Fh_2236	0.392013525450429	4	early	Pp3c3_24450	0.319021628963677	12	early
975	Fh_22890	0.615624119308662	3	mid	Pp3c2_22630	0.579140385075611	6	late
976	Fh_24392	0.416202049952311	9	late	Pp3c1_17450	0.58944128815934	10	early
977	Fh_23075	0.443382502172001	8	late	NA	NA	NA	NA
978	Fh_25518	0.305852503699122	11	mid	Pp3c8_9970	0.313675920178939	7	7
979	Fh_23407	0.897583653050151	8	late	NA	NA	NA	NA
980	Fh_25654	0.406641790182302	1	early	Pp3c6_26420	0.552400090082465	7	7
981	Fh_9368	0.468541029160985	3	mid	Pp3c6_22250	0.37151279194623	1	early
982	Fh_2640	0.304013541455155	6	late	Pp3c14_14900	0.328521739703814	2	mid
983	Fh_9825	0.422788609433653	4	early	Pp3c12_1830	0.408071189691773	12	early
984	Fh_24279	0.500241327063789	8	late	NA	NA	NA	NA
985	Fh_24616	0.340264179933519	9	late	NA	NA	NA	NA
986	Fh_4749	0.301553277878878	6	late	NA	NA	NA	NA
987	Fh_24722	0.336349204108627	5	late	Pp3c1_21890	0.305366672315674	6	late
988	Fh_3880	0.362717097816377	12	early	NA	NA	NA	NA
989	Fh_6431	0.375685048679078	1	early	Pp3c12_20620	0.401902962161858	8	late
990	Fh_6250	0.344113704810255	1	early	Pp3c4_25050	0.6884156435624	1	early
991	Fh_3000	0.616835440247989	10	early	NA	NA	NA	NA
992	Fh_4777	0.644649693679461	8	late	Pp3c3_5620	0.546289074354582	9	late
993	Fh_8950	0.383480142239059	8	late	NA	NA	NA	NA
994	Fh_6676	0.513670090967732	4	early	Pp3c11_24870	0.309873776249512	7	7
995	Fh_7986	0.41264769090179	3	mid	Pp3c7_180	0.562650010846563	8	late
996	Fh_16846	0.701981391258612	9	late	Pp3c6_9520	0.667869380972532	9	late
997	Fh_23936	0.568754652889781	4	early	Pp3c16_7710	0.462744481353698	4	early
998	Fh_10016	0.403027071464212	11	mid	Pp3c27_400	0.594995702029555	4	early
999	Fh_9354	0.742116378297059	12	early	Pp3c13_9460	0.505464736355178	11	mid
1000	Fh_3317	0.845360066892249	8	late	NA	NA	NA	NA
1001	Fh_9056	0.770766106729697	9	late	Pp3c3_22320	0.614207503658971	10	early
1002	Fh_14460	0.381779691811801	12	early	Pp3c20_19190	0.573129075144142	10	early
1003	Fh_10156	0.579960558724933	1	early	Pp3c24_3690	0.390173685253987	10	early
1004	Fh_1808	0.344094930995548	12	early	Pp3c23_12730	0.357795859535435	8	late
1005	Fh_1809	0.37224351853087	9	late	NA	NA	NA	NA
1006	Fh_25365	0.366776110850529	9	late	Pp3c23_6310	0.440172223235299	6	late
1007	Fh_19220	0.499883901419475	2	mid	Pp3c11_2120	0.309691482553822	6	late
1008	Fh_23837	0.390901725174928	10	early	NA	NA	NA	NA
1009	Fh_20439	0.437911795734153	6	late	NA	NA	NA	NA
1010	Fh_10244	0.314694769629332	6	late	Pp3c25_13600	0.484543259513127	7	7
1011	Fh_18885	0.463831136259133	12	early	NA	NA	NA	NA
1012	Fh_10248	0.365950662987212	6	late	Pp3c25_13780	0.318350846150775	8	late
1013	Fh_10273	0.602362325070518	4	early	NA	NA	NA	NA
1014	Fh_8714	0.440670996152852	4	early	Pp3c22_13600	0.352420682653431	11	mid
1015	Fh_10336	0.318800507394907	8	late	NA	NA	NA	NA
1016	Fh_9181	0.316027939649605	1	early	Pp3c6_4890	0.496547297626582	11	mid
1017	Fh_10437	0.397728863106202	8	late	Pp3c11_24230	0.394494080146245	6	late
1018	Fh_15664	0.469761839084592	7	7	Pp3c1_19980	0.471651034699378	10	early
1019	Fh_5255	0.497798302216458	12	early	Pp3c24_4740	0.651236946602325	8	late
1020	Fh_10533	0.32215321456126	4	early	NA	NA	NA	NA
1021	Fh_10551	0.432089319334428	4	early	Pp3c1_12610	0.496745238250028	6	late
1022	Fh_10617	0.534942067679472	5	late	NA	NA	NA	NA
1023	Fh_10633	0.462945695763762	7	7	Pp3c3_5880	0.408768577773094	10	early
1024	Fh_20762	0.340578451990778	10	early	Pp3c13_23650	0.437516356812274	1	early
1025	Fh_10655	0.341097893391631	11	mid	NA	NA	NA	NA
1026	Fh_22599	0.337595243582365	8	late	Pp3c12_10150	0.650806083566537	6	late
1027	Fh_15112	0.418422453811192	8	late	Pp3c3_30300	0.332680276026689	2	mid
1028	Fh_20484	0.371013039785697	9	late	Pp3c10_18450	0.444064869257333	2	mid
1029	Fh_19674	0.527598495629125	10	early	NA	NA	NA	NA
1030	Fh_10682	0.545273898269069	6	late	NA	NA	NA	NA
1031	Fh_22604	0.488548800767816	12	early	Pp3c16_14380	0.554846050699996	3	mid
1032	Fh_10704	0.334768105045581	1	early	Pp3c5_13260	0.62153717439248	11	mid
1033	Fh_10754	0.347467668211722	1	early	NA	NA	NA	NA
1034	Fh_25623	0.366630706190411	10	early	Pp3c27_570	0.72075068772485	6	late
1035	Fh_22573	0.589846655825614	12	early	NA	NA	NA	NA
1036	Fh_7029	0.347325928519595	10	early	NA	NA	NA	NA
1037	Fh_10789	0.581885663474869	11	mid	NA	NA	NA	NA
1038	Fh_2687	0.324583493324951	3	mid	Pp3c1_22090	0.524539210541996	5	late
1039	Fh_1277	0.443903267512598	5	late	NA	NA	NA	NA
1040	Fh_8923	0.431496144440476	9	late	Pp3c11_17510	0.364591370321191	2	mid
1041	Fh_18985	0.430966756781611	1	early	Pp3c14_24160	0.611000596770831	10	early
1042	Fh_6207	0.408316956991125	10	early	Pp3c17_23270	0.64434547189491	9	late
1043	Fh_10964	0.358276144224191	10	early	Pp3c2_370	0.336308482844769	11	mid
1044	Fh_11386	0.557432739230618	10	early	NA	NA	NA	NA
1045	Fh_3506	0.447966123952441	11	mid	Pp3c24_17560	0.444530004710688	6	late
1046	Fh_10998	0.422706152033311	5	late	NA	NA	NA	NA
1047	Fh_11260	0.349621313767054	1	early	Pp3c16_15220	0.350595521739931	12	early
1048	Fh_22336	0.392947877416321	6	late	NA	NA	NA	NA
1049	Fh_4517	0.536868850265058	11	mid	NA	NA	NA	NA
1050	Fh_11148	0.343605147045433	12	early	NA	NA	NA	NA
1051	Fh_18862	0.357725793494705	1	early	Pp3c15_10500	0.384558307021977	9	late
1052	Fh_11243	0.494303519494587	12	early	Pp3c9_9050	0.391539856690706	3	mid
1053	Fh_24014	0.58305153277356	11	mid	NA	NA	NA	NA
1054	Fh_11403	0.587357556851348	8	late	Pp3c25_12820	0.333255912766846	9	late
1055	Fh_6275	0.312498818093049	10	early	NA	NA	NA	NA
1056	Fh_17780	0.555634275889681	6	late	NA	NA	NA	NA
1057	Fh_11452	0.514938197057658	11	mid	Pp3c15_5700	0.302134350958778	9	late
1058	Fh_3658	0.436840257810899	2	mid	Pp3c23_8100	0.660340494673814	8	late
1059	Fh_17174	0.511934955445815	9	late	Pp3c23_19630	0.458406002707586	8	late
1060	Fh_11541	0.62738892635378	4	early	Pp3c20_7060	0.339009067959685	12	early
1061	Fh_11591	0.375678101192406	9	late	Pp3c4_10000	0.38808760689561	9	late
1062	Fh_22945	0.446312794129349	12	early	Pp3c13_8450	0.380899146740155	12	early
1063	Fh_11609	0.350459614115584	12	early	Pp3c19_6630	0.554363487869792	4	early
1064	Fh_11623	0.473271977627651	4	early	NA	NA	NA	NA
1065	Fh_11667	0.469397650550635	1	early	Pp3c19_2800	0.336235347304468	12	early
1066	Fh_15899	0.323639687008087	11	mid	Pp3c27_2570	0.300867340559308	2	mid
1067	Fh_15393	0.312824952548269	12	early	NA	NA	NA	NA
1068	Fh_11821	0.332071632614161	3	mid	NA	NA	NA	NA
1069	Fh_11865	0.431703238963802	12	early	Pp3c16_4060	0.500728309605467	10	early
1070	Fh_11864	0.372833686593931	12	early	NA	NA	NA	NA
1071	Fh_6377	0.615190587492781	8	late	NA	NA	NA	NA
1072	Fh_11874	0.353909281171761	1	early	Pp3c2_32020	0.368698975008941	4	early
1073	Fh_23875	0.331015328321183	4	early	Pp3c1_4150	0.398763423697828	7	7
1074	Fh_5943	0.364794387271739	11	mid	Pp3c14_21530	0.440198717801692	5	late
1075	Fh_11939	0.469358493182902	3	mid	NA	NA	NA	NA
1076	Fh_23134	0.533006806141516	4	early	Pp3c10_2430	0.388336101569624	5	late
1077	Fh_13590	0.301356017606715	12	early	NA	NA	NA	NA
1078	Fh_12002	0.741256987568408	4	early	NA	NA	NA	NA
1079	Fh_12020	0.602981795070201	6	late	NA	NA	NA	NA
1080	Fh_24037	0.568969140141052	5	late	NA	NA	NA	NA
1081	Fh_12041	0.51776004952364	4	early	Pp3c2_8490	0.327096327050463	7	7
1082	Fh_12095	0.35649869766855	4	early	NA	NA	NA	NA
1083	Fh_15836	0.469024180554328	4	early	Pp3c17_19730	0.3110071901487	10	early
1084	Fh_12154	0.323921194456907	7	7	NA	NA	NA	NA
1085	Fh_13961	0.622420231510643	12	early	Pp3c25_1160	0.391409484809049	12	early
1086	Fh_24459	0.521312140033136	3	mid	NA	NA	NA	NA
1087	Fh_15001	0.308953304454668	5	late	Pp3c12_17460	0.447343445113584	6	late
1088	Fh_3575	0.525880373783885	2	mid	NA	NA	NA	NA
1089	Fh_19216	0.71608189785334	8	late	NA	NA	NA	NA
1090	Fh_22089	0.345699208094825	4	early	Pp3c24_16440	0.304874436844462	5	late
1091	Fh_12518	0.31691157109436	1	early	Pp3c8_21540	0.324214533955798	7	7
1092	Fh_9036	0.585957315435272	8	late	NA	NA	NA	NA
1093	Fh_19497	0.486460948059945	6	late	Pp3c5_8220	0.420516289103958	8	late
1094	Fh_20478	0.353291953999864	7	7	NA	NA	NA	NA
1095	Fh_12770	0.420056073348056	8	late	Pp3c3_28120	0.414671447956986	3	mid
1096	Fh_5822	0.338669674230377	1	early	Pp3c4_9140	0.443420053179827	2	mid
1097	Fh_12822	0.306430811534646	12	early	NA	NA	NA	NA
1098	Fh_3093	0.444369137282097	6	late	Pp3c2_2120	0.722273924740176	10	early
1099	Fh_1283	0.735093238404485	3	mid	Pp3c13_23600	0.308588923908806	1	early
1100	Fh_6178	0.59067013058218	9	late	Pp3c4_17700	0.375693811110737	9	late
1101	Fh_19188	0.525511611872679	5	late	Pp3c3_24080	0.326667291495942	4	early
1102	Fh_23008	0.338997673175238	1	early	NA	NA	NA	NA
1103	Fh_22456	0.551592881431521	10	early	Pp3c17_5630	0.372074507950326	2	mid
1104	Fh_5121	0.478650147573717	12	early	Pp3c2_5300	0.326884438280917	11	mid
1105	Fh_12944	0.460778189652744	10	early	Pp3c1_32220	0.319828923347941	9	late
1106	Fh_8853	0.359835198908795	7	7	Pp3c17_18860	0.30662672798661	10	early
1107	Fh_15649	0.376360725965441	12	early	NA	NA	NA	NA
1108	Fh_19917	0.315818942937867	4	early	Pp3c7_5340	0.523854311552994	5	late
1109	Fh_24066	0.415064282568538	8	late	Pp3c14_5560	0.376449088470185	1	early
1110	Fh_13196	0.624891436151768	10	early	Pp3c10_4870	0.534361101215538	10	early
1111	Fh_22678	0.324190377785636	7	7	NA	NA	NA	NA
1112	Fh_13279	0.545609324007512	12	early	Pp3c2_37900	0.300730287855448	5	late
1113	Fh_23033	0.514177829995509	12	early	Pp3c11_8620	0.533985974115531	11	mid
1114	Fh_13297	0.325831289450366	4	early	NA	NA	NA	NA
1115	Fh_5916	0.670039934453235	4	early	NA	NA	NA	NA
1116	Fh_23861	0.414747683477587	4	early	Pp3c20_21860	0.44192288678238	6	late
1117	Fh_21373	0.338947325254476	4	early	Pp3c10_21630	0.377249277734263	5	late
1118	Fh_13402	0.390741857347403	12	early	NA	NA	NA	NA
1119	Fh_22121	0.374151916702729	11	mid	NA	NA	NA	NA
1120	Fh_18914	0.808457051451599	8	late	NA	NA	NA	NA
1121	Fh_2007	0.357525117020367	4	early	Pp3c2_9420	0.32657358088529	10	early
1122	Fh_20991	0.642811583682334	4	early	NA	NA	NA	NA
1123	Fh_1357	0.303470681706104	5	late	NA	NA	NA	NA
1124	Fh_2685	0.41911258565294	4	early	Pp3c1_22100	0.314961433800088	12	early
1125	Fh_23621	0.338419242638445	12	early	NA	NA	NA	NA
1126	Fh_13645	0.474386014435462	4	early	Pp3c15_24340	0.380700226627149	8	late
1127	Fh_15032	0.382149161532819	11	mid	NA	NA	NA	NA
1128	Fh_1375	0.326322082141511	12	early	Pp3c2_17690	0.691593117943123	9	late
1129	Fh_13811	0.357524896257899	5	late	Pp3c3_2420	0.428376777946855	6	late
1130	Fh_16975	0.39254458160855	11	mid	Pp3c13_6290	0.372268764184496	9	late
1131	Fh_7613	0.548807666915349	8	late	Pp3c13_5550	0.59682557725171	1	early
1132	Fh_13818	0.408562903805176	8	late	NA	NA	NA	NA
1133	Fh_25093	0.699716602692324	12	early	NA	NA	NA	NA
1134	Fh_6013	0.645338337859603	6	late	NA	NA	NA	NA
1135	Fh_9942	0.330554396896005	5	late	NA	NA	NA	NA
1136	Fh_14006	0.466048880879354	9	late	NA	NA	NA	NA
1137	Fh_8159	0.341008313018006	10	early	NA	NA	NA	NA
1138	Fh_3857	0.395573257107154	10	early	Pp3c20_17190	0.338814717715896	11	mid
1139	Fh_5988	0.760229934236282	10	early	Pp3c23_5890	0.495010160320243	2	mid
1140	Fh_14054	0.326701783027709	3	mid	Pp3c24_9690	0.30089943838219	8	late
1141	Fh_14072	0.442613569209006	6	late	Pp3c1_7150	0.52082613376053	10	early
1142	Fh_23913	0.507105687987905	8	late	NA	NA	NA	NA
1143	Fh_17733	0.475932419507195	9	late	NA	NA	NA	NA
1144	Fh_14132	0.428911580151262	5	late	NA	NA	NA	NA
1145	Fh_3523	0.427925407691613	8	late	NA	NA	NA	NA
1146	Fh_4783	0.382076883279743	4	early	NA	NA	NA	NA
1147	Fh_14156	0.584982726218495	4	early	Pp3c14_9750	0.499996565796379	3	mid
1148	Fh_23908	0.503737667464464	6	late	Pp3c2_13590	0.453456830393925	8	late
1149	Fh_24122	0.511498441002052	1	early	NA	NA	NA	NA
1150	Fh_22953	0.363412943631487	7	7	NA	NA	NA	NA
1151	Fh_3471	0.413322627373848	11	mid	Pp3c26_11780	0.428535369915143	5	late
1152	Fh_14291	0.589551527457759	1	early	NA	NA	NA	NA
1153	Fh_15275	0.394107763945238	8	late	NA	NA	NA	NA
1154	Fh_16577	0.361900093581028	4	early	NA	NA	NA	NA
1155	Fh_15011	0.494309831329613	1	early	NA	NA	NA	NA
1156	Fh_14555	0.416208530623362	1	early	Pp3c7_3610	0.371931111594332	1	early
1157	Fh_19256	0.314727138716628	5	late	Pp3c11_19410	0.940065867255899	8	late
1158	Fh_14895	0.478004503708975	4	early	Pp3c1_24350	0.499106102527957	12	early
1159	Fh_18328	0.378718514136122	5	late	Pp3c21_12100	0.418570856781036	9	late
1160	Fh_24755	0.426559039894484	4	early	NA	NA	NA	NA
1161	Fh_6937	0.67995818459348	9	late	Pp3c23_10200	0.356339881426064	7	7
1162	Fh_14910	0.476125835111009	11	mid	Pp3c24_2970	0.324369036763496	4	early
1163	Fh_4588	0.379650126266099	4	early	Pp3c21_22300	0.311823845693784	5	late
1164	Fh_14964	0.503796123904127	1	early	NA	NA	NA	NA
1165	Fh_14965	0.312486687666169	2	mid	Pp3c23_20850	0.472691966293883	5	late
1166	Fh_20880	0.313272582886833	7	7	Pp3c4_17450	0.499268758189962	1	early
1167	Fh_7457	0.554078430221725	7	7	Pp3c13_14170	0.32123069449116	12	early
1168	Fh_15035	0.305029875164307	7	7	NA	NA	NA	NA
1169	Fh_23024	0.555365151253546	1	early	NA	NA	NA	NA
1170	Fh_20326	0.403076086386308	10	early	NA	NA	NA	NA
1171	Fh_9644	0.46637591159396	9	late	Pp3c24_6450	0.321264418118837	8	late
1172	Fh_9644	0.46637591159396	9	late	Pp3c24_6450	0.336950842396367	9	late
1173	Fh_22934	0.350855046854066	12	early	NA	NA	NA	NA
1174	Fh_5159	0.658823377503622	10	early	Pp3c24_6630	0.528907375287784	11	mid
1175	Fh_15119	0.631819673292978	10	early	NA	NA	NA	NA
1176	Fh_15261	0.401756286895136	1	early	NA	NA	NA	NA
1177	Fh_15281	0.920481015622063	8	late	Pp3c13_18820	0.823866079101224	8	late
1178	Fh_16294	0.344713799083587	12	early	NA	NA	NA	NA
1179	Fh_2118	0.537936721386507	12	early	Pp3c26_2880	0.415517753052504	5	late
1180	Fh_15282	0.375272176867256	4	early	NA	NA	NA	NA
1181	Fh_20873	0.667066622177927	4	early	Pp3c4_30220	0.410035830400564	10	early
1182	Fh_18199	0.347186537854574	12	early	NA	NA	NA	NA
1183	Fh_15340	0.715153334489855	8	late	Pp3c14_2650	0.461199795917488	6	late
1184	Fh_15366	0.652434116880807	1	early	NA	NA	NA	NA
1185	Fh_1732	0.454960854672718	12	early	Pp3c14_24850	0.429389569667989	10	early
1186	Fh_15480	0.410547496634351	1	early	Pp3c9_5860	0.348558646644649	1	early
1187	Fh_9431	0.385226772348134	2	mid	Pp3c15_5120	0.313911124194193	5	late
1188	Fh_7555	0.45411304417047	12	early	NA	NA	NA	NA
1189	Fh_15604	0.331050643568343	6	late	Pp3c10_20120	0.335579294636769	6	late
1190	Fh_15644	0.666004788545681	5	late	Pp3c19_18600	0.425629261455255	6	late
1191	Fh_1789	0.665908827530333	5	late	Pp3c14_11120	0.380011756878577	2	mid
1192	Fh_15757	0.61023790564585	12	early	Pp3c23_8610	0.555496210041066	9	late
1193	Fh_22633	0.464455849898135	1	early	Pp3c1_25330	0.683962766544254	10	early
1194	Fh_23411	0.429279492000358	8	late	NA	NA	NA	NA
1195	Fh_1584	0.383150823514467	5	late	Pp3c26_14670	0.432757582484524	7	7
1196	Fh_4081	0.625953121238785	12	early	NA	NA	NA	NA
1197	Fh_15962	0.308621280521747	8	late	NA	NA	NA	NA
1198	Fh_2156	0.478220359058494	5	late	NA	NA	NA	NA
1199	Fh_16006	0.425991441020985	1	early	NA	NA	NA	NA
1200	Fh_24666	0.358879514317781	8	late	NA	NA	NA	NA
1201	Fh_16075	0.597560592629322	9	late	NA	NA	NA	NA
1202	Fh_4325	0.433972172291885	7	7	Pp3c25_9400	0.598048521523434	5	late
1203	Fh_16724	0.325747621540949	5	late	Pp3c4_6480	0.319170633612014	9	late
1204	Fh_23506	0.514902684853493	4	early	Pp3c25_3350	0.599131503563292	3	mid
1205	Fh_17264	0.382826655858038	11	mid	Pp3c16_19040	0.325295543077622	4	early
1206	Fh_20849	0.403030277205223	10	early	NA	NA	NA	NA
1207	Fh_16330	0.327283398789806	12	early	Pp3c4_20940	0.516486583015404	5	late
1208	Fh_16361	0.331611568550115	10	early	NA	NA	NA	NA
1209	Fh_8735	0.423291680333467	7	7	NA	NA	NA	NA
1210	Fh_16376	0.446380620796721	12	early	Pp3c15_4610	0.568891073819686	1	early
1211	Fh_16403	0.422092494503716	1	early	Pp3c2_17070	0.329853164629629	1	early
1212	Fh_16403	0.422092494503716	1	early	Pp3c2_17070	0.354021475879089	10	early
1213	Fh_16408	0.404724669243964	9	late	Pp3c2_17250	0.377229726328674	1	early
1214	Fh_16431	0.303562288966885	10	early	NA	NA	NA	NA
1215	Fh_16493	0.786825271630845	8	late	Pp3c13_10900	0.658268220488745	8	late
1216	Fh_9127	0.311651468788282	12	early	Pp3c4_8240	0.323797446454696	3	mid
1217	Fh_2395	0.46059342352999	4	early	NA	NA	NA	NA
1218	Fh_16868	0.325100807764093	5	late	NA	NA	NA	NA
1219	Fh_24614	0.375704728054092	9	late	Pp3c16_12380	0.465957481875377	2	mid
1220	Fh_17096	0.69523730535535	6	late	Pp3c9_3590	0.383770406894467	1	early
1221	Fh_8325	0.396550210026492	12	early	Pp3c9_620	0.577765875080244	10	early
1222	Fh_21836	0.380122994338891	7	7	NA	NA	NA	NA
1223	Fh_20877	0.395857680191904	3	mid	NA	NA	NA	NA
1224	Fh_17516	0.403610829379976	2	mid	NA	NA	NA	NA
1225	Fh_9512	0.520186136505514	7	7	NA	NA	NA	NA
1226	Fh_7373	0.357357259640986	6	late	NA	NA	NA	NA
1227	Fh_17805	0.353789831586831	10	early	Pp3c18_6510	0.56004704571238	1	early
1228	Fh_25855	0.30320437646715	11	mid	Pp3c21_18160	0.376043086857264	6	late
1229	Fh_7250	0.335685664153053	2	mid	Pp3c2_10130	0.724593686109822	8	late
1230	Fh_17867	0.52454523083962	12	early	Pp3c14_19730	0.415969111747008	10	early
1231	Fh_25187	0.573061077181616	11	mid	NA	NA	NA	NA
1232	Fh_4722	0.47120544866835	8	late	NA	NA	NA	NA
1233	Fh_25453	0.348666976865981	5	late	NA	NA	NA	NA
1234	Fh_9434	0.424814016262464	4	early	Pp3c11_15300	0.313055644504491	2	mid
1235	Fh_18183	0.358520783261442	7	7	Pp3c3_27030	0.521130158138588	12	early
1236	Fh_4063	0.305392412844382	7	7	NA	NA	NA	NA
1237	Fh_22027	0.411906516430462	2	mid	Pp3c19_18380	0.35092081439326	4	early
1238	Fh_5983	0.620883280415952	9	late	Pp3c23_5960	0.343753247090189	6	late
1239	Fh_1842	0.628001686488375	6	late	NA	NA	NA	NA
1240	Fh_18706	0.37225246019279	5	late	Pp3c21_2050	0.514579901420132	7	7
1241	Fh_18510	0.434609669537337	6	late	NA	NA	NA	NA
1242	Fh_22895	0.339084305004988	9	late	NA	NA	NA	NA
1243	Fh_18521	0.446764981207831	3	mid	NA	NA	NA	NA
1244	Fh_21594	0.452467473146613	10	early	Pp3c4_2110	0.361822269803072	12	early
1245	Fh_18634	0.377104757183756	9	late	Pp3c7_17090	0.54911611508641	12	early
1246	Fh_18636	0.333178582535472	3	mid	NA	NA	NA	NA
1247	Fh_18962	0.334386456589196	12	early	Pp3c13_11580	0.330016409786215	5	late
1248	Fh_3793	0.52277097069762	11	mid	Pp3c3_10750	0.310549473162635	9	late
1249	Fh_19045	0.799406971444273	8	late	Pp3c16_4840	0.43100997727381	6	late
1250	Fh_19135	0.579750516843196	6	late	Pp3c20_8220	0.382833887949232	11	mid
1251	Fh_9993	0.392271653814649	12	early	Pp3c1_22500	0.403113574282011	7	7
1252	Fh_19844	0.321155785394738	12	early	Pp3c4_13580	0.327260945490928	9	late
1253	Fh_2947	0.377435794396712	8	late	NA	NA	NA	NA
1254	Fh_19849	0.570406967649057	2	mid	NA	NA	NA	NA
1255	Fh_8948	0.593693129245284	1	early	Pp3c7_22030	0.344303133101191	1	early
1256	Fh_20042	0.367867513352635	5	late	Pp3c25_200	0.378367234102035	11	mid
1257	Fh_20058	0.492001056943077	4	early	Pp3c13_4850	0.373924264828303	8	late
1258	Fh_8746	0.535406840452037	8	late	NA	NA	NA	NA
1259	Fh_3749	0.482507003467699	1	early	Pp3c15_6880	0.670419838713	4	early
1260	Fh_2591	0.734760439856048	12	early	Pp3c5_28420	0.829959113556983	8	late
1261	Fh_2030	0.3646567022805	6	late	Pp3c25_14930	0.597428299954523	9	late
1262	Fh_8935	0.552248693078187	7	7	NA	NA	NA	NA
1263	Fh_23226	0.503510624303827	2	mid	Pp3c3_2760	0.492219032003949	6	late
1264	Fh_8175	0.448695691248411	6	late	NA	NA	NA	NA
1265	Fh_20469	0.309569128456106	5	late	Pp3c26_11890	0.344524931656521	11	mid
1266	Fh_22956	0.34288600749718	4	early	Pp3c13_8290	0.61222837766766	3	mid
1267	Fh_24118	0.454305740978345	5	late	Pp3c3_3580	0.344156524445706	3	mid
1268	Fh_20671	0.317659121926163	6	late	NA	NA	NA	NA
1269	Fh_9007	0.506884969267678	11	mid	NA	NA	NA	NA
1270	Fh_21853	0.360823769708784	12	early	NA	NA	NA	NA
1271	Fh_20685	0.380116718750987	12	early	NA	NA	NA	NA
1272	Fh_24800	0.322721008497355	7	7	Pp3c26_13820	0.316890671825626	7	7
1273	Fh_20714	0.713363816781814	10	early	NA	NA	NA	NA
1274	Fh_25674	0.359291628732648	11	mid	NA	NA	NA	NA
1275	Fh_7127	0.335429035199584	5	late	NA	NA	NA	NA
1276	Fh_9486	0.578350563246045	12	early	NA	NA	NA	NA
1277	Fh_5828	0.447179622483446	9	late	NA	NA	NA	NA
1278	Fh_20969	0.526810305910235	9	late	NA	NA	NA	NA
1279	Fh_7376	0.357869894942362	7	7	Pp3c6_7940	0.39404314816916	3	mid
1280	Fh_2734	0.653168432486391	1	early	NA	NA	NA	NA
1281	Fh_21024	0.304828546590411	1	early	NA	NA	NA	NA
1282	Fh_23433	0.360293894550154	10	early	Pp3c5_24610	0.500634586467313	12	early
1283	Fh_21201	0.369528094147502	4	early	NA	NA	NA	NA
1284	Fh_7869	0.526630386892507	10	early	NA	NA	NA	NA
1285	Fh_9687	0.363116598101391	1	early	NA	NA	NA	NA
1286	Fh_7316	0.650314967312712	4	early	Pp3c19_14000	0.518315416409114	3	mid
1287	Fh_9005	0.706828414529444	1	early	Pp3c11_2940	0.496491184337938	10	early
1288	Fh_22197	0.306090304384677	8	late	NA	NA	NA	NA
1289	Fh_7984	0.861084460034367	8	late	NA	NA	NA	NA
1290	Fh_22228	0.42120737690652	5	late	NA	NA	NA	NA
1291	Fh_5271	0.327044651255413	8	late	NA	NA	NA	NA
1292	Fh_24426	0.446172541145424	2	mid	NA	NA	NA	NA
1293	Fh_7975	0.566923474256771	7	7	Pp3c10_22940	0.300788597775892	10	early
1294	Fh_25331	0.362470006251904	12	early	Pp3c23_13750	0.341077389802036	1	early
1295	Fh_25698	0.328989911993083	6	late	Pp3c10_24000	0.415038624240993	5	late
1296	Fh_279	0.338187385800422	10	early	Pp3c7_9000	0.48900201487684	9	late
1297	Fh_22506	0.464872223430754	6	late	Pp3c9_24380	0.331444538574744	8	late
1298	Fh_8302	0.321429928680973	12	early	NA	NA	NA	NA
1299	Fh_2262	0.373299028358023	2	mid	NA	NA	NA	NA
1300	Fh_6924	0.742235382089275	8	late	NA	NA	NA	NA
1301	Fh_23076	0.555510970174444	2	mid	Pp3c19_19050	0.421726058454094	5	late
1302	Fh_8096	0.336692019299532	2	mid	Pp3c22_5870	0.341311853510383	7	7
1303	Fh_23123	0.72056161495916	12	early	Pp3c13_12890	0.444079411139686	9	late
1304	Fh_7909	0.516608603928236	7	7	Pp3c4_18280	0.367240732497228	6	late
1305	Fh_23191	0.490431033037824	7	7	Pp3c5_7680	0.333222528464991	1	early
1306	Fh_9805	0.587382574419313	4	early	Pp3c15_14720	0.511304706936285	9	late
1307	Fh_23368	0.358641361644266	7	7	NA	NA	NA	NA
1308	Fh_23820	0.911290974705359	8	late	Pp3c13_8950	0.310875392322958	8	late
1309	Fh_23820	0.911290974705359	8	late	Pp3c13_8950	0.359510181564699	9	late
1310	Fh_8630	0.423807816730592	3	mid	NA	NA	NA	NA
1311	Fh_24326	0.422095026757738	1	early	NA	NA	NA	NA
1312	Fh_6653	0.332180290268506	8	late	Pp3c1_24500	0.316694950116374	8	late
1313	Fh_25200	0.721809678670953	9	late	NA	NA	NA	NA
1314	Fh_7059	0.502379327901707	5	late	NA	NA	NA	NA
1315	Fh_25069	0.389859691868917	4	early	Pp3c27_550	0.345834431754114	3	mid
1316	Fh_2936	0.477502333062689	10	early	Pp3c3_11850	0.358300349205933	10	early
1317	Fh_2711	0.36323467591777	4	early	NA	NA	NA	NA
1318	Fh_5852	0.326212347575251	11	mid	NA	NA	NA	NA
1319	Fh_9771	0.49681677671441	8	late	Pp3c1_13010	0.393596068427034	12	early
1320	Fh_3552	0.589284617032983	11	mid	NA	NA	NA	NA
1321	Fh_3853	0.413777437831214	5	late	NA	NA	NA	NA
1322	Fh_9760	0.683534069149147	4	early	NA	NA	NA	NA
1323	Fh_4781	0.335726547793406	8	late	NA	NA	NA	NA
1324	Fh_9467	0.431418611838056	6	late	NA	NA	NA	NA
1325	Fh_7114	0.498179463615668	10	early	Pp3c9_8300	0.345001716130412	12	early
1326	Fh_8586	0.636320287386854	7	7	Pp3c1_39700	0.31912052906762	1	early
1327	Fh_8586	0.636320287386854	7	7	Pp3c1_39700	0.341641114200251	12	early
1328	Fh_18680	0.636005588825608	4	early	NA	NA	NA	NA
1329	Fh_10121	0.454155818965555	8	late	Pp3c1_33670	0.306023954373304	5	late
1330	Fh_10122	0.634666852456785	3	mid	Pp3c1_33660	0.342523543039678	3	mid
1331	Fh_17399	0.316587175765702	9	late	Pp3c25_6760	0.535869052234013	9	late
1332	Fh_10132	0.33841939676195	6	late	Pp3c16_19220	0.677288939914137	8	late
1333	Fh_6300	0.306976170810244	11	mid	Pp3c20_18250	0.729853921470724	9	late
1334	Fh_10166	0.414214980613387	4	early	Pp3c24_4010	0.347340980870646	5	late
1335	Fh_10171	0.337229430206757	1	early	Pp3c24_4080	0.378711761825262	1	early
1336	Fh_3474	0.327771187970219	4	early	NA	NA	NA	NA
1337	Fh_15687	0.300684952970956	1	early	NA	NA	NA	NA
1338	Fh_10224	0.500103250896329	1	early	Pp3c1_2010	0.384947043813671	1	early
1339	Fh_10262	0.430225878903897	2	mid	Pp3c10_16930	0.305888177779384	3	mid
1340	Fh_10276	0.506492531978924	2	mid	NA	NA	NA	NA
1341	Fh_13152	0.41510101962896	10	early	NA	NA	NA	NA
1342	Fh_10345	0.300965929987885	9	late	NA	NA	NA	NA
1343	Fh_1353	0.326076455417363	11	mid	NA	NA	NA	NA
1344	Fh_10396	0.624875448770912	8	late	Pp3c3_14920	0.407268586753665	1	early
1345	Fh_22232	0.37985272444567	7	7	Pp3c13_22900	0.453053916542086	12	early
1346	Fh_3311	0.803347365605817	8	late	Pp3c4_27130	0.485339268000589	1	early
1347	Fh_13548	0.354480636767654	11	mid	Pp3c7_23420	0.325937874566658	5	late
1348	Fh_13548	0.354480636767654	11	mid	Pp3c7_23420	0.301069352677127	9	late
1349	Fh_10447	0.349635701969401	6	late	Pp3c21_15460	0.314626901657908	1	early
1350	Fh_10447	0.349635701969401	6	late	Pp3c21_15460	0.369510977451473	10	early
1351	Fh_10458	0.549875354809085	2	mid	Pp3c3_37220	0.3500940886022	4	early
1352	Fh_10826	0.439603970230544	1	early	Pp3c15_20280	0.31805179556725	12	early
1353	Fh_5548	0.319285177883868	5	late	Pp3c2_16720	0.30624941845309	6	late
1354	Fh_10598	0.495268053405009	6	late	Pp3c1_21650	0.348132982363461	9	late
1355	Fh_4799	0.330119795141924	6	late	NA	NA	NA	NA
1356	Fh_22701	0.324384778016964	3	mid	Pp3c19_20530	0.482044445699501	9	late
1357	Fh_18274	0.445737824332482	4	early	NA	NA	NA	NA
1358	Fh_968	0.511656484977626	1	early	Pp3c12_21020	0.525326132022069	7	7
1359	Fh_16876	0.746510578168971	9	late	Pp3c16_1550	0.373952590097075	8	late
1360	Fh_11480	0.428517602527027	8	late	NA	NA	NA	NA
1361	Fh_21507	0.559616689846376	5	late	Pp3c9_4880	0.532357999414441	12	early
1362	Fh_2483	0.327337928418072	7	7	NA	NA	NA	NA
1363	Fh_1605	0.416092185641077	1	early	Pp3c3_30120	0.403606452766059	7	7
1364	Fh_10796	0.355769387555986	1	early	NA	NA	NA	NA
1365	Fh_1092	0.401990640717585	5	late	Pp3c4_3490	0.333937911716268	9	late
1366	Fh_10984	0.302442296073663	4	early	Pp3c6_12760	0.533096153468696	3	mid
1367	Fh_5638	0.452502644432836	12	early	Pp3c10_11390	0.349881137102704	11	mid
1368	Fh_20899	0.348938821713519	4	early	NA	NA	NA	NA
1369	Fh_19694	0.464085200021564	9	late	NA	NA	NA	NA
1370	Fh_9731	0.340006949798159	6	late	Pp3c1_23600	0.345599078441323	7	7
1371	Fh_24009	0.596876488403888	11	mid	NA	NA	NA	NA
1372	Fh_20109	0.331284794974424	9	late	NA	NA	NA	NA
1373	Fh_11262	0.332816872697672	11	mid	NA	NA	NA	NA
1374	Fh_16859	0.512581952133156	6	late	NA	NA	NA	NA
1375	Fh_9882	0.363556352741366	12	early	NA	NA	NA	NA
1376	Fh_13413	0.474516475304946	11	mid	Pp3c24_7080	0.67495752162362	12	early
1377	Fh_19863	0.576672249336466	6	late	Pp3c2_32860	0.641751219158661	10	early
1378	Fh_11284	0.522813826150174	4	early	Pp3c11_11910	0.465466329562693	1	early
1379	Fh_1746	0.301765975566936	11	mid	NA	NA	NA	NA
1380	Fh_11307	0.696412055912282	8	late	Pp3c17_15920	0.463540040862401	3	mid
1381	Fh_22762	0.43248618274706	5	late	Pp3c15_5200	0.462342815715318	9	late
1382	Fh_11440	0.326069083237866	7	7	Pp3c15_5860	0.358569253534234	10	early
1383	Fh_11462	0.417446532519614	12	early	Pp3c20_15610	0.544170097940609	6	late
1384	Fh_5045	0.345694692809149	9	late	Pp3c23_7840	0.648485549167304	3	mid
1385	Fh_1148	0.393849836485753	8	late	NA	NA	NA	NA
1386	Fh_11501	0.500893900896071	8	late	Pp3c10_8200	0.44523251197429	10	early
1387	Fh_25468	0.588608534737205	3	mid	Pp3c21_18040	0.316754996575248	12	early
1388	Fh_12069	0.400802484350833	3	mid	NA	NA	NA	NA
1389	Fh_4223	0.349261361235429	11	mid	Pp3c1_35820	0.310619626903465	1	early
1390	Fh_1167	0.37740747275693	11	mid	NA	NA	NA	NA
1391	Fh_2692	0.422902912499113	8	late	NA	NA	NA	NA
1392	Fh_11690	0.349417272224576	9	late	Pp3c5_11340	0.505200641121777	6	late
1393	Fh_25556	0.400440328149951	11	mid	Pp3c1_33790	0.341202238681922	10	early
1394	Fh_19776	0.70393814594296	4	early	Pp3c2_12550	0.409096286835442	10	early
1395	Fh_1774	0.513738820344595	12	early	NA	NA	NA	NA
1396	Fh_11701	0.673312433837885	9	late	NA	NA	NA	NA
1397	Fh_11815	0.47183413936246	4	early	NA	NA	NA	NA
1398	Fh_21048	0.359694659008886	4	early	Pp3c13_8600	0.595909399617808	8	late
1399	Fh_5453	0.373823129426454	8	late	NA	NA	NA	NA
1400	Fh_11900	0.413553270691339	6	late	Pp3c25_7460	0.577658538190855	1	early
1401	Fh_3739	0.379742721333888	3	mid	NA	NA	NA	NA
1402	Fh_11906	0.408933431069811	9	late	Pp3c25_7340	0.481130025269953	6	late
1403	Fh_16888	0.480359787162907	4	early	NA	NA	NA	NA
1404	Fh_6048	0.392023025667519	8	late	Pp3c12_12460	0.307132385861572	5	late
1405	Fh_1207	0.321598775851864	12	early	Pp3c14_13490	0.482404807706733	12	early
1406	Fh_13216	0.613076187100392	1	early	NA	NA	NA	NA
1407	Fh_8693	0.555758775052612	9	late	Pp3c15_13560	0.534873224946922	8	late
1408	Fh_12116	0.325558985685013	3	mid	NA	NA	NA	NA
1409	Fh_12125	0.331200156534387	9	late	NA	NA	NA	NA
1410	Fh_16606	0.408836693249074	7	7	NA	NA	NA	NA
1411	Fh_1219	0.330259504056276	1	early	NA	NA	NA	NA
1412	Fh_12193	0.498722440939375	10	early	Pp3c6_17640	0.413142036643195	2	mid
1413	Fh_21713	0.360866261403505	11	mid	NA	NA	NA	NA
1414	Fh_21712	0.649273961759543	10	early	Pp3c27_1960	0.335462576322518	5	late
1415	Fh_12226	0.39457634567391	7	7	Pp3c6_18500	0.588197397355236	9	late
1416	Fh_23634	0.340855235300049	8	late	Pp3c10_8720	0.497229148926925	12	early
1417	Fh_3601	0.516396818771945	12	early	NA	NA	NA	NA
1418	Fh_6527	0.618050621542597	6	late	Pp3c9_17650	0.316789728835106	7	7
1419	Fh_25306	0.455002900205402	12	early	Pp3c9_23930	0.331304565765271	11	mid
1420	Fh_12299	0.536740209306497	4	early	Pp3c20_10200	0.555225041956551	12	early
1421	Fh_6249	0.322214217170604	5	late	Pp3c4_24980	0.407481436112317	7	7
1422	Fh_23535	0.592190394919694	3	mid	Pp3c13_4010	0.518412045816049	12	early
1423	Fh_1236	0.339533520140149	12	early	Pp3c3_5940	0.305318106317364	3	mid
1424	Fh_17958	0.322829999747435	8	late	Pp3c7_7150	0.315937013746322	7	7
1425	Fh_15843	0.339857967977289	1	early	Pp3c5_7380	0.517833248966454	4	early
1426	Fh_25486	0.538999608049476	7	7	Pp3c5_9820	0.547107424227775	12	early
1427	Fh_17373	0.319653778943325	7	7	NA	NA	NA	NA
1428	Fh_9248	0.387553546369624	11	mid	NA	NA	NA	NA
1429	Fh_25738	0.596640314668718	10	early	NA	NA	NA	NA
1430	Fh_21237	0.670758854901432	1	early	NA	NA	NA	NA
1431	Fh_12755	0.543672090782002	1	early	NA	NA	NA	NA
1432	Fh_12791	0.897909779183161	8	late	Pp3c3_35380	0.90819363546931	8	late
1433	Fh_18268	0.893840526231968	8	late	Pp3c12_16390	0.882979667601736	8	late
1434	Fh_21636	0.515364793090037	5	late	Pp3c26_5440	0.470842003233121	9	late
1435	Fh_6186	0.681999519672589	9	late	Pp3c3_14430	0.715002355169448	9	late
1436	Fh_12839	0.52273860513568	4	early	Pp3c18_4420	0.475455761099919	12	early
1437	Fh_12855	0.557170400039586	6	late	Pp3c4_20570	0.507297620781446	6	late
1438	Fh_4418	0.317478738213978	6	late	Pp3c5_23690	0.644966716973745	8	late
1439	Fh_12947	0.434056862393447	2	mid	Pp3c6_6120	0.374708977529078	8	late
1440	Fh_12971	0.501765785351427	1	early	Pp3c6_6740	0.421424063784915	1	early
1441	Fh_14310	0.329612796145533	7	7	NA	NA	NA	NA
1442	Fh_2913	0.345980752841695	9	late	Pp3c17_13570	0.606728626839105	11	mid
1443	Fh_12999	0.540276724846842	4	early	NA	NA	NA	NA
1444	Fh_20791	0.490391178771338	2	mid	NA	NA	NA	NA
1445	Fh_20611	0.311708278649894	4	early	NA	NA	NA	NA
1446	Fh_13019	0.467316263240471	4	early	Pp3c1_37710	0.416794689390556	3	mid
1447	Fh_18028	0.45482806169398	8	late	Pp3c4_6340	0.382847114535754	9	late
1448	Fh_6493	0.415568987321582	4	early	Pp3c7_12990	0.430072213381551	9	late
1449	Fh_7039	0.382140965131808	8	late	Pp3c2_14180	0.433607910658643	5	late
1450	Fh_13258	0.357470521771869	10	early	NA	NA	NA	NA
1451	Fh_13289	0.561715505076207	5	late	Pp3c2_38120	0.339315922504631	7	7
1452	Fh_22690	0.315855985892448	5	late	NA	NA	NA	NA
1453	Fh_22539	0.393050916836583	3	mid	NA	NA	NA	NA
1454	Fh_13425	0.415711898865657	1	early	Pp3c4_15840	0.501452065208809	6	late
1455	Fh_13435	0.329851389338632	2	mid	NA	NA	NA	NA
1456	Fh_13441	0.410536791108138	10	early	NA	NA	NA	NA
1457	Fh_8872	0.385465968056146	10	early	Pp3c1_26750	0.418370535695895	9	late
1458	Fh_13633	0.719159894812499	4	early	NA	NA	NA	NA
1459	Fh_17912	0.313514012880066	11	mid	NA	NA	NA	NA
1460	Fh_17746	0.465738814969788	9	late	NA	NA	NA	NA
1461	Fh_13762	0.396037563457379	9	late	NA	NA	NA	NA
1462	Fh_6982	0.326073361920488	5	late	Pp3c25_700	0.353263123097531	7	7
1463	Fh_13765	0.469863099292369	5	late	Pp3c16_6730	0.677844512532826	9	late
1464	Fh_24355	0.60483452403925	9	late	Pp3c5_10250	0.62968242767052	8	late
1465	Fh_14010	0.510425234553905	2	mid	NA	NA	NA	NA
1466	Fh_8156	0.717092745360598	9	late	Pp3c23_11330	0.516112583355707	9	late
1467	Fh_5041	0.304203380058293	6	late	NA	NA	NA	NA
1468	Fh_20711	0.516780440945297	12	early	Pp3c7_25370	0.451362203935625	1	early
1469	Fh_6773	0.389832023883859	4	early	NA	NA	NA	NA
1470	Fh_14159	0.354457715752474	8	late	NA	NA	NA	NA
1471	Fh_6115	0.477422996380021	3	mid	Pp3c10_6810	0.307888244937713	3	mid
1472	Fh_14226	0.33868771401002	5	late	NA	NA	NA	NA
1473	Fh_3129	0.437949278965944	12	early	NA	NA	NA	NA
1474	Fh_3324	0.897362093069975	8	late	NA	NA	NA	NA
1475	Fh_14231	0.365251472710249	1	early	Pp3c14_24970	0.303397957984607	5	late
1476	Fh_14231	0.365251472710249	1	early	Pp3c14_24970	0.321432958739771	9	late
1477	Fh_3473	0.445468997038735	11	mid	NA	NA	NA	NA
1478	Fh_14290	0.522750903945094	3	mid	Pp3c4_30040	0.717901424480571	8	late
1479	Fh_7384	0.358830035854486	3	mid	Pp3c6_7610	0.478992752623556	12	early
1480	Fh_20251	0.390662276980695	7	7	NA	NA	NA	NA
1481	Fh_14378	0.594287175389828	12	early	NA	NA	NA	NA
1482	Fh_7500	0.369652379383838	4	early	Pp3c26_1390	0.334928190831597	11	mid
1483	Fh_17500	0.341823129207569	11	mid	Pp3c15_1270	0.555623508515312	8	late
1484	Fh_14594	0.680332209722917	3	mid	NA	NA	NA	NA
1485	Fh_14767	0.36888282774625	6	late	NA	NA	NA	NA
1486	Fh_20836	0.39887107637539	8	late	Pp3c24_14210	0.387620947819181	2	mid
1487	Fh_7791	0.700492677477567	8	late	NA	NA	NA	NA
1488	Fh_3950	0.721934789085664	8	late	Pp3c8_17790	0.370996294277689	8	late
1489	Fh_14957	0.53508078085362	10	early	NA	NA	NA	NA
1490	Fh_22307	0.838596597315042	8	late	NA	NA	NA	NA
1491	Fh_2177	0.371225621083472	5	late	Pp3c4_2590	0.440989420469379	5	late
1492	Fh_14990	0.535268658001384	5	late	Pp3c24_20960	0.566355883951222	9	late
1493	Fh_20092	0.309784548426512	9	late	NA	NA	NA	NA
1494	Fh_18932	0.651769167437267	1	early	Pp3c19_13560	0.655711052301042	8	late
1495	Fh_15055	0.419881748365556	10	early	Pp3c22_14520	0.738126960237184	10	early
1496	Fh_17802	0.407932522720427	4	early	NA	NA	NA	NA
1497	Fh_15066	0.305968510097105	2	mid	Pp3c22_14740	0.721912558897013	12	early
1498	Fh_3941	0.348542309501962	4	early	NA	NA	NA	NA
1499	Fh_15196	0.333538595510749	5	late	Pp3c25_10190	0.618202321219201	9	late
1500	Fh_1674	0.330517824718142	2	mid	NA	NA	NA	NA
1501	Fh_23814	0.456819394123734	9	late	Pp3c4_770	0.562693559733908	11	mid
1502	Fh_15377	0.446904075357831	1	early	Pp3c3_32050	0.676783445219863	1	early
1503	Fh_1539	0.617919583725151	5	late	NA	NA	NA	NA
1504	Fh_24353	0.334997575647501	4	early	NA	NA	NA	NA
1505	Fh_15523	0.336209191068142	2	mid	Pp3c3_9970	0.342936491711979	9	late
1506	Fh_15525	0.904468508288333	8	late	Pp3c3_9890	0.390227917994571	11	mid
1507	Fh_7564	0.883354030044602	8	late	NA	NA	NA	NA
1508	Fh_15570	0.382568855428762	6	late	NA	NA	NA	NA
1509	Fh_25474	0.600843712239396	3	mid	Pp3c13_14240	0.4154049877886	7	7
1510	Fh_1568	0.41809133028851	11	mid	NA	NA	NA	NA
1511	Fh_17766	0.534403224365659	9	late	Pp3c21_3700	0.470944755777036	1	early
1512	Fh_18878	0.382034031605141	5	late	Pp3c11_23370	0.543567505874404	6	late
1513	Fh_15749	0.339514582793889	11	mid	Pp3c7_2140	0.453589742015585	3	mid
1514	Fh_15794	0.529804720268614	4	early	NA	NA	NA	NA
1515	Fh_4412	0.599945326552898	4	early	NA	NA	NA	NA
1516	Fh_15976	0.380280096548098	4	early	NA	NA	NA	NA
1517	Fh_17413	0.894914940011672	8	late	Pp3c1_18280	0.335072004864978	5	late
1518	Fh_25832	0.392755092438581	11	mid	Pp3c2_18900	0.676406654684566	8	late
1519	Fh_15913	0.890935018441933	8	late	Pp3c18_12400	0.74522660874519	8	late
1520	Fh_1600	0.681036350768387	3	mid	Pp3c2_34130	0.330734593871459	7	7
1521	Fh_4865	0.505785502222274	12	early	Pp3c11_11060	0.326672827526946	12	early
1522	Fh_1611	0.486920909613605	12	early	Pp3c16_2210	0.419696618335492	12	early
1523	Fh_16498	0.303082986345501	3	mid	Pp3c6_28590	0.420830848677087	7	7
1524	Fh_20111	0.595672837125809	4	early	Pp3c5_3040	0.371955101629222	1	early
1525	Fh_19465	0.430185830971304	11	mid	NA	NA	NA	NA
1526	Fh_21850	0.366511201537623	2	mid	NA	NA	NA	NA
1527	Fh_21664	0.450583830654969	7	7	NA	NA	NA	NA
1528	Fh_24142	0.509145682247689	12	early	NA	NA	NA	NA
1529	Fh_16190	0.537549100915088	4	early	Pp3c2_2920	0.604249405160123	9	late
1530	Fh_9221	0.357472260733354	12	early	Pp3c3_20260	0.324270868408007	7	7
1531	Fh_1623	0.455813090274971	4	early	NA	NA	NA	NA
1532	Fh_22547	0.316111285376321	12	early	NA	NA	NA	NA
1533	Fh_1626	0.486302473465304	1	early	Pp3c9_20360	0.594330483462217	1	early
1534	Fh_5836	0.343446725784706	5	late	NA	NA	NA	NA
1535	Fh_17260	0.638438637324995	12	early	NA	NA	NA	NA
1536	Fh_16271	0.491074457841	12	early	NA	NA	NA	NA
1537	Fh_19984	0.525547027265868	11	mid	NA	NA	NA	NA
1538	Fh_4620	0.463367198805418	4	early	NA	NA	NA	NA
1539	Fh_25608	0.638183875171525	4	early	Pp3c16_12310	0.385658498080664	3	mid
1540	Fh_16347	0.737900421770944	4	early	Pp3c5_5240	0.324745178392783	3	mid
1541	Fh_16369	0.331837807569685	8	late	Pp3c10_25730	0.377694010112318	8	late
1542	Fh_24262	0.328481506551681	2	mid	NA	NA	NA	NA
1543	Fh_20843	0.353650852159265	9	late	Pp3c24_14040	0.496690461662762	10	early
1544	Fh_16424	0.306175398149272	6	late	Pp3c8_18470	0.446015093484505	7	7
1545	Fh_16494	0.570847938449144	12	early	Pp3c13_10930	0.505295636229879	9	late
1546	Fh_23303	0.670033171260905	4	early	Pp3c3_8470	0.389821497708662	6	late
1547	Fh_6750	0.364089350948475	1	early	NA	NA	NA	NA
1548	Fh_20105	0.346069644472587	12	early	Pp3c5_3140	0.536190980446521	9	late
1549	Fh_16580	0.473969805857594	6	late	Pp3c17_11650	0.307914178662157	8	late
1550	Fh_20565	0.340933618874264	5	late	Pp3c14_6250	0.420880870480032	1	early
1551	Fh_3228	0.433311027918572	3	mid	Pp3c21_530	0.677035116140871	10	early
1552	Fh_17111	0.598279448677265	4	early	NA	NA	NA	NA
1553	Fh_1662	0.495761749225772	6	late	Pp3c14_23430	0.650878495325971	5	late
1554	Fh_7103	0.406022435584358	7	7	Pp3c12_23820	0.523674988110475	3	mid
1555	Fh_6172	0.44677373571236	6	late	Pp3c8_2040	0.317286274472905	10	early
1556	Fh_23391	0.683762461565509	1	early	NA	NA	NA	NA
1557	Fh_17041	0.615711465291647	10	early	NA	NA	NA	NA
1558	Fh_17128	0.568807735354455	1	early	Pp3c2_6080	0.492385166036674	1	early
1559	Fh_17254	0.542486523561035	9	late	NA	NA	NA	NA
1560	Fh_20409	0.646444137838063	5	late	Pp3c14_17020	0.83026782135427	8	late
1561	Fh_20334	0.367092445451121	6	late	NA	NA	NA	NA
1562	Fh_17434	0.489150198359748	12	early	Pp3c17_7200	0.412637521458546	2	mid
1563	Fh_24470	0.430331121124688	10	early	NA	NA	NA	NA
1564	Fh_22318	0.504522405886148	11	mid	NA	NA	NA	NA
1565	Fh_4458	0.627701885123402	9	late	NA	NA	NA	NA
1566	Fh_17632	0.367908164771881	4	early	NA	NA	NA	NA
1567	Fh_17643	0.497623967073751	3	mid	Pp3c15_6530	0.527764481036112	9	late
1568	Fh_9079	0.427965112374265	11	mid	NA	NA	NA	NA
1569	Fh_19002	0.358489966083851	9	late	NA	NA	NA	NA
1570	Fh_17878	0.684762740077178	4	early	Pp3c14_19530	0.323149968742384	5	late
1571	Fh_3811	0.308974041827833	8	late	NA	NA	NA	NA
1572	Fh_17747	0.572817708643884	9	late	Pp3c24_10920	0.371598634356476	7	7
1573	Fh_17823	0.369689866998268	8	late	NA	NA	NA	NA
1574	Fh_4901	0.328629139945454	5	late	Pp3c7_20880	0.332297582528888	7	7
1575	Fh_5562	0.316600209364461	3	mid	NA	NA	NA	NA
1576	Fh_3149	0.308481275067052	4	early	Pp3c5_16470	0.442344036957262	9	late
1577	Fh_17905	0.415900740328723	4	early	NA	NA	NA	NA
1578	Fh_2430	0.304233221115225	3	mid	NA	NA	NA	NA
1579	Fh_1801	0.433797369930153	10	early	Pp3c23_12690	0.527096748388527	12	early
1580	Fh_5667	0.488797418410829	11	mid	NA	NA	NA	NA
1581	Fh_9873	0.389542438360389	4	early	Pp3c24_690	0.487829100088995	7	7
1582	Fh_7107	0.341416521972061	10	early	Pp3c12_23930	0.45281138622191	1	early
1583	Fh_22656	0.696042198596901	9	late	Pp3c4_31500	0.349802669036744	6	late
1584	Fh_18171	0.331715708476843	6	late	Pp3c1_13420	0.343736488486685	6	late
1585	Fh_20821	0.627998969539886	9	late	NA	NA	NA	NA
1586	Fh_21309	0.327833551742483	1	early	Pp3c6_22940	0.3728989128789	2	mid
1587	Fh_25417	0.327961882123698	3	mid	NA	NA	NA	NA
1588	Fh_25603	0.481595916830176	4	early	Pp3c18_5450	0.646124267245036	8	late
1589	Fh_19328	0.399963267793547	1	early	Pp3c21_14800	0.440293899843582	1	early
1590	Fh_18361	0.321549546777965	4	early	NA	NA	NA	NA
1591	Fh_3135	0.309021683875587	4	early	Pp3c5_16860	0.428879831684144	2	mid
1592	Fh_18438	0.309481970956302	6	late	Pp3c23_6090	0.536862750695718	9	late
1593	Fh_9023	0.544174955048616	5	late	NA	NA	NA	NA
1594	Fh_18520	0.402085689071302	4	early	Pp3c15_13960	0.344996162102677	10	early
1595	Fh_21250	0.358708595318069	1	early	Pp3c18_21880	0.324301881827717	1	early
1596	Fh_1858	0.422331351094418	4	early	NA	NA	NA	NA
1597	Fh_4247	0.401441495512922	12	early	Pp3c10_7470	0.609188174250019	10	early
1598	Fh_25215	0.617995742853485	11	mid	Pp3c11_12260	0.321212483547131	10	early
1599	Fh_18948	0.583906273697203	1	early	NA	NA	NA	NA
1600	Fh_2332	0.38756021729287	12	early	NA	NA	NA	NA
1601	Fh_23744	0.665916366617728	6	late	NA	NA	NA	NA
1602	Fh_19095	0.572428747178596	9	late	NA	NA	NA	NA
1603	Fh_19143	0.314944266367533	4	early	NA	NA	NA	NA
1604	Fh_2294	0.619234329413225	8	late	NA	NA	NA	NA
1605	Fh_20647	0.421298718176296	1	early	Pp3c1_900	0.459605698926813	5	late
1606	Fh_19217	0.529912116624499	1	early	Pp3c11_2110	0.546072644612501	1	early
1607	Fh_22971	0.392476717883014	1	early	NA	NA	NA	NA
1608	Fh_1939	0.355410227684257	7	7	Pp3c22_4730	0.300478857482516	6	late
1609	Fh_21096	0.6181549988259	8	late	NA	NA	NA	NA
1610	Fh_6850	0.43510890536458	4	early	Pp3c11_7220	0.425234513279382	12	early
1611	Fh_22924	0.440584551773094	11	mid	NA	NA	NA	NA
1612	Fh_8512	0.39678205003412	12	early	NA	NA	NA	NA
1613	Fh_9151	0.499276427696085	12	early	NA	NA	NA	NA
1614	Fh_8796	0.46105967424912	4	early	Pp3c22_1760	0.447836976894528	12	early
1615	Fh_24598	0.330319308237546	10	early	NA	NA	NA	NA
1616	Fh_19843	0.508365285989691	3	mid	NA	NA	NA	NA
1617	Fh_2932	0.363488875092298	12	early	NA	NA	NA	NA
1618	Fh_2715	0.351860008509674	10	early	Pp3c13_21530	0.444094170988776	11	mid
1619	Fh_22714	0.309326074186466	2	mid	Pp3c12_7440	0.311513483914949	5	late
1620	Fh_22714	0.309326074186466	2	mid	Pp3c12_7440	0.313842907016248	9	late
1621	Fh_3435	0.450782680621651	2	mid	NA	NA	NA	NA
1622	Fh_20124	0.649590856167709	5	late	NA	NA	NA	NA
1623	Fh_21223	0.477254848331162	5	late	NA	NA	NA	NA
1624	Fh_20135	0.379082778389278	1	early	NA	NA	NA	NA
1625	Fh_3152	0.36662332856871	7	7	NA	NA	NA	NA
1626	Fh_24421	0.327897897885795	7	7	Pp3c6_10660	0.339248827960956	8	late
1627	Fh_2023	0.409414396486527	12	early	Pp3c14_8820	0.657175074904156	10	early
1628	Fh_4248	0.470203212280532	2	mid	NA	NA	NA	NA
1629	Fh_20280	0.309088413001817	7	7	Pp3c10_18600	0.371605890407737	10	early
1630	Fh_3373	0.45482218276461	9	late	NA	NA	NA	NA
1631	Fh_23086	0.376611804579222	3	mid	NA	NA	NA	NA
1632	Fh_20471	0.425715215421431	4	early	NA	NA	NA	NA
1633	Fh_4734	0.605029508386934	6	late	Pp3c2_4500	0.401314660965428	8	late
1634	Fh_8661	0.544245399367588	10	early	Pp3c4_23580	0.693809589184579	1	early
1635	Fh_20788	0.645799032418242	8	late	Pp3c24_13710	0.708595818450106	8	late
1636	Fh_20802	0.559958474623317	1	early	Pp3c14_22560	0.345179095011446	12	early
1637	Fh_6717	0.414268262294927	1	early	Pp3c1_38330	0.450568848524125	12	early
1638	Fh_20917	0.407390081189079	3	mid	Pp3c24_6000	0.424982284313723	9	late
1639	Fh_2092	0.42162508432923	1	early	NA	NA	NA	NA
1640	Fh_24756	0.725979459846731	9	late	Pp3c7_20320	0.408100135452515	5	late
1641	Fh_25668	0.922728543722634	8	late	Pp3c3_7840	0.893871466632549	8	late
1642	Fh_21280	0.36345159617464	7	7	Pp3c3_24230	0.773322272221895	8	late
1643	Fh_23010	0.331778765102733	4	early	Pp3c10_20710	0.549503701075722	9	late
1644	Fh_2155	0.420001556455571	7	7	Pp3c6_23160	0.45530316574889	12	early
1645	Fh_24917	0.328047354313324	7	7	Pp3c1_13200	0.309185918520086	1	early
1646	Fh_24917	0.328047354313324	7	7	Pp3c1_13200	0.360251167027568	10	early
1647	Fh_2182	0.629086598318051	12	early	Pp3c22_17400	0.57376114330647	12	early
1648	Fh_5899	0.549705217390447	12	early	Pp3c19_11870	0.434884751119415	7	7
1649	Fh_23678	0.329600155711217	3	mid	NA	NA	NA	NA
1650	Fh_24180	0.592849834641003	4	early	NA	NA	NA	NA
1651	Fh_2259	0.467807657406571	1	early	NA	NA	NA	NA
1652	Fh_5594	0.368761160704317	9	late	NA	NA	NA	NA
1653	Fh_23208	0.922933076462585	8	late	Pp3c9_18880	0.806587665923192	8	late
1654	Fh_23209	0.412139269386041	1	early	Pp3c9_18910	0.416257547436516	12	early
1655	Fh_25421	0.306257148613623	9	late	NA	NA	NA	NA
1656	Fh_23285	0.349878784937261	10	early	Pp3c19_12560	0.301253407695753	2	mid
1657	Fh_23343	0.526181929899989	9	late	NA	NA	NA	NA
1658	Fh_25009	0.400237660155764	1	early	Pp3c11_17960	0.351761481670592	8	late
1659	Fh_8341	0.346285592612161	11	mid	NA	NA	NA	NA
1660	Fh_8440	0.453877773701256	10	early	Pp3c15_4880	0.393748896214876	4	early
1661	Fh_23366	0.338075837314513	8	late	Pp3c9_16960	0.372978974949138	11	mid
1662	Fh_23471	0.472553463219345	7	7	NA	NA	NA	NA
1663	Fh_4219	0.447372203891431	4	early	NA	NA	NA	NA
1664	Fh_23556	0.371732086143049	2	mid	Pp3c1_29340	0.496427760838197	6	late
1665	Fh_23605	0.353385170216501	5	late	NA	NA	NA	NA
1666	Fh_4015	0.741675970040513	3	mid	NA	NA	NA	NA
1667	Fh_23664	0.678423673194345	8	late	Pp3c19_7970	0.314637597172464	5	late
1668	Fh_25355	0.361117418401782	10	early	NA	NA	NA	NA
1669	Fh_9570	0.657892704992443	12	early	Pp3c11_11040	0.527142971300267	9	late
1670	Fh_2376	0.547682782406742	1	early	NA	NA	NA	NA
1671	Fh_23821	0.470271984191803	5	late	NA	NA	NA	NA
1672	Fh_23848	0.36333116415285	10	early	Pp3c20_22120	0.52366642638083	10	early
1673	Fh_9876	0.349381968744488	4	early	Pp3c24_1880	0.395280362393522	9	late
1674	Fh_23866	0.525625612822272	4	early	Pp3c1_4010	0.39340260299733	9	late
1675	Fh_23931	0.340049696929324	2	mid	Pp3c16_7660	0.601848041699927	8	late
1676	Fh_7099	0.353999002177892	10	early	Pp3c12_23720	0.70970133406378	9	late
1677	Fh_24007	0.458764629135836	6	late	NA	NA	NA	NA
1678	Fh_24061	0.428831278956341	1	early	NA	NA	NA	NA
1679	Fh_4306	0.467666153867557	12	early	Pp3c26_13290	0.508378644300924	4	early
1680	Fh_3433	0.464131455430792	1	early	NA	NA	NA	NA
1681	Fh_836	0.34364917681184	11	mid	NA	NA	NA	NA
1682	Fh_24717	0.617135201977103	12	early	NA	NA	NA	NA
1683	Fh_7523	0.435344278629615	4	early	NA	NA	NA	NA
1684	Fh_7220	0.629200396020403	7	7	Pp3c25_14690	0.309458665867758	1	early
1685	Fh_6740	0.411625540656187	1	early	NA	NA	NA	NA
1686	Fh_25631	0.316987594243567	5	late	Pp3c1_28340	0.420627177938546	2	mid
1687	Fh_24960	0.32487939102029	11	mid	NA	NA	NA	NA
1688	Fh_4909	0.886796705398073	8	late	Pp3c14_11040	0.893871466632549	8	late
1689	Fh_5972	0.874224264621627	8	late	Pp3c23_5510	0.425400725958091	7	7
1690	Fh_7603	0.50005677412156	12	early	NA	NA	NA	NA
1691	Fh_25684	0.479993319426799	7	7	NA	NA	NA	NA
1692	Fh_25715	0.514956298507744	6	late	Pp3c2_32990	0.426507761107624	6	late
1693	Fh_25892	0.498178978965196	2	mid	Pp3c16_3450	0.3032958933663	9	late
1694	Fh_2632	0.368177326265173	2	mid	Pp3c25_2420	0.506487179305247	7	7
1695	Fh_2759	0.350835130347356	12	early	Pp3c5_26350	0.605547194914465	11	mid
1696	Fh_2972	0.444695703385926	6	late	Pp3c4_19530	0.360454788308344	3	mid
1697	Fh_3572	0.377247619645918	5	late	Pp3c4_22510	0.433826954199163	9	late
1698	Fh_4208	0.441079405933544	12	early	NA	NA	NA	NA
1699	Fh_4557	0.442556759491843	6	late	NA	NA	NA	NA
1700	Fh_5829	0.742769509099122	8	late	Pp3c4_8810	0.449999170305887	12	early
1701	Fh_5141	0.911945864318768	8	late	Pp3c15_12700	0.310644254912092	11	mid
1702	Fh_852	0.367197681662401	12	early	NA	NA	NA	NA
1703	Fh_5445	0.568676009657138	1	early	Pp3c21_6460	0.718065446269911	12	early
1704	Fh_7949	0.591717281448548	12	early	Pp3c4_24700	0.329720916137287	3	mid
1705	Fh_9767	0.322971531836881	12	early	NA	NA	NA	NA
1706	Fh_9357	0.462555533751683	5	late	NA	NA	NA	NA
1707	Fh_8956	0.365431779841735	8	late	Pp3c18_5710	0.449702142596646	4	early
1708	Fh_9324	0.519864392639867	4	early	NA	NA	NA	NA
1709	Fh_9412	0.449831713390587	5	late	Pp3c3_22160	0.344776458524485	8	late
1710	Fh_20245	0.30944735703528	10	early	Pp3c5_20390	0.413395992910617	12	early
1711	Fh_20812	0.42012294112484	12	early	NA	NA	NA	NA
1712	Fh_11152	0.643495366183196	4	early	Pp3c10_10230	0.519188832745271	2	mid
1713	Fh_1890	0.561457069720939	7	7	NA	NA	NA	NA
1714	Fh_10112	0.314608095776156	10	early	Pp3c22_11680	0.394119297580028	12	early
1715	Fh_10485	0.893871466632549	8	late	Pp3c21_18660	0.893871466632549	8	late
1716	Fh_10271	0.460322172690416	4	early	NA	NA	NA	NA
1717	Fh_10272	0.307592538418319	11	mid	NA	NA	NA	NA
1718	Fh_13153	0.741745512082481	1	early	Pp3c12_7580	0.387108959822549	12	early
1719	Fh_10294	0.520146903986066	2	mid	NA	NA	NA	NA
1720	Fh_5321	0.394526055264541	1	early	NA	NA	NA	NA
1721	Fh_12864	0.499025068110453	4	early	Pp3c21_9690	0.404876549594864	10	early
1722	Fh_25833	0.353248463088112	1	early	Pp3c2_18910	0.433825860807923	11	mid
1723	Fh_10349	0.537674056622356	12	early	NA	NA	NA	NA
1724	Fh_10360	0.468475610538003	6	late	Pp3c6_27110	0.340042466829141	12	early
1725	Fh_13611	0.304732069402621	2	mid	NA	NA	NA	NA
1726	Fh_10364	0.72459816190879	3	mid	Pp3c6_27130	0.552227421039604	9	late
1727	Fh_16738	0.494538116602899	2	mid	Pp3c17_13250	0.598075665451708	1	early
1728	Fh_10412	0.681316774833642	8	late	Pp3c15_20440	0.343391977298182	4	early
1729	Fh_16935	0.531513171059244	4	early	Pp3c15_2850	0.504944906124209	9	late
1730	Fh_12060	0.708954221454467	1	early	NA	NA	NA	NA
1731	Fh_3347	0.324652135144205	2	mid	Pp3c24_19230	0.650253482684284	6	late
1732	Fh_9969	0.569314127315099	2	mid	Pp3c8_18990	0.378191697318545	6	late
1733	Fh_10465	0.333148331018453	5	late	Pp3c20_8830	0.363353790302545	6	late
1734	Fh_10476	0.668246722164588	6	late	Pp3c20_9110	0.605283126789718	4	early
1735	Fh_10490	0.46324659865785	9	late	Pp3c21_18550	0.53802864316617	11	mid
1736	Fh_18305	0.421096740398453	5	late	Pp3c23_18440	0.355351408283932	9	late
1737	Fh_10544	0.471297149434511	5	late	NA	NA	NA	NA
1738	Fh_4094	0.47966767131322	5	late	Pp3c23_9370	0.343090697983444	10	early
1739	Fh_10572	0.349333245249484	6	late	NA	NA	NA	NA
1740	Fh_22266	0.536600294758759	9	late	NA	NA	NA	NA
1741	Fh_18044	0.356915266084351	1	early	NA	NA	NA	NA
1742	Fh_10594	0.334005643578814	6	late	Pp3c1_3310	0.458885418334749	8	late
1743	Fh_10602	0.442417909735784	6	late	NA	NA	NA	NA
1744	Fh_12159	0.821125888367577	8	late	Pp3c14_12460	0.44027284291462	6	late
1745	Fh_24686	0.384631229268062	11	mid	Pp3c14_4330	0.308612097944854	9	late
1746	Fh_16400	0.411941093403487	5	late	NA	NA	NA	NA
1747	Fh_21860	0.72598923853866	12	early	Pp3c7_21160	0.411252411848598	11	mid
1748	Fh_10666	0.329931794937973	6	late	NA	NA	NA	NA
1749	Fh_15455	0.355633553263409	11	mid	Pp3c17_14230	0.593462950374735	5	late
1750	Fh_10667	0.703260389843248	3	mid	NA	NA	NA	NA
1751	Fh_10681	0.347476919602828	8	late	NA	NA	NA	NA
1752	Fh_6566	0.391321671530002	4	early	NA	NA	NA	NA
1753	Fh_18409	0.350386541374086	11	mid	Pp3c5_10370	0.344666687913636	11	mid
1754	Fh_10751	0.381104664508944	8	late	NA	NA	NA	NA
1755	Fh_16865	0.300059265118959	6	late	NA	NA	NA	NA
1756	Fh_1076	0.682455068615508	6	late	NA	NA	NA	NA
1757	Fh_24629	0.305205812085802	2	mid	NA	NA	NA	NA
1758	Fh_15386	0.324058479361827	6	late	NA	NA	NA	NA
1759	Fh_5840	0.311901386694489	2	mid	Pp3c24_6320	0.401309701006118	9	late
1760	Fh_1080	0.360537603892618	5	late	Pp3c22_20080	0.334223358317045	5	late
1761	Fh_16435	0.312181094334026	11	mid	Pp3c22_21400	0.645864106688183	11	mid
1762	Fh_10814	0.309419421092594	12	early	NA	NA	NA	NA
1763	Fh_6413	0.678146591196035	8	late	NA	NA	NA	NA
1764	Fh_21158	0.354319318506945	8	late	Pp3c16_16260	0.385994427267296	3	mid
1765	Fh_11056	0.385137998692909	12	early	Pp3c2_18040	0.357607480936102	6	late
1766	Fh_24983	0.3501579182407	4	early	Pp3c6_29200	0.379284654498399	5	late
1767	Fh_23974	0.437806386566425	4	early	NA	NA	NA	NA
1768	Fh_11060	0.60602049611782	4	early	NA	NA	NA	NA
1769	Fh_24918	0.409229990633808	5	late	Pp3c1_13190	0.654174523440718	5	late
1770	Fh_21220	0.435671370133651	4	early	NA	NA	NA	NA
1771	Fh_11111	0.306789823374725	6	late	NA	NA	NA	NA
1772	Fh_11115	0.378923802527978	6	late	Pp3c24_12360	0.57181443987748	9	late
1773	Fh_4527	0.442643826327104	4	early	NA	NA	NA	NA
1774	Fh_4513	0.386267226901027	5	late	NA	NA	NA	NA
1775	Fh_24936	0.356887419646609	12	early	NA	NA	NA	NA
1776	Fh_11188	0.366730624705985	5	late	NA	NA	NA	NA
1777	Fh_25391	0.342132300910815	1	early	Pp3c17_15490	0.333578784145711	12	early
1778	Fh_11270	0.369956935494379	6	late	Pp3c15_17300	0.509860311455257	8	late
1779	Fh_22966	0.487483776476026	2	mid	NA	NA	NA	NA
1780	Fh_11292	0.400433910741839	8	late	NA	NA	NA	NA
1781	Fh_4438	0.330492345187779	4	early	Pp3c11_5070	0.329265829343749	6	late
1782	Fh_22970	0.458318313295987	2	mid	Pp3c7_24650	0.300245139089033	6	late
1783	Fh_11334	0.308502811102465	11	mid	NA	NA	NA	NA
1784	Fh_1979	0.489474684181315	11	mid	NA	NA	NA	NA
1785	Fh_17767	0.555340728887307	10	early	NA	NA	NA	NA
1786	Fh_18097	0.74362626121344	3	mid	NA	NA	NA	NA
1787	Fh_21535	0.357170384787637	9	late	Pp3c9_15440	0.501945410087063	9	late
1788	Fh_22831	0.304568024291075	3	mid	Pp3c8_14030	0.343357309378656	5	late
1789	Fh_11468	0.562035985929516	6	late	NA	NA	NA	NA
1790	Fh_11481	0.475369923151968	6	late	Pp3c12_17180	0.481683497406025	3	mid
1791	Fh_2367	0.447245147520887	3	mid	NA	NA	NA	NA
1792	Fh_11521	0.397588211981513	9	late	Pp3c3_6140	0.415476683973139	8	late
1793	Fh_14759	0.644002206783795	7	7	NA	NA	NA	NA
1794	Fh_17641	0.718040643299376	12	early	Pp3c15_6540	0.307725265763195	5	late
1795	Fh_11647	0.489840571671924	4	early	NA	NA	NA	NA
1796	Fh_13998	0.315150034992792	11	mid	NA	NA	NA	NA
1797	Fh_5365	0.668606522783251	6	late	NA	NA	NA	NA
1798	Fh_14842	0.377530113600938	7	7	Pp3c12_25780	0.645203561759103	12	early
1799	Fh_11708	0.416506116790208	3	mid	NA	NA	NA	NA
1800	Fh_25159	0.309828050891589	6	late	Pp3c5_9530	0.339189186524373	12	early
1801	Fh_11736	0.749102828618003	10	early	NA	NA	NA	NA
1802	Fh_25051	0.350834724219327	6	late	NA	NA	NA	NA
1803	Fh_21036	0.359436020903316	7	7	Pp3c13_8720	0.541282662946116	9	late
1804	Fh_15239	0.492875685442688	10	early	NA	NA	NA	NA
1805	Fh_12624	0.361487724271024	12	early	NA	NA	NA	NA
1806	Fh_12625	0.338800276102921	8	late	NA	NA	NA	NA
1807	Fh_14178	0.515659690081521	4	early	NA	NA	NA	NA
1808	Fh_4433	0.616036336997852	1	early	Pp3c11_5130	0.51975962507035	1	early
1809	Fh_11854	0.508914150750787	7	7	Pp3c7_23710	0.315186834535991	4	early
1810	Fh_4432	0.363172856204094	7	7	NA	NA	NA	NA
1811	Fh_2648	0.472688434385366	9	late	NA	NA	NA	NA
1812	Fh_24094	0.351032006150828	7	7	Pp3c2_14400	0.693137171677873	4	early
1813	Fh_23989	0.58245333448237	4	early	Pp3c9_4450	0.466130131617657	8	late
1814	Fh_11964	0.46177366062017	6	late	Pp3c21_14080	0.563005108353125	6	late
1815	Fh_12008	0.33602655268674	12	early	NA	NA	NA	NA
1816	Fh_20378	0.516977982735929	8	late	Pp3c10_24460	0.791074769456516	9	late
1817	Fh_14887	0.582027981443875	2	mid	Pp3c20_20860	0.828759723565128	8	late
1818	Fh_20089	0.4936887046271	11	mid	Pp3c1_5050	0.450715660354077	6	late
1819	Fh_12042	0.429123970702728	10	early	NA	NA	NA	NA
1820	Fh_21997	0.436137373730608	5	late	NA	NA	NA	NA
1821	Fh_22131	0.340327059152418	4	early	NA	NA	NA	NA
1822	Fh_2144	0.387974727303625	4	early	Pp3c26_3340	0.549129954568065	9	late
1823	Fh_12089	0.628279932601405	10	early	NA	NA	NA	NA
1824	Fh_12103	0.476892472707892	2	mid	NA	NA	NA	NA
1825	Fh_12138	0.353798079209711	5	late	Pp3c5_19540	0.407698449820193	7	7
1826	Fh_5645	0.562460059166746	3	mid	Pp3s127_20	0.406727713158217	1	early
1827	Fh_12190	0.491335427086948	3	mid	Pp3c1_31540	0.568075550375823	8	late
1828	Fh_12239	0.356049256745748	9	late	NA	NA	NA	NA
1829	Fh_12182	0.502915244120799	4	early	Pp3c21_5560	0.434895881627773	8	late
1830	Fh_19279	0.653901163555112	7	7	Pp3c18_13130	0.446379202235648	9	late
1831	Fh_13346	0.450222181654827	8	late	NA	NA	NA	NA
1832	Fh_12230	0.537425618075432	12	early	NA	NA	NA	NA
1833	Fh_1226	0.595525397202182	6	late	Pp3c22_15040	0.364984142678662	1	early
1834	Fh_20640	0.370672608316779	6	late	NA	NA	NA	NA
1835	Fh_12297	0.557076835159381	12	early	NA	NA	NA	NA
1836	Fh_5871	0.580064627141337	6	late	Pp3c6_28860	0.430772420478525	9	late
1837	Fh_12303	0.30505085903661	5	late	NA	NA	NA	NA
1838	Fh_1231	0.450080825647762	5	late	Pp3c16_7610	0.434774623490646	3	mid
1839	Fh_12313	0.352236364384983	4	early	NA	NA	NA	NA
1840	Fh_23565	0.640753150239396	10	early	Pp3c16_12940	0.338183327227281	1	early
1841	Fh_23565	0.640753150239396	10	early	Pp3c16_12940	0.333657829885389	10	early
1842	Fh_12328	0.554068391815675	4	early	Pp3c8_17380	0.374281201967159	9	late
1843	Fh_12362	0.690482794999938	12	early	Pp3c8_8210	0.304462012321295	8	late
1844	Fh_12387	0.383680676074685	4	early	Pp3c7_24330	0.377680393090574	1	early
1845	Fh_4930	0.320077687970707	2	mid	Pp3c1_38670	0.471008329279933	9	late
1846	Fh_16112	0.494529171328762	3	mid	Pp3c1_24820	0.300038816474681	3	mid
1847	Fh_23594	0.408753951797324	8	late	NA	NA	NA	NA
1848	Fh_12468	0.572692192665545	10	early	NA	NA	NA	NA
1849	Fh_23156	0.507836616704445	8	late	Pp3c25_4900	0.35728727594971	3	mid
1850	Fh_12488	0.776230323063358	10	early	Pp3c3_13650	0.311028563388152	2	mid
1851	Fh_8844	0.496100818737188	1	early	NA	NA	NA	NA
1852	Fh_12502	0.302653540702297	6	late	NA	NA	NA	NA
1853	Fh_8852	0.501190291846051	1	early	Pp3c3_15010	0.301196294230858	5	late
1854	Fh_17955	0.385920793533289	4	early	NA	NA	NA	NA
1855	Fh_20141	0.383236831348168	1	early	Pp3c6_19920	0.332712460373691	12	early
1856	Fh_12643	0.471700384902609	10	early	Pp3c4_27530	0.353005724508103	12	early
1857	Fh_13035	0.408514002430204	12	early	NA	NA	NA	NA
1858	Fh_14854	0.581441356485469	1	early	NA	NA	NA	NA
1859	Fh_24608	0.48727490924382	12	early	Pp3c16_12490	0.509287701758376	6	late
1860	Fh_6738	0.499275235423639	9	late	Pp3c6_23550	0.503217674387325	11	mid
1861	Fh_1997	0.347288406959993	11	mid	NA	NA	NA	NA
1862	Fh_22800	0.349102935882446	2	mid	Pp3c1_30990	0.345853418727878	9	late
1863	Fh_12760	0.713202829482737	9	late	NA	NA	NA	NA
1864	Fh_9598	0.551253190804024	6	late	Pp3c17_23030	0.459577702181053	8	late
1865	Fh_12774	0.671672912072028	9	late	Pp3c3_28140	0.380741029861912	5	late
1866	Fh_6396	0.404737299540595	12	early	Pp3c21_21900	0.420631712664413	10	early
1867	Fh_12783	0.565372478958637	11	mid	NA	NA	NA	NA
1868	Fh_23401	0.404772033052077	6	late	Pp3c24_14620	0.430527785691112	6	late
1869	Fh_12784	0.355867024653807	7	7	NA	NA	NA	NA
1870	Fh_12792	0.315002487083129	11	mid	NA	NA	NA	NA
1871	Fh_12815	0.325990929830923	9	late	NA	NA	NA	NA
1872	Fh_23184	0.380514685034633	11	mid	Pp3c5_7620	0.603033405652622	9	late
1873	Fh_12878	0.371453445633614	4	early	NA	NA	NA	NA
1874	Fh_6927	0.425579768753871	12	early	Pp3c14_14200	0.369733252871703	9	late
1875	Fh_12940	0.303078416453111	3	mid	NA	NA	NA	NA
1876	Fh_13077	0.728272954819582	8	late	Pp3c14_22370	0.60451024754414	1	early
1877	Fh_13053	0.303188966779883	12	early	NA	NA	NA	NA
1878	Fh_16740	0.307625666991954	11	mid	Pp3c17_13210	0.339260939554569	11	mid
1879	Fh_13084	0.373216139379244	4	early	Pp3c14_22460	0.34457406611021	1	early
1880	Fh_1309	0.302642869803708	6	late	Pp3c11_18330	0.4824079510061	5	late
1881	Fh_13107	0.731876615706856	4	early	Pp3c12_25000	0.484459685691966	1	early
1882	Fh_15818	0.595494293440006	5	late	Pp3c4_3170	0.411214003770469	5	late
1883	Fh_13126	0.349872144779916	1	early	Pp3c10_5080	0.585070773659047	9	late
1884	Fh_17967	0.358196710897949	4	early	Pp3c7_7370	0.487430947573764	3	mid
1885	Fh_13797	0.333801893069025	9	late	NA	NA	NA	NA
1886	Fh_13181	0.499252095637396	9	late	Pp3c19_3220	0.351119027986481	6	late
1887	Fh_13218	0.487437982312542	3	mid	Pp3c12_9900	0.50957985982586	7	7
1888	Fh_6484	0.356275690075304	12	early	Pp3c3_20930	0.588605499475422	5	late
1889	Fh_13416	0.384978203835269	1	early	Pp3c4_15790	0.350792916722843	6	late
1890	Fh_17916	0.444207434573693	12	early	Pp3c20_1230	0.32321291422081	7	7
1891	Fh_13507	0.345071580008043	7	7	Pp3c8_24840	0.393703826690452	5	late
1892	Fh_23455	0.355931646668314	12	early	NA	NA	NA	NA
1893	Fh_17954	0.404781330108434	5	late	Pp3c12_2990	0.452579421527213	7	7
1894	Fh_13828	0.316288361056903	4	early	Pp3c3_2140	0.424189923081338	9	late
1895	Fh_13574	0.547717646855586	11	mid	NA	NA	NA	NA
1896	Fh_5715	0.390398564662276	12	early	Pp3c5_24130	0.418049125807735	11	mid
1897	Fh_13597	0.581968987307158	11	mid	Pp3c16_21940	0.393637182546008	10	early
1898	Fh_22820	0.543432314479664	4	early	Pp3c14_4570	0.3639282163917	3	mid
1899	Fh_20433	0.732037838154486	3	mid	Pp3c27_2910	0.81790773909384	8	late
1900	Fh_16013	0.510282197189525	7	7	NA	NA	NA	NA
1901	Fh_15187	0.32277940349699	11	mid	NA	NA	NA	NA
1902	Fh_1362	0.367539013554108	11	mid	NA	NA	NA	NA
1903	Fh_18454	0.501211735983912	9	late	NA	NA	NA	NA
1904	Fh_13656	0.623894652214517	9	late	Pp3c15_24080	0.457909514593953	5	late
1905	Fh_841	0.317421788870301	6	late	Pp3c26_400	0.31303060045161	8	late
1906	Fh_13701	0.52425541134321	8	late	Pp3c7_870	0.442024867025176	8	late
1907	Fh_21446	0.304294730130198	11	mid	Pp3c18_14990	0.32320358605255	10	early
1908	Fh_13778	0.437013855673049	10	early	NA	NA	NA	NA
1909	Fh_14359	0.327062633200483	1	early	NA	NA	NA	NA
1910	Fh_1712	0.461460816066232	4	early	Pp3c19_8310	0.318222538252724	8	late
1911	Fh_13825	0.390371212335557	1	early	Pp3c3_2240	0.447152161869452	4	early
1912	Fh_7479	0.524069043343078	10	early	NA	NA	NA	NA
1913	Fh_13833	0.361541292930556	5	late	Pp3c3_2060	0.397871637491085	8	late
1914	Fh_7612	0.307596002859592	10	early	Pp3c13_5530	0.317614491762583	1	early
1915	Fh_17328	0.757923089577356	8	late	Pp3c4_21910	0.897973567593677	8	late
1916	Fh_1387	0.429785219887502	3	mid	Pp3c14_18180	0.414132404609646	6	late
1917	Fh_13933	0.627405158420588	7	7	Pp3c11_22430	0.525664266685979	12	early
1918	Fh_9513	0.846637886392656	8	late	NA	NA	NA	NA
1919	Fh_1403	0.378375937951435	11	mid	Pp3c16_2720	0.307411467432616	6	late
1920	Fh_23899	0.351380008104138	1	early	NA	NA	NA	NA
1921	Fh_13977	0.614425557892537	11	mid	NA	NA	NA	NA
1922	Fh_17173	0.412515111274545	5	late	NA	NA	NA	NA
1923	Fh_13990	0.313536761920385	5	late	Pp3c20_7160	0.350554980197833	6	late
1924	Fh_21349	0.407175638853408	2	mid	Pp3c6_24280	0.332685743626421	6	late
1925	Fh_14102	0.554532245170907	6	late	NA	NA	NA	NA
1926	Fh_19790	0.346367276092649	9	late	NA	NA	NA	NA
1927	Fh_14216	0.699874479419621	9	late	NA	NA	NA	NA
1928	Fh_14219	0.350212620467511	4	early	Pp3c6_15990	0.387198859832672	2	mid
1929	Fh_25184	0.578015571366175	6	late	NA	NA	NA	NA
1930	Fh_14252	0.369186429561454	9	late	NA	NA	NA	NA
1931	Fh_14256	0.330423160950913	2	mid	Pp3c8_6580	0.444751067090265	9	late
1932	Fh_2847	0.475815678928259	8	late	NA	NA	NA	NA
1933	Fh_14300	0.346328107344864	5	late	NA	NA	NA	NA
1934	Fh_6180	0.351017643640326	7	7	Pp3c4_17790	0.650778881817812	1	early
1935	Fh_14315	0.569182254575727	9	late	Pp3c5_22950	0.476467419894439	8	late
1936	Fh_14350	0.443305977758047	10	early	Pp3c12_18000	0.455616924579595	12	early
1937	Fh_7375	0.304096292552116	9	late	Pp3c6_7790	0.82895152278993	8	late
1938	Fh_14368	0.354192981244751	5	late	Pp3c16_18860	0.921173785791671	8	late
1939	Fh_17384	0.575200261365349	2	mid	Pp3c25_6520	0.448311447771778	8	late
1940	Fh_14416	0.885822418066332	8	late	NA	NA	NA	NA
1941	Fh_14562	0.337902693086748	12	early	NA	NA	NA	NA
1942	Fh_14608	0.588424240584165	9	late	NA	NA	NA	NA
1943	Fh_4866	0.351626853760839	4	early	Pp3c14_19260	0.389425819119107	11	mid
1944	Fh_3368	0.340545842664528	6	late	Pp3c19_10110	0.531168003847247	2	mid
1945	Fh_18466	0.568302446637835	3	mid	NA	NA	NA	NA
1946	Fh_6822	0.593790932331128	4	early	Pp3c2_10960	0.782494256771834	8	late
1947	Fh_14712	0.323483933427349	8	late	NA	NA	NA	NA
1948	Fh_5576	0.524943021465973	6	late	Pp3c1_14870	0.34693352984488	9	late
1949	Fh_14716	0.490663366444469	11	mid	NA	NA	NA	NA
1950	Fh_14738	0.343134062038408	4	early	NA	NA	NA	NA
1951	Fh_14744	0.443842374547339	1	early	Pp3c5_1690	0.495157920446563	10	early
1952	Fh_1479	0.470453966665428	5	late	NA	NA	NA	NA
1953	Fh_19441	0.528300143640802	7	7	Pp3c19_22360	0.437625553294071	10	early
1954	Fh_23147	0.61146053577326	8	late	NA	NA	NA	NA
1955	Fh_25822	0.383994460616956	12	early	NA	NA	NA	NA
1956	Fh_4191	0.530033962145183	5	late	Pp3c9_20570	0.621570280771986	3	mid
1957	Fh_14806	0.530585885918124	5	late	Pp3c15_21760	0.560948988272435	9	late
1958	Fh_14828	0.415585939853471	11	mid	NA	NA	NA	NA
1959	Fh_14904	0.425989893632298	1	early	Pp3c5_17790	0.566355167334964	1	early
1960	Fh_7786	0.367747869365251	11	mid	Pp3c6_16410	0.712919301463917	1	early
1961	Fh_14919	0.361409367327358	10	early	NA	NA	NA	NA
1962	Fh_14981	0.634399843798822	8	late	Pp3c5_13780	0.50800303184948	9	late
1963	Fh_17435	0.543428734494447	5	late	NA	NA	NA	NA
1964	Fh_21959	0.510434161547443	8	late	Pp3c19_13580	0.449243901685665	4	early
1965	Fh_15056	0.378162171394525	1	early	Pp3c22_14490	0.366470726308863	1	early
1966	Fh_15109	0.336481996881725	8	late	Pp3c24_10180	0.538950109176016	6	late
1967	Fh_22093	0.336639922854658	4	early	NA	NA	NA	NA
1968	Fh_15115	0.377437149701692	2	mid	NA	NA	NA	NA
1969	Fh_15185	0.904102692385994	8	late	Pp3c24_440	0.50274454525013	8	late
1970	Fh_15624	0.473492879817848	10	early	NA	NA	NA	NA
1971	Fh_15233	0.356394032587245	4	early	Pp3c9_7700	0.519747837068803	7	7
1972	Fh_15310	0.387760856597644	6	late	Pp3c8_300	0.486556824598397	1	early
1973	Fh_1534	0.578560885855826	2	mid	NA	NA	NA	NA
1974	Fh_17421	0.337853472742617	8	late	Pp3c1_40350	0.370423141649682	8	late
1975	Fh_15429	0.527495524209485	4	early	Pp3c11_20220	0.311493487288699	3	mid
1976	Fh_5294	0.413690413019394	1	early	NA	NA	NA	NA
1977	Fh_8127	0.569171442049063	2	mid	NA	NA	NA	NA
1978	Fh_15430	0.439464802222995	11	mid	NA	NA	NA	NA
1979	Fh_8277	0.348923080324746	4	early	Pp3c2_23660	0.515356813650643	1	early
1980	Fh_15442	0.727902317739111	4	early	Pp3c17_19240	0.578520024009776	12	early
1981	Fh_24548	0.569463398303377	4	early	NA	NA	NA	NA
1982	Fh_25213	0.382974953469886	11	mid	Pp3c11_12320	0.315438007226779	2	mid
1983	Fh_15544	0.328047486699947	6	late	Pp3c3_9410	0.301522233915294	6	late
1984	Fh_15555	0.536503823297485	9	late	Pp3c3_9180	0.367468609843112	8	late
1985	Fh_15558	0.349797225629481	8	late	NA	NA	NA	NA
1986	Fh_25688	0.477165406748606	10	early	Pp3c8_12680	0.436000252225642	5	late
1987	Fh_7096	0.564156714021302	7	7	Pp3c14_5700	0.345818713916681	7	7
1988	Fh_8278	0.598776585230703	8	late	NA	NA	NA	NA
1989	Fh_15602	0.479389568456408	6	late	NA	NA	NA	NA
1990	Fh_15633	0.371195587552077	8	late	NA	NA	NA	NA
1991	Fh_15639	0.50428079388666	2	mid	Pp3c19_18700	0.63827882469826	8	late
1992	Fh_15765	0.512698307480111	4	early	Pp3c23_8650	0.431827246852165	5	late
1993	Fh_3267	0.624662771927405	12	early	Pp3c24_4900	0.329936265272512	3	mid
1994	Fh_15775	0.469509945106775	12	early	Pp3c15_9710	0.487134707306836	1	early
1995	Fh_24967	0.371102073795083	2	mid	Pp3c8_14190	0.810842504847111	8	late
1996	Fh_17371	0.565089030715406	4	early	NA	NA	NA	NA
1997	Fh_2503	0.308724930084739	12	early	NA	NA	NA	NA
1998	Fh_5329	0.385031084255092	2	mid	NA	NA	NA	NA
1999	Fh_19855	0.457219423920562	5	late	Pp3c4_5300	0.325447182459318	5	late
[truncated: 8,208 more rows]
